# Supplementary material for: Indirect CRISPR screening with photoconversion revealed key factors of drug resistance with cell–cell interactions
Source: Commun Biol. 2023 Jun 1;6:582. doi: 10.1038/s42003-023-04941-9 (PMC10235018; doi:10.1038/s42003-023-04941-9)
Supplement: Supplementary file 4 — Supplementary Data 1 [file 42003_2023_4941_MOESM4_ESM.xlsx]

## Sheet: Supplementary Data 1a
Supplementary Data 1a. Up-regulated categories in HEK293T C9orf89-CKO in GSEA
Category name	SIZE	ES	NES	NOM p-val	FDR q-val	FWER p-val	RANK AT MAX	LEADING EDGE
GO_PLASMA_MEMBRANE_RAFT	24	0.508046	2.38566	0	0.249878	0.095	726	tags=25%, list=19%, signal=31%
GO_CILIARY_PLASM	15	0.760089	2.3816	0	0.249892	0.095	274	tags=20%, list=7%, signal=21%
GO_REGULATION_OF_REGULATED_SECRETORY_PATHWAY	36	0.536466	2.3812	0	0.249289	0.095	424	tags=22%, list=11%, signal=25%
GO_OXIDOREDUCTASE_ACTIVITY_ACTING_ON_NAD_P_H	24	0.591082	2.37393	0	0.245365	0.095	90	tags=8%, list=2%, signal=8%
GO_SYNAPTIC_VESICLE_LOCALIZATION	39	0.505668	2.36526	0	0.242558	0.095	527	tags=21%, list=14%, signal=24%
GO_NCRNA_PROCESSING	91	0.431058	2.36108	0	0.240923	0.095	141	tags=4%, list=4%, signal=4%
GO_REGULATION_OF_RESPONSE_TO_DNA_DAMAGE_STIMULUS	49	0.472892	2.35838	0	0.240581	0.095	43	tags=2%, list=1%, signal=2%
GO_METAL_ION_HOMEOSTASIS	109	0.557636	2.35824	0	0.239131	0.095	857	tags=37%, list=22%, signal=46%
GO_PROTEIN_HETEROOLIGOMERIZATION	25	0.643692	2.34929	0	0.235538	0.095	50	tags=8%, list=1%, signal=8%
GO_MYELOID_LEUKOCYTE_MIGRATION	29	0.635411	2.3464	0	0.234053	0.095	364	tags=17%, list=9%, signal=19%
GO_ADULT_BEHAVIOR	30	0.582351	2.34551	0	0.233564	0.095	43	tags=3%, list=1%, signal=3%
GO_TISSUE_REMODELING	29	0.511867	2.34506	0	0.232895	0.095	859	tags=34%, list=22%, signal=44%
GO_AMIDE_BINDING	73	0.375229	2.34453	0	0.231753	0.095	766	tags=22%, list=20%, signal=27%
GO_POSITIVE_REGULATION_OF_LEUKOCYTE_CELL_CELL_ADHESION	39	0.502698	2.34262	0	0.230991	0.095	927	tags=41%, list=24%, signal=54%
GO_IRON_ION_BINDING	21	0.567619	2.33705	0	0.229959	0.095	291	tags=10%, list=8%, signal=10%
GO_REACTIVE_OXYGEN_SPECIES_BIOSYNTHETIC_PROCESS	22	0.508997	2.33468	0	0.228685	0.095	887	tags=36%, list=23%, signal=47%
GO_REGULATION_OF_MAP_KINASE_ACTIVITY	78	0.388183	2.33157	0	0.227428	0.095	948	tags=35%, list=25%, signal=45%
GO_LEUKOCYTE_PROLIFERATION	51	0.572008	2.32655	0	0.225139	0.095	670	tags=37%, list=17%, signal=45%
GO_SYNAPTIC_VESICLE_EXOCYTOSIS	22	0.628405	2.32499	0	0.224708	0.095	424	tags=23%, list=11%, signal=25%
GO_REGULATION_OF_TRANS_SYNAPTIC_SIGNALING	94	0.433274	2.32332	0	0.224028	0.095	1083	tags=38%, list=28%, signal=52%
GO_MYELOID_LEUKOCYTE_MEDIATED_IMMUNITY	109	0.34194	2.30985	0	0.220208	0.095	1423	tags=41%, list=37%, signal=64%
GO_POSITIVE_REGULATION_OF_CELL_CYCLE	84	0.375268	2.3095	0	0.219808	0.095	529	tags=15%, list=14%, signal=18%
GO_PASSIVE_TRANSMEMBRANE_TRANSPORTER_ACTIVITY	64	0.696876	2.30878	0	0.219242	0.095	485	tags=31%, list=13%, signal=35%
GO_ALPHA_AMINO_ACID_METABOLIC_PROCESS	32	0.433494	2.30289	0	0.217127	0.095	890	tags=28%, list=23%, signal=36%
GO_NEGATIVE_REGULATION_OF_CELLULAR_AMIDE_METABOLIC_PROCESS	31	0.51253	2.29379	0	0.214871	0.095	625	tags=26%, list=16%, signal=31%
GO_RESPONSE_TO_HYDROGEN_PEROXIDE	32	0.514723	2.29083	0	0.214665	0.095	387	tags=16%, list=10%, signal=17%
GO_POSITIVE_REGULATION_OF_CELL_CELL_ADHESION	50	0.438575	2.28797	0	0.214419	0.095	927	tags=36%, list=24%, signal=47%
GO_REGULATION_OF_INTRINSIC_APOPTOTIC_SIGNALING_PATHWAY	33	0.616996	2.28584	0	0.214377	0.095	387	tags=18%, list=10%, signal=20%
GO_HEART_VALVE_DEVELOPMENT	22	0.623501	2.28531	0	0.214015	0.095	587	tags=27%, list=15%, signal=32%
GO_SYMPORTER_ACTIVITY	25	0.620228	2.28148	0	0.214094	0.095	266	tags=24%, list=7%, signal=26%
GO_MESENCHYME_MORPHOGENESIS	18	0.685527	2.2761	0	0.213539	0.095	418	tags=22%, list=11%, signal=25%
GO_REGULATION_OF_NEUROTRANSMITTER_TRANSPORT	33	0.571712	2.26934	0	0.212796	0.095	414	tags=18%, list=11%, signal=20%
GO_REGULATION_OF_NEUROTRANSMITTER_SECRETION	24	0.609513	2.26552	0	0.211912	0.095	414	tags=21%, list=11%, signal=23%
GO_REGULATION_OF_RESPONSE_TO_WOUNDING	33	0.529518	2.26517	0	0.211414	0.095	814	tags=39%, list=21%, signal=50%
GO_ORGANIC_ACID_TRANSMEMBRANE_TRANSPORTER_ACTIVITY	30	0.528355	2.26118	0	0.209603	0.095	450	tags=23%, list=12%, signal=26%
GO_ENDOCYTIC_VESICLE_MEMBRANE	38	0.499116	2.25955	0	0.209118	0.095	713	tags=26%, list=19%, signal=32%
GO_EXOCYTIC_VESICLE	47	0.519734	2.25799	0	0.207682	0.095	881	tags=45%, list=23%, signal=57%
GO_SISTER_CHROMATID_COHESION	15	0.790729	2.25687	0	0.207208	0.095	194	tags=13%, list=5%, signal=14%
GO_DIVALENT_INORGANIC_CATION_HOMEOSTASIS	85	0.576428	2.25616	0	0.206738	0.095	881	tags=41%, list=23%, signal=52%
GO_SPHINGOLIPID_BIOSYNTHETIC_PROCESS	24	0.543676	2.25384	0	0.20627	0.095	1042	tags=46%, list=27%, signal=63%
GO_TRANSPORT_VESICLE	84	0.376168	2.24592	0	0.204414	0.095	1047	tags=37%, list=27%, signal=50%
GO_NEGATIVE_REGULATION_OF_RESPONSE_TO_EXTERNAL_STIMULUS	61	0.444337	2.24564	0	0.20396	0.095	871	tags=33%, list=23%, signal=42%
GO_VENTRICULAR_SEPTUM_MORPHOGENESIS	18	0.607069	2.24514	0	0.202761	0.095	65	tags=11%, list=2%, signal=11%
GO_INORGANIC_ANION_TRANSPORT	30	0.776502	2.24452	0	0.201875	0.095	175	tags=20%, list=5%, signal=21%
GO_CAVEOLA	18	0.607247	2.23941	0	0.199562	0.095	726	tags=33%, list=19%, signal=41%
GO_CELLULAR_ION_HOMEOSTASIS	113	0.52801	2.23643	0	0.198014	0.095	881	tags=38%, list=23%, signal=48%
GO_NEGATIVE_REGULATION_OF_LEUKOCYTE_CELL_CELL_ADHESION	16	0.794226	2.23533	0	0.197182	0.095	206	tags=25%, list=5%, signal=26%
GO_MEMBRANE_LIPID_METABOLIC_PROCESS	50	0.389503	2.23366	0	0.196499	0.095	1445	tags=44%, list=38%, signal=70%
GO_REGULATION_OF_T_CELL_ACTIVATION	49	0.425887	2.23361	0	0.196091	0.095	952	tags=37%, list=25%, signal=48%
GO_MYOTUBE_DIFFERENTIATION	25	0.587126	2.22955	0	0.194892	0.095	300	tags=16%, list=8%, signal=17%
GO_CYTOKINE_ACTIVITY	19	0.817888	2.22916	0	0.194234	0.095	206	tags=32%, list=5%, signal=33%
GO_E_BOX_BINDING	15	0.598026	2.22693	0	0.193838	0.095	219	tags=20%, list=6%, signal=21%
GO_EXTRINSIC_APOPTOTIC_SIGNALING_PATHWAY_VIA_DEATH_DOMAIN_RECEPTORS	21	0.498789	2.21698	0	0.191444	0.095	65	tags=5%, list=2%, signal=5%
GO_NEGATIVE_REGULATION_OF_RESPONSE_TO_WOUNDING	17	0.657092	2.21438	0	0.19109	0.095	685	tags=47%, list=18%, signal=57%
GO_TRANSLATION_REGULATOR_ACTIVITY	33	0.413523	2.21296	0	0.190981	0.095	780	tags=21%, list=20%, signal=26%
GO_OXIDOREDUCTASE_ACTIVITY	157	0.334055	2.20773	0	0.18926	0.095	405	tags=10%, list=11%, signal=10%
GO_T_CELL_DIFFERENTIATION	40	0.378047	2.206	0	0.189157	0.095	1454	tags=50%, list=38%, signal=80%
GO_CELLULAR_RESPONSE_TO_REACTIVE_OXYGEN_SPECIES	33	0.462198	2.19932	0	0.187872	0.095	108	tags=9%, list=3%, signal=9%
GO_REGULATION_OF_CHROMOSOME_SEGREGATION	18	0.775879	2.19867	0	0.187515	0.095	233	tags=17%, list=6%, signal=18%
GO_SOLUTE_CATION_SYMPORTER_ACTIVITY	15	0.599263	2.19478	0	0.185576	0.095	565	tags=33%, list=15%, signal=39%
GO_INORGANIC_ANION_TRANSMEMBRANE_TRANSPORTER_ACTIVITY	22	0.820776	2.19045	0	0.184248	0.095	175	tags=23%, list=5%, signal=24%
GO_DEVELOPMENT_OF_PRIMARY_FEMALE_SEXUAL_CHARACTERISTICS	21	0.736737	2.18997	0	0.183575	0.095	222	tags=29%, list=6%, signal=30%
GO_REGULATION_OF_TRANSLATIONAL_INITIATION	19	0.537691	2.17854	0	0.182211	0.095	56	tags=5%, list=1%, signal=5%
GO_GOLGI_MEMBRANE	154	0.318238	2.17341	0	0.182095	0.095	557	tags=18%, list=15%, signal=20%
GO_CELLULAR_RESPONSE_TO_MECHANICAL_STIMULUS	16	0.525533	2.17072	0	0.180734	0.095	992	tags=44%, list=26%, signal=59%
GO_VESICLE_MEDIATED_TRANSPORT_IN_SYNAPSE	45	0.476145	2.16287	0	0.178528	0.095	559	tags=22%, list=15%, signal=26%
GO_REGULATION_OF_PROTEIN_SERINE_THREONINE_KINASE_ACTIVITY	112	0.335611	2.15912	0	0.177784	0.095	973	tags=31%, list=25%, signal=41%
GO_DIGESTIVE_SYSTEM_DEVELOPMENT	38	0.461397	2.15818	0	0.177184	0.095	672	tags=26%, list=18%, signal=32%
GO_LOCOMOTORY_BEHAVIOR	40	0.550996	2.15187	0	0.17582	0.095	564	tags=23%, list=15%, signal=26%
GO_POSITIVE_REGULATION_OF_MAP_KINASE_ACTIVITY	57	0.397141	2.15078	0	0.175352	0.095	657	tags=28%, list=17%, signal=33%
GO_POSITIVE_REGULATION_OF_VASCULATURE_DEVELOPMENT	43	0.553572	2.14822	0	0.174143	0.095	378	tags=23%, list=10%, signal=26%
GO_SINGLE_STRANDED_RNA_BINDING	18	0.484416	2.14422	0	0.173634	0.095	1167	tags=44%, list=30%, signal=64%
GO_REGULATION_OF_LEUKOCYTE_PROLIFERATION	36	0.633906	2.14401	0	0.173466	0.095	670	tags=44%, list=17%, signal=53%
GO_CYTOKINE_METABOLIC_PROCESS	25	0.514332	2.14078	0	0.173186	0.095	508	tags=28%, list=13%, signal=32%
GO_COFACTOR_METABOLIC_PROCESS	89	0.395386	2.13974	0	0.172629	0.095	134	tags=6%, list=3%, signal=6%
GO_GUANYL_NUCLEOTIDE_BINDING	81	0.39859	2.13692	0	0.172464	0.095	687	tags=22%, list=18%, signal=26%
GO_REGULATION_OF_MUSCLE_HYPERTROPHY	15	0.469043	2.13517	0	0.172025	0.095	860	tags=33%, list=22%, signal=43%
GO_REGULATION_OF_LYMPHOCYTE_DIFFERENTIATION	29	0.575601	2.13286	0	0.171974	0.095	750	tags=34%, list=20%, signal=43%
GO_POSITIVE_REGULATION_OF_PROTEIN_SERINE_THREONINE_KINASE_ACTIVITY	68	0.352927	2.13165	0	0.171701	0.095	849	tags=29%, list=22%, signal=37%
GO_NCRNA_METABOLIC_PROCESS	107	0.387426	2.12483	0	0.170104	0.095	141	tags=4%, list=4%, signal=4%
GO_T_CELL_PROLIFERATION	28	0.534508	2.1238	0	0.16984	0.095	911	tags=43%, list=24%, signal=56%
GO_VACUOLE	158	0.334835	2.12082	0	0.169488	0.095	1740	tags=54%, list=45%, signal=94%
GO_MESODERM_DEVELOPMENT	24	0.410193	2.11949	0	0.169227	0.095	754	tags=33%, list=20%, signal=41%
GO_CELL_CYCLE_ARREST	63	0.313608	2.11808	0	0.168816	0.095	1481	tags=44%, list=39%, signal=71%
GO_AXIS_SPECIFICATION	24	0.402619	2.11782	0	0.168559	0.095	256	tags=13%, list=7%, signal=13%
GO_POSITIVE_REGULATION_OF_HYDROLASE_ACTIVITY	155	0.282593	2.11645	0	0.168153	0.095	1784	tags=48%, list=46%, signal=86%
GO_POSITIVE_REGULATION_OF_INFLAMMATORY_RESPONSE	27	0.485672	2.11608	0	0.167898	0.095	657	tags=30%, list=17%, signal=35%
GO_POSITIVE_REGULATION_OF_LEUKOCYTE_PROLIFERATION	26	0.640083	2.11574	0	0.167645	0.095	927	tags=54%, list=24%, signal=71%
GO_SYNAPTIC_VESICLE_CYCLE	40	0.508493	2.11269	0	0.166995	0.095	527	tags=20%, list=14%, signal=23%
GO_GLIAL_CELL_DEVELOPMENT	26	0.440226	2.10886	0	0.166707	0.095	1108	tags=50%, list=29%, signal=70%
GO_REGULATION_OF_CYSTEINE_TYPE_ENDOPEPTIDASE_ACTIVITY	55	0.419623	2.10859	0	0.166212	0.095	429	tags=13%, list=11%, signal=14%
GO_REGULATION_OF_TUBE_SIZE	28	0.747462	2.10742	0	0.16572	0.095	287	tags=18%, list=7%, signal=19%
GO_POSITIVE_REGULATION_OF_CELL_GROWTH	28	0.632197	2.09911	0	0.164474	0.095	412	tags=21%, list=11%, signal=24%
GO_GATED_CHANNEL_ACTIVITY	49	0.736859	2.09658	0	0.163831	0.095	485	tags=37%, list=13%, signal=42%
GO_MONOCARBOXYLIC_ACID_TRANSPORT	27	0.622814	2.09596	0	0.163697	0.095	803	tags=48%, list=21%, signal=60%
GO_POSITIVE_REGULATION_OF_LYMPHOCYTE_DIFFERENTIATION	18	0.662206	2.09414	0	0.163534	0.095	750	tags=39%, list=20%, signal=48%
GO_RECEPTOR_REGULATOR_ACTIVITY	64	0.705482	2.09305	0	0.162936	0.095	222	tags=20%, list=6%, signal=21%
GO_INORGANIC_ANION_TRANSMEMBRANE_TRANSPORT	16	0.845856	2.09108	0	0.162675	0.095	175	tags=25%, list=5%, signal=26%
GO_KINASE_BINDING	171	0.350995	2.08768	0	0.161759	0.095	1776	tags=55%, list=46%, signal=98%
GO_ORGANIC_ACID_TRANSMEMBRANE_TRANSPORT	30	0.46368	2.08675	0	0.161307	0.095	266	tags=13%, list=7%, signal=14%
GO_NEGATIVE_REGULATION_OF_LEUKOCYTE_DIFFERENTIATION	18	0.568533	2.08317	0	0.161156	0.095	952	tags=44%, list=25%, signal=59%
GO_REGULATION_OF_SYNAPTIC_VESICLE_CYCLE	24	0.596706	2.08278	0	0.160808	0.095	354	tags=17%, list=9%, signal=18%
GO_TOLL_LIKE_RECEPTOR_SIGNALING_PATHWAY	21	0.417962	2.08218	0	0.160364	0.095	1144	tags=38%, list=30%, signal=54%
GO_POSITIVE_REGULATION_OF_LEUKOCYTE_DIFFERENTIATION	22	0.615145	2.08093	0	0.160242	0.095	831	tags=36%, list=22%, signal=46%
GO_NEGATIVE_REGULATION_OF_SMALL_GTPASE_MEDIATED_SIGNAL_TRANSDUCTION	20	0.399756	2.07859	0	0.15978	0.095	1370	tags=50%, list=36%, signal=77%
GO_LUNG_MORPHOGENESIS	20	0.545763	2.07827	0	0.159345	0.095	242	tags=15%, list=6%, signal=16%
GO_INTERLEUKIN_6_PRODUCTION	20	0.610772	2.07485	0	0.158136	0.095	354	tags=30%, list=9%, signal=33%
GO_CALCIUM_MEDIATED_SIGNALING	33	0.474284	2.06989	0	0.156973	0.095	1288	tags=52%, list=34%, signal=77%
GO_MOTILE_CILIUM	17	0.505546	2.06748	0	0.157052	0.095	323	tags=24%, list=8%, signal=26%
GO_SECONDARY_ACTIVE_TRANSMEMBRANE_TRANSPORTER_ACTIVITY	45	0.539731	2.06576	0	0.156734	0.095	626	tags=31%, list=16%, signal=37%
GO_FICOLIN_1_RICH_GRANULE_MEMBRANE	16	0.512875	2.05813	0	0.155605	0.095	1231	tags=56%, list=32%, signal=82%
GO_CELL_AGING	19	0.394743	2.05616	0	0.155404	0.095	780	tags=32%, list=20%, signal=39%
GO_NEURON_FATE_COMMITMENT	16	0.59684	2.05388	0	0.154804	0.095	959	tags=50%, list=25%, signal=66%
GO_REGULATION_OF_OXIDOREDUCTASE_ACTIVITY	15	0.588225	2.0526	0	0.15421	0.095	838	tags=40%, list=22%, signal=51%
GO_NEGATIVE_REGULATION_OF_MAPK_CASCADE	40	0.337026	2.04631	0	0.154176	0.095	1341	tags=43%, list=35%, signal=65%
GO_NUCLEOBASE_CONTAINING_SMALL_MOLECULE_METABOLIC_PROCESS	76	0.327449	2.04567	0	0.154073	0.095	104	tags=7%, list=3%, signal=7%
GO_G_PROTEIN_COUPLED_RECEPTOR_ACTIVITY	36	0.678997	2.04513	0	0.153878	0.095	599	tags=39%, list=16%, signal=46%
GO_INTERFERON_GAMMA_PRODUCTION	19	0.588098	2.04157	0	0.153389	0.095	222	tags=21%, list=6%, signal=22%
GO_HUMORAL_IMMUNE_RESPONSE	19	0.598551	2.04144	0	0.153005	0.095	364	tags=26%, list=9%, signal=29%
GO_REGULATION_OF_GTPASE_ACTIVITY	103	0.294926	2.03749	0	0.152237	0.095	1722	tags=50%, list=45%, signal=89%
GO_VENTRICULAR_SEPTUM_DEVELOPMENT	27	0.471671	2.02355	0	0.151924	0.095	65	tags=7%, list=2%, signal=7%
GO_REGULATION_OF_CYTOSOLIC_CALCIUM_ION_CONCENTRATION	56	0.569631	2.02333	0	0.151738	0.095	857	tags=45%, list=22%, signal=57%
GO_OXIDOREDUCTASE_ACTIVITY_ACTING_ON_A_SULFUR_GROUP_OF_DONORS	16	0.466266	2.02311	0	0.151553	0.095	74	tags=6%, list=2%, signal=6%
GO_TRANSPORT_VESICLE_MEMBRANE	50	0.435649	2.01851	0	0.150996	0.095	1114	tags=46%, list=29%, signal=64%
GO_LEARNING	33	0.417437	2.0171	0	0.150814	0.095	1356	tags=52%, list=35%, signal=79%
GO_POSITIVE_REGULATION_OF_T_CELL_PROLIFERATION	16	0.546701	2.0127	0	0.149642	0.095	911	tags=44%, list=24%, signal=57%
GO_POSITIVE_REGULATION_OF_PEPTIDASE_ACTIVITY	47	0.391665	2.01101	0	0.149552	0.095	247	tags=6%, list=6%, signal=7%
GO_DETERMINATION_OF_HEART_LEFT_RIGHT_ASYMMETRY	16	0.48653	2.00859	0	0.149198	0.095	430	tags=31%, list=11%, signal=35%
GO_POSITIVE_REGULATION_OF_LEUKOCYTE_MIGRATION	16	0.717939	2.00813	0	0.149109	0.095	222	tags=19%, list=6%, signal=20%
GO_SPECIFIC_GRANULE	33	0.498488	2.00802	0	0.148933	0.095	242	tags=12%, list=6%, signal=13%
GO_PROTEIN_SELF_ASSOCIATION	15	0.488632	2.00567	0	0.148932	0.095	371	tags=20%, list=10%, signal=22%
GO_RESPONSE_TO_INTERFERON_GAMMA	40	0.533635	1.9954	0	0.14755	0.095	1159	tags=52%, list=30%, signal=74%
GO_DIGESTIVE_SYSTEM_PROCESS	16	0.547307	1.99445	0	0.147465	0.095	945	tags=44%, list=25%, signal=58%
GO_PHOSPHOLIPID_BIOSYNTHETIC_PROCESS	57	0.315182	1.99412	0	0.147381	0.095	1727	tags=53%, list=45%, signal=94%
GO_CHLORIDE_TRANSPORT	17	0.830127	1.99381	0	0.147296	0.095	175	tags=24%, list=5%, signal=25%
GO_LYASE_ACTIVITY	40	0.402239	1.99255	0	0.147467	0.095	594	tags=15%, list=15%, signal=18%
GO_CHROMOSOMAL_REGION	64	0.365714	1.98949	0	0.146965	0.095	194	tags=5%, list=5%, signal=5%
GO_GROWTH_FACTOR_ACTIVITY	25	0.72121	1.9868	0	0.14655	0.095	180	tags=16%, list=5%, signal=17%
GO_RETINA_DEVELOPMENT_IN_CAMERA_TYPE_EYE	34	0.389497	1.98678	0	0.146385	0.095	630	tags=21%, list=16%, signal=24%
GO_REGULATION_OF_PHAGOCYTOSIS	15	0.557044	1.98499	0	0.14614	0.095	648	tags=40%, list=17%, signal=48%
GO_SMOOTH_MUSCLE_CONTRACTION	27	0.586268	1.98209	0	0.145334	0.095	1065	tags=44%, list=28%, signal=61%
GO_REGULATION_OF_SYNAPTIC_VESICLE_TRANSPORT	15	0.692896	1.9787	0	0.144853	0.095	216	tags=13%, list=6%, signal=14%
GO_NEGATIVE_REGULATION_OF_CELL_GROWTH	45	0.454806	1.97838	0	0.144535	0.095	696	tags=20%, list=18%, signal=24%
GO_NEGATIVE_REGULATION_OF_ION_TRANSPORT	27	0.515359	1.96951	0	0.143768	0.095	945	tags=41%, list=25%, signal=54%
GO_NEGATIVE_REGULATION_OF_GROWTH	56	0.449025	1.96816	0	0.143854	0.095	696	tags=21%, list=18%, signal=26%
GO_SMALL_GTPASE_MEDIATED_SIGNAL_TRANSDUCTION	133	0.330739	1.96545	0	0.143625	0.095	1705	tags=55%, list=44%, signal=95%
GO_RESPONSE_TO_VIRUS	65	0.552077	1.96528	0	0.143471	0.095	441	tags=22%, list=11%, signal=24%
GO_DNA_METHYLATION_OR_DEMETHYLATION	15	0.521865	1.96351	0	0.142939	0.095	138	tags=13%, list=4%, signal=14%
GO_REGULATION_OF_CELLULAR_AMIDE_METABOLIC_PROCESS	85	0.317379	1.95962	0	0.142112	0.095	1869	tags=55%, list=49%, signal=105%
GO_REGULATION_OF_T_CELL_DIFFERENTIATION	23	0.408919	1.958	0	0.141665	0.095	1454	tags=52%, list=38%, signal=83%
GO_RNA_METABOLIC_PROCESS	235	0.336345	1.95702	0	0.14137	0.095	255	tags=7%, list=7%, signal=7%
GO_COAGULATION	63	0.584213	1.95656	0	0.141154	0.095	564	tags=33%, list=15%, signal=38%
GO_CELLULAR_RESPONSE_TO_CORTICOSTEROID_STIMULUS	17	0.444482	1.95438	0	0.140862	0.095	1173	tags=47%, list=31%, signal=67%
GO_POSITIVE_REGULATION_OF_NEURAL_PRECURSOR_CELL_PROLIFERATION	20	0.487471	1.95039	0	0.140448	0.095	558	tags=25%, list=15%, signal=29%
GO_ENDOPEPTIDASE_ACTIVITY	60	0.332655	1.94949	0	0.140237	0.095	962	tags=33%, list=25%, signal=44%
GO_NEGATIVE_REGULATION_OF_PROTEIN_SERINE_THREONINE_KINASE_ACTIVITY	33	0.367991	1.94354	0	0.139537	0.095	1345	tags=48%, list=35%, signal=74%
GO_ION_CHANNEL_REGULATOR_ACTIVITY	25	0.479316	1.93914	0	0.139626	0.095	645	tags=32%, list=17%, signal=38%
GO_OVULATION_CYCLE	15	0.796516	1.9337	0	0.139141	0.095	222	tags=27%, list=6%, signal=28%
GO_PLATELET_ACTIVATION	37	0.634496	1.93192	0	0.1388	0.095	564	tags=38%, list=15%, signal=44%
GO_MITOTIC_CELL_CYCLE_CHECKPOINT	37	0.333561	1.93039	0	0.138523	0.095	1623	tags=54%, list=42%, signal=93%
GO_RAS_PROTEIN_SIGNAL_TRANSDUCTION	107	0.320906	1.92906	0	0.138461	0.095	1705	tags=54%, list=44%, signal=95%
GO_PROTEIN_SERINE_THREONINE_KINASE_ACTIVITY	91	0.281135	1.92852	0	0.138187	0.095	1667	tags=49%, list=43%, signal=85%
GO_GLYCEROLIPID_BIOSYNTHETIC_PROCESS	53	0.324018	1.92589	0	0.137854	0.095	1727	tags=53%, list=45%, signal=95%
GO_PEPTIDASE_ACTIVITY	92	0.304334	1.9243	0	0.137718	0.095	1678	tags=50%, list=44%, signal=87%
GO_TERTIARY_GRANULE	33	0.440713	1.91967	0	0.138031	0.095	1306	tags=52%, list=34%, signal=77%
GO_UBIQUITIN_LIKE_PROTEIN_LIGASE_ACTIVITY	36	0.390401	1.91944	0	0.13797	0.095	1226	tags=44%, list=32%, signal=65%
GO_PROTEIN_TETRAMERIZATION	40	0.345399	1.91712	0	0.137641	0.095	811	tags=33%, list=21%, signal=41%
GO_NEPHRON_MORPHOGENESIS	19	0.501344	1.91357	0	0.13727	0.095	754	tags=37%, list=20%, signal=46%
GO_REGULATION_OF_CELL_CYCLE_ARREST	32	0.328769	1.91355	0	0.137137	0.095	1182	tags=34%, list=31%, signal=49%
GO_MESONEPHROS_DEVELOPMENT	28	0.373573	1.90828	0	0.136699	0.095	859	tags=32%, list=22%, signal=41%
GO_OXIDOREDUCTASE_ACTIVITY_ACTING_ON_THE_CH_CH_GROUP_OF_DONORS	16	0.51637	1.90687	0	0.136511	0.095	212	tags=13%, list=6%, signal=13%
GO_COFACTOR_BINDING	113	0.362938	1.90343	0	0.136138	0.095	325	tags=8%, list=8%, signal=8%
GO_ACTIVATION_OF_CYSTEINE_TYPE_ENDOPEPTIDASE_ACTIVITY_INVOLVED_IN_APOPTOTIC_PROCESS	22	0.598108	1.90083	0	0.135897	0.095	48	tags=5%, list=1%, signal=5%
GO_CARDIAC_SEPTUM_MORPHOGENESIS	24	0.526205	1.90058	0	0.135769	0.095	65	tags=8%, list=2%, signal=8%
GO_TIGHT_JUNCTION	23	0.382913	1.89909	0	0.135515	0.095	1454	tags=52%, list=38%, signal=83%
GO_AXON_PART	100	0.36953	1.8971	0	0.135261	0.095	1720	tags=60%, list=45%, signal=106%
GO_CELLULAR_RESPONSE_TO_CALCIUM_ION	15	0.501186	1.89273	0	0.135026	0.095	559	tags=27%, list=15%, signal=31%
GO_POSITIVE_REGULATION_OF_ESTABLISHMENT_OF_PROTEIN_LOCALIZATION	95	0.301497	1.8885	0	0.13499	0.095	1842	tags=59%, list=48%, signal=111%
GO_ACTIVE_TRANSMEMBRANE_TRANSPORTER_ACTIVITY	69	0.450217	1.88626	0	0.134882	0.095	1194	tags=45%, list=31%, signal=64%
GO_PLATELET_AGGREGATION	16	0.500121	1.8805	0	0.135041	0.095	927	tags=44%, list=24%, signal=57%
GO_CELL_JUNCTION_ASSEMBLY	57	0.303632	1.87818	0	0.134317	0.095	1908	tags=60%, list=50%, signal=117%
GO_NEGATIVE_REGULATION_OF_MAP_KINASE_ACTIVITY	22	0.428822	1.87535	0	0.133778	0.095	1341	tags=55%, list=35%, signal=83%
GO_RESPONSE_TO_OSMOTIC_STRESS	20	0.521936	1.87046	0	0.133334	0.095	121	tags=10%, list=3%, signal=10%
GO_SMOOTHENED_SIGNALING_PATHWAY	33	0.330607	1.86926	0	0.132976	0.095	1852	tags=58%, list=48%, signal=110%
GO_UBIQUITIN_LIKE_PROTEIN_TRANSFERASE_ACTIVITY	78	0.344099	1.86656	0	0.133084	0.095	1421	tags=41%, list=37%, signal=64%
GO_COATED_VESICLE_MEMBRANE	44	0.305115	1.86465	0	0.13273	0.095	1870	tags=55%, list=49%, signal=105%
GO_PLASMA_MEMBRANE_RECEPTOR_COMPLEX	34	0.53318	1.86266	0	0.132379	0.095	927	tags=50%, list=24%, signal=65%
GO_INTERFERON_GAMMA_MEDIATED_SIGNALING_PATHWAY	15	0.563856	1.85705	0	0.131544	0.095	824	tags=47%, list=21%, signal=59%
GO_CAMERA_TYPE_EYE_MORPHOGENESIS	30	0.331892	1.8568	0	0.131383	0.095	1347	tags=40%, list=35%, signal=61%
GO_INTRACELLULAR_TRANSPORT	396	0.264934	1.85518	0	0.131156	0.095	1854	tags=53%, list=48%, signal=91%
GO_ESTABLISHMENT_OR_MAINTENANCE_OF_CELL_POLARITY	48	0.301387	1.85305	0	0.131132	0.095	2284	tags=77%, list=59%, signal=188%
GO_KIDNEY_MORPHOGENESIS	21	0.46716	1.85204	0	0.130906	0.095	754	tags=33%, list=20%, signal=41%
GO_ANTIGEN_PROCESSING_AND_PRESENTATION_OF_PEPTIDE_OR_POLYSACCHARIDE_ANTIGEN_VIA_MHC_CLASS_II	25	0.333053	1.84577	0	0.130348	0.095	1866	tags=60%, list=49%, signal=116%
GO_MAINTENANCE_OF_PROTEIN_LOCATION	30	0.363715	1.84488	0	0.130128	0.095	1872	tags=67%, list=49%, signal=129%
GO_MAGNESIUM_ION_BINDING	42	0.329914	1.84391	0	0.129909	0.095	1376	tags=48%, list=36%, signal=73%
GO_RESPONSE_TO_LIGHT_STIMULUS	56	0.25678	1.84309	0	0.129582	0.095	1428	tags=41%, list=37%, signal=64%
GO_SMOOTH_MUSCLE_CELL_DIFFERENTIATION	20	0.444002	1.83961	0	0.129238	0.095	1065	tags=45%, list=28%, signal=62%
GO_OSTEOCLAST_DIFFERENTIATION	16	0.529598	1.83578	0	0.129005	0.095	859	tags=38%, list=22%, signal=48%
GO_NEURON_PROJECTION_TERMINUS	27	0.487489	1.83165	0	0.128604	0.095	526	tags=26%, list=14%, signal=30%
GO_APICAL_JUNCTION_COMPLEX	30	0.303583	1.83121	0	0.128563	0.095	1538	tags=47%, list=40%, signal=77%
GO_GTPASE_ACTIVITY	64	0.378613	1.83027	0	0.128522	0.095	1771	tags=61%, list=46%, signal=111%
GO_SNARE_BINDING	20	0.40563	1.82952	0	0.128376	0.095	1232	tags=50%, list=32%, signal=73%
GO_FATTY_ACID_BETA_OXIDATION	15	0.444622	1.82945	0	0.128167	0.095	953	tags=40%, list=25%, signal=53%
GO_B_CELL_RECEPTOR_SIGNALING_PATHWAY	15	0.501314	1.82577	0	0.128127	0.095	927	tags=40%, list=24%, signal=53%
GO_CELL_JUNCTION_ORGANIZATION	71	0.271896	1.82208	0	0.12784	0.095	2177	tags=66%, list=57%, signal=150%
GO_HOMOTYPIC_CELL_CELL_ADHESION	23	0.40372	1.82181	0	0.127737	0.095	1733	tags=61%, list=45%, signal=110%
GO_POSITIVE_REGULATION_OF_CYSTEINE_TYPE_ENDOPEPTIDASE_ACTIVITY	32	0.472548	1.81673	0	0.127352	0.095	526	tags=13%, list=14%, signal=14%
GO_METALLOPEPTIDASE_ACTIVITY	23	0.40814	1.81664	0	0.12725	0.095	1818	tags=65%, list=47%, signal=123%
GO_SEGMENTATION	24	0.320971	1.81517	0	0.127149	0.095	1400	tags=46%, list=36%, signal=72%
GO_SKELETAL_MUSCLE_CELL_DIFFERENTIATION	17	0.510852	1.80998	0	0.127009	0.095	412	tags=24%, list=11%, signal=26%
GO_REGULATION_OF_MYELOID_LEUKOCYTE_DIFFERENTIATION	20	0.529697	1.80359	0	0.12652	0.095	927	tags=40%, list=24%, signal=52%
GO_CULLIN_RING_UBIQUITIN_LIGASE_COMPLEX	23	0.33718	1.80299	0	0.126322	0.095	1423	tags=43%, list=37%, signal=69%
GO_REGULATION_OF_STEM_CELL_PROLIFERATION	17	0.51191	1.80148	0	0.126347	0.095	587	tags=29%, list=15%, signal=35%
GO_FATTY_ACID_CATABOLIC_PROCESS	22	0.383301	1.79787	0	0.125856	0.095	953	tags=36%, list=25%, signal=48%
GO_REPRESSING_TRANSCRIPTION_FACTOR_BINDING	26	0.328007	1.79782	0	0.125758	0.095	1747	tags=54%, list=46%, signal=98%
GO_REGULATION_OF_SYMBIOSIS_ENCOMPASSING_MUTUALISM_THROUGH_PARASITISM	41	0.338694	1.7926	0	0.125229	0.095	1495	tags=49%, list=39%, signal=79%
GO_REGULATION_OF_SMALL_GTPASE_MEDIATED_SIGNAL_TRANSDUCTION	79	0.351704	1.78789	0	0.124934	0.095	1777	tags=61%, list=46%, signal=111%
GO_PROTEIN_HOMOTETRAMERIZATION	24	0.3535	1.78192	0	0.12436	0.095	676	tags=29%, list=18%, signal=35%
GO_MAINTENANCE_OF_PROTEIN_LOCATION_IN_CELL	24	0.392809	1.78046	0	0.124507	0.095	1872	tags=71%, list=49%, signal=137%
GO_POSITIVE_REGULATION_OF_BLOOD_VESSEL_DIAMETER	15	0.659086	1.77854	0	0.1245	0.095	247	tags=13%, list=6%, signal=14%
GO_REGULATION_OF_CELL_SHAPE	39	0.347104	1.77731	0	0.12434	0.095	1930	tags=67%, list=50%, signal=133%
GO_NUCLEOTIDYLTRANSFERASE_ACTIVITY	33	0.318272	1.77207	0	0.124083	0.095	341	tags=12%, list=9%, signal=13%
GO_XENOBIOTIC_METABOLIC_PROCESS	18	0.499518	1.76875	0	0.123926	0.095	526	tags=33%, list=14%, signal=38%
GO_PHAGOCYTOSIS	52	0.291126	1.76865	0	0.123743	0.095	1161	tags=33%, list=30%, signal=46%
GO_EPIDERMAL_CELL_DIFFERENTIATION	37	0.416224	1.76595	0	0.123797	0.095	926	tags=41%, list=24%, signal=53%
GO_ENDOPLASMIC_RETICULUM_UNFOLDED_PROTEIN_RESPONSE	22	0.373306	1.7656	0	0.123706	0.095	408	tags=14%, list=11%, signal=15%
GO_REGULATION_OF_POTASSIUM_ION_TRANSPORT	18	0.638618	1.76362	0	0.123313	0.095	615	tags=44%, list=16%, signal=53%
GO_POSITIVE_REGULATION_OF_CATABOLIC_PROCESS	78	0.278703	1.76229	0	0.123192	0.095	1825	tags=51%, list=48%, signal=96%
GO_REGULATION_OF_INSULIN_SECRETION	39	0.456764	1.76053	0	0.122982	0.095	1320	tags=56%, list=34%, signal=85%
GO_MESONEPHRIC_TUBULE_MORPHOGENESIS	17	0.475339	1.75954	0	0.122805	0.095	754	tags=35%, list=20%, signal=44%
GO_REGULATION_OF_JUN_KINASE_ACTIVITY	18	0.385705	1.75715	0	0.122713	0.095	85	tags=6%, list=2%, signal=6%
GO_PHOSPHATIDYLSERINE_BINDING	16	0.515154	1.75691	0	0.122625	0.095	559	tags=25%, list=15%, signal=29%
GO_CELL_CELL_JUNCTION_ORGANIZATION	32	0.379161	1.7568	0	0.12242	0.145	1908	tags=66%, list=50%, signal=129%
GO_REGULATION_OF_RELEASE_OF_SEQUESTERED_CALCIUM_ION_INTO_CYTOSOL	15	0.542759	1.75578	0	0.122303	0.145	1241	tags=60%, list=32%, signal=88%
GO_RIBONUCLEOPROTEIN_GRANULE	47	0.310454	1.75511	0	0.122216	0.145	2166	tags=74%, list=56%, signal=169%
GO_REGULATION_OF_CELL_PROJECTION_ASSEMBLY	35	0.330069	1.75147	0	0.121896	0.145	1684	tags=54%, list=44%, signal=96%
GO_SYNAPTIC_VESICLE_RECYCLING	17	0.481125	1.74973	0	0.121924	0.145	998	tags=47%, list=26%, signal=63%
GO_MONOVALENT_INORGANIC_CATION_HOMEOSTASIS	32	0.486953	1.74905	0	0.121753	0.145	1108	tags=44%, list=29%, signal=61%
GO_REGULATION_OF_SYNAPTIC_PLASTICITY	29	0.354498	1.74576	0	0.12161	0.145	1513	tags=48%, list=39%, signal=79%
GO_REGULATION_OF_RAS_PROTEIN_SIGNAL_TRANSDUCTION	60	0.356753	1.73819	0	0.121299	0.145	1690	tags=58%, list=44%, signal=103%
GO_PERIPHERAL_NERVOUS_SYSTEM_DEVELOPMENT	18	0.688357	1.73699	0	0.121271	0.145	405	tags=22%, list=11%, signal=25%
GO_ENHANCER_BINDING	33	0.605822	1.73417	0	0.121244	0.145	508	tags=36%, list=13%, signal=42%
GO_POSITIVE_REGULATION_OF_EXOCYTOSIS	18	0.447231	1.73101	0	0.121049	0.145	1271	tags=56%, list=33%, signal=83%
GO_NEGATIVE_REGULATION_OF_TRANSFERASE_ACTIVITY	63	0.341624	1.72929	0	0.120939	0.145	1732	tags=59%, list=45%, signal=105%
GO_DOUBLE_STRANDED_RNA_BINDING	18	0.603528	1.72554	0	0.120857	0.145	290	tags=22%, list=8%, signal=24%
GO_NEGATIVE_REGULATION_OF_AUTOPHAGY	16	0.389091	1.72516	0	0.120748	0.145	1408	tags=56%, list=37%, signal=88%
GO_MRNA_3_UTR_BINDING	18	0.359791	1.72161	0	0.120559	0.145	2265	tags=83%, list=59%, signal=202%
GO_INSULIN_SECRETION_INVOLVED_IN_CELLULAR_RESPONSE_TO_GLUCOSE_STIMULUS	19	0.401351	1.71242	0	0.120052	0.145	1320	tags=47%, list=34%, signal=72%
GO_SOMITOGENESIS	15	0.353419	1.70816	0	0.119366	0.145	412	tags=20%, list=11%, signal=22%
GO_PROTEIN_SUMOYLATION	16	0.403231	1.70681	0	0.119029	0.145	358	tags=19%, list=9%, signal=21%
GO_ADULT_LOCOMOTORY_BEHAVIOR	18	0.681462	1.70463	0	0.118695	0.145	43	tags=6%, list=1%, signal=6%
GO_CELL_DIVISION	130	0.293179	1.70233	0	0.118417	0.145	2020	tags=67%, list=53%, signal=136%
GO_PROTEIN_AUTOUBIQUITINATION	17	0.411821	1.70027	0	0.118264	0.145	176	tags=12%, list=5%, signal=12%
GO_POSITIVE_REGULATION_OF_PLASMA_MEMBRANE_BOUNDED_CELL_PROJECTION_ASSEMBLY	24	0.400922	1.69119	0	0.11803	0.235	1378	tags=54%, list=36%, signal=84%
GO_REGULATION_OF_NEUROLOGICAL_SYSTEM_PROCESS	29	0.550159	1.68907	0	0.117812	0.235	1055	tags=55%, list=27%, signal=76%
GO_CELLULAR_COMPONENT_ASSEMBLY_INVOLVED_IN_MORPHOGENESIS	18	0.341459	1.68897	0	0.117738	0.235	1356	tags=50%, list=35%, signal=77%
GO_CYTOKINE_BINDING	22	0.327927	1.68863	0	0.117589	0.235	1489	tags=50%, list=39%, signal=81%
GO_SPERM_PART	25	0.321227	1.68751	0	0.117567	0.235	2086	tags=68%, list=54%, signal=148%
GO_POSITIVE_REGULATION_OF_SYNAPTIC_TRANSMISSION	31	0.431921	1.68387	0	0.117251	0.235	1460	tags=55%, list=38%, signal=88%
GO_POSITIVE_REGULATION_OF_LIPID_LOCALIZATION	20	0.400795	1.67397	0	0.116997	0.235	585	tags=30%, list=15%, signal=35%
GO_REGULATION_OF_AUTOPHAGY	53	0.333191	1.67384	0	0.116925	0.235	2206	tags=79%, list=57%, signal=184%
GO_CELLULAR_RESPONSE_TO_ALCOHOL	19	0.347339	1.67294	0	0.116688	0.235	1259	tags=42%, list=33%, signal=62%
GO_LIGAND_GATED_ION_CHANNEL_ACTIVITY	21	0.823149	1.66627	0	0.116578	0.235	175	tags=29%, list=5%, signal=30%
GO_SPECIFIC_GRANULE_MEMBRANE	17	0.57986	1.66447	0	0.116415	0.235	185	tags=12%, list=5%, signal=12%
GO_SYNAPTIC_VESICLE_MEMBRANE	27	0.591829	1.66158	0	0.116374	0.235	881	tags=56%, list=23%, signal=72%
GO_L_AMINO_ACID_TRANSPORT	16	0.396438	1.65881	0	0.116242	0.235	175	tags=13%, list=5%, signal=13%
GO_ANTERIOR_POSTERIOR_PATTERN_SPECIFICATION	57	0.357978	1.65235	0	0.115903	0.235	1400	tags=53%, list=36%, signal=82%
GO_LOCALIZATION_WITHIN_MEMBRANE	34	0.288099	1.64869	0	0.115468	0.235	1587	tags=47%, list=41%, signal=80%
GO_MICROTUBULE_BASED_MOVEMENT	63	0.347865	1.6466	0	0.115244	0.235	1700	tags=57%, list=44%, signal=101%
GO_SPINDLE	71	0.28676	1.64618	0	0.11522	0.279	2126	tags=68%, list=55%, signal=149%
GO_MACROAUTOPHAGY	57	0.323272	1.64476	0	0.115084	0.279	1732	tags=60%, list=45%, signal=107%
GO_MAINTENANCE_OF_LOCATION_IN_CELL	28	0.367046	1.64355	0	0.115047	0.279	1872	tags=68%, list=49%, signal=131%
GO_EXOPEPTIDASE_ACTIVITY	16	0.447532	1.64009	0	0.114785	0.279	1504	tags=56%, list=39%, signal=92%
GO_NEGATIVE_REGULATION_OF_TRANSMEMBRANE_TRANSPORT	20	0.428892	1.6348	0	0.114852	0.377	914	tags=40%, list=24%, signal=52%
GO_PHAGOCYTIC_VESICLE_MEMBRANE	19	0.40565	1.63309	0	0.1147	0.377	1696	tags=63%, list=44%, signal=113%
GO_CELL_CELL_JUNCTION_ASSEMBLY	24	0.444764	1.63297	0	0.114682	0.377	1345	tags=54%, list=35%, signal=83%
GO_CELLULAR_RESPONSE_TO_PEPTIDE	73	0.284911	1.63151	0	0.11458	0.377	1626	tags=52%, list=42%, signal=89%
GO_FATTY_ACID_TRANSPORT	17	0.588231	1.6311	0	0.114514	0.377	803	tags=53%, list=21%, signal=67%
GO_NEGATIVE_REGULATION_OF_KINASE_ACTIVITY	55	0.36233	1.63073	0	0.114496	0.377	1732	tags=62%, list=45%, signal=111%
GO_RESPONSE_TO_TYPE_I_INTERFERON	25	0.583001	1.62915	0	0.114311	0.377	508	tags=36%, list=13%, signal=41%
GO_COENZYME_BIOSYNTHETIC_PROCESS	30	0.350856	1.62818	0	0.114324	0.377	273	tags=10%, list=7%, signal=11%
GO_REGULATION_OF_DEPHOSPHORYLATION	36	0.306578	1.62774	0	0.114259	0.377	2306	tags=78%, list=60%, signal=193%
GO_CELL_COMMUNICATION_INVOLVED_IN_CARDIAC_CONDUCTION	17	0.416246	1.62752	0	0.114194	0.377	1631	tags=59%, list=42%, signal=102%
GO_MODIFIED_AMINO_ACID_BINDING	23	0.453889	1.62676	0	0.113933	0.377	740	tags=26%, list=19%, signal=32%
GO_NEGATIVE_REGULATION_OF_ERK1_AND_ERK2_CASCADE	15	0.332682	1.62452	0	0.113846	0.377	954	tags=33%, list=25%, signal=44%
GO_MOTOR_ACTIVITY	32	0.328459	1.61979	0	0.113517	0.433	1071	tags=38%, list=28%, signal=52%
GO_ATPASE_ACTIVITY_COUPLED	79	0.289113	1.61722	0	0.113514	0.433	1845	tags=58%, list=48%, signal=110%
GO_DNA_CONFORMATION_CHANGE	55	0.298681	1.61587	0	0.113512	0.433	2166	tags=75%, list=56%, signal=169%
GO_ENDOCHONDRAL_BONE_MORPHOGENESIS	18	0.358783	1.61454	0	0.113433	0.433	982	tags=39%, list=26%, signal=52%
GO_POSITIVE_REGULATION_OF_INTRACELLULAR_TRANSPORT	54	0.270998	1.61299	0	0.113396	0.433	1842	tags=56%, list=48%, signal=105%
GO_MIDBODY	38	0.313032	1.6123	0	0.113317	0.433	2020	tags=68%, list=53%, signal=143%
GO_ASSOCIATIVE_LEARNING	18	0.45585	1.60916	0	0.113356	0.433	1356	tags=61%, list=35%, signal=94%
GO_SPINDLE_POLE	33	0.293533	1.60751	0	0.113427	0.433	1842	tags=61%, list=48%, signal=116%
GO_REACTIVE_OXYGEN_SPECIES_METABOLIC_PROCESS	32	0.400782	1.60494	0	0.113203	0.433	65	tags=3%, list=2%, signal=3%
GO_COENZYME_BINDING	76	0.309066	1.60425	0	0.113063	0.433	289	tags=7%, list=8%, signal=7%
GO_FIBRILLAR_CENTER	28	0.302095	1.604	0	0.113001	0.433	78	tags=4%, list=2%, signal=4%
GO_POSITIVE_REGULATION_OF_ACTIN_FILAMENT_POLYMERIZATION	20	0.332815	1.60304	0	0.112815	0.433	1054	tags=35%, list=27%, signal=48%
GO_CELL_KILLING	18	0.403285	1.59177	0	0.112537	0.491	1351	tags=50%, list=35%, signal=77%
GO_DNA_PACKAGING	33	0.346328	1.58954	0	0.112545	0.554	2038	tags=76%, list=53%, signal=160%
GO_NUCLEAR_TRANSCRIBED_MRNA_CATABOLIC_PROCESS_NONSENSE_MEDIATED_DECAY	30	0.34073	1.58661	0	0.112374	0.61	2370	tags=90%, list=62%, signal=233%
GO_LAMELLIPODIUM_ASSEMBLY	20	0.373528	1.58291	0	0.11247	0.61	1777	tags=65%, list=46%, signal=120%
GO_UBIQUITIN_LIGASE_COMPLEX	49	0.26546	1.58264	0	0.11251	0.659	1423	tags=41%, list=37%, signal=64%
GO_PROTEASE_BINDING	21	0.357792	1.58005	0	0.112609	0.659	2069	tags=76%, list=54%, signal=164%
GO_SPHINGOLIPID_METABOLIC_PROCESS	21	0.313666	1.57931	0	0.112581	0.711	1445	tags=48%, list=38%, signal=76%
GO_POSITIVE_REGULATION_OF_AUTOPHAGY	24	0.31127	1.57926	0	0.112521	0.711	1825	tags=58%, list=48%, signal=110%
GO_NEGATIVE_REGULATION_OF_FAT_CELL_DIFFERENTIATION	15	0.397348	1.57804	0	0.112372	0.711	587	tags=27%, list=15%, signal=31%
GO_PEPTIDYL_THREONINE_MODIFICATION	30	0.28423	1.57798	0	0.112313	0.711	2284	tags=73%, list=59%, signal=180%
GO_POSITIVE_REGULATION_OF_CELL_CYCLE_ARREST	27	0.290261	1.57545	0	0.112433	0.711	1182	tags=30%, list=31%, signal=43%
GO_LEUKOCYTE_HOMEOSTASIS	15	0.437949	1.57457	0	0.112255	0.711	1465	tags=60%, list=38%, signal=97%
GO_REGULATION_OF_CALCIUM_ION_TRANSPORT_INTO_CYTOSOL	19	0.535616	1.57304	0	0.112123	0.711	927	tags=47%, list=24%, signal=62%
GO_REGULATION_OF_ACTIN_FILAMENT_BUNDLE_ASSEMBLY	19	0.408353	1.5673	0	0.11174	0.711	863	tags=42%, list=22%, signal=54%
GO_LAMELLIPODIUM_ORGANIZATION	26	0.340915	1.5667	0	0.111669	0.711	1777	tags=58%, list=46%, signal=107%
GO_RESPONSE_TO_ENDOPLASMIC_RETICULUM_STRESS	61	0.270004	1.56553	0	0.111681	0.711	2273	tags=72%, list=59%, signal=174%
GO_CILIARY_BASAL_BODY	25	0.280361	1.56474	0	0.111668	0.777	1761	tags=52%, list=46%, signal=95%
GO_VACUOLAR_MEMBRANE	69	0.394681	1.56463	0	0.11161	0.777	1606	tags=58%, list=42%, signal=98%
GO_MITOTIC_NUCLEAR_DIVISION	58	0.297397	1.56452	0	0.111553	0.777	2539	tags=90%, list=66%, signal=261%
GO_REGULATION_OF_VIRAL_LIFE_CYCLE	28	0.389609	1.56189	0	0.111491	0.777	1495	tags=54%, list=39%, signal=87%
GO_AMYLOID_PRECURSOR_PROTEIN_METABOLIC_PROCESS	15	0.338027	1.56012	0	0.11153	0.823	1500	tags=53%, list=39%, signal=87%
GO_CELLULAR_RESPONSE_TO_PEPTIDE_HORMONE_STIMULUS	65	0.307645	1.55955	0	0.111473	0.823	1995	tags=68%, list=52%, signal=139%
GO_KINASE_REGULATOR_ACTIVITY	44	0.39133	1.55841	0	0.111481	0.823	1772	tags=64%, list=46%, signal=117%
GO_POSITIVE_REGULATION_OF_LIPID_TRANSPORT	15	0.406451	1.55653	0	0.111238	0.823	1041	tags=47%, list=27%, signal=64%
GO_RHO_PROTEIN_SIGNAL_TRANSDUCTION	50	0.373699	1.55601	0	0.111181	0.823	1690	tags=62%, list=44%, signal=109%
GO_REGULATION_OF_GENE_SILENCING	31	0.280477	1.55494	0	0.111069	0.823	2250	tags=74%, list=59%, signal=178%
GO_LATE_ENDOSOME	31	0.369956	1.55174	0	0.110961	0.823	532	tags=19%, list=14%, signal=22%
GO_ENSHEATHMENT_OF_NEURONS	25	0.498061	1.55079	0	0.110892	0.823	1055	tags=52%, list=27%, signal=71%
GO_GUANYL_NUCLEOTIDE_EXCHANGE_FACTOR_ACTIVITY	45	0.372637	1.54945	0	0.110958	0.823	1758	tags=64%, list=46%, signal=117%
GO_NEGATIVE_REGULATION_OF_CHROMOSOME_ORGANIZATION	29	0.361922	1.5469	0	0.111053	0.823	2038	tags=79%, list=53%, signal=168%
GO_POSITIVE_REGULATION_OF_MACROAUTOPHAGY	16	0.377752	1.54486	0	0.110933	0.862	1723	tags=63%, list=45%, signal=113%
GO_EXECUTION_PHASE_OF_APOPTOSIS	21	0.34085	1.54286	0	0.110822	0.862	1823	tags=62%, list=47%, signal=117%
GO_APPENDAGE_MORPHOGENESIS	40	0.250663	1.54133	0.0463158	0.110809	0.862	1852	tags=52%, list=48%, signal=100%
GO_RESPONSE_TO_INSULIN	57	0.322748	1.54111	0	0.1107	0.862	1995	tags=70%, list=52%, signal=144%
GO_DNA_INTEGRITY_CHECKPOINT	34	0.28446	1.54094	0	0.110687	0.862	1765	tags=56%, list=46%, signal=103%
GO_REGULATION_OF_GENE_EXPRESSION_EPIGENETIC	74	0.287166	1.53742	0	0.110513	0.862	2250	tags=74%, list=59%, signal=176%
GO_NEGATIVE_REGULATION_OF_PROTEIN_COMPLEX_ASSEMBLY	39	0.247019	1.53376	0	0.110498	0.862	1720	tags=49%, list=45%, signal=87%
GO_BONE_MORPHOGENESIS	32	0.323066	1.53343	0	0.110486	0.862	1585	tags=50%, list=41%, signal=84%
GO_DAMAGED_DNA_BINDING	16	0.31623	1.53312	0	0.110555	0.862	1062	tags=38%, list=28%, signal=52%
GO_MODIFICATION_DEPENDENT_PROTEIN_BINDING	29	0.355868	1.53015	0	0.110775	0.862	2042	tags=76%, list=53%, signal=161%
GO_REGULATION_OF_NIK_NF_KAPPAB_SIGNALING	16	0.4398	1.53008	0	0.110722	0.862	87	tags=6%, list=2%, signal=6%
GO_REGULATION_OF_LIPID_TRANSPORT	24	0.30126	1.52956	0	0.110668	0.862	1765	tags=54%, list=46%, signal=100%
GO_PHAGOCYTIC_VESICLE	35	0.374726	1.52886	0	0.110614	0.862	1777	tags=66%, list=46%, signal=121%
GO_MORPHOGENESIS_OF_AN_EPITHELIAL_SHEET	21	0.334859	1.52837	0	0.110507	0.862	1187	tags=43%, list=31%, signal=62%
GO_MITOTIC_SPINDLE	25	0.357874	1.52818	0	0.11049	0.862	1803	tags=64%, list=47%, signal=120%
GO_CELL_ADHESION_MEDIATED_BY_INTEGRIN	15	0.514563	1.52703	0	0.110516	0.862	630	tags=40%, list=16%, signal=48%
GO_TRANS_GOLGI_NETWORK_MEMBRANE	18	0.362817	1.52605	0	0.11043	0.862	2020	tags=72%, list=53%, signal=152%
GO_SOMITE_DEVELOPMENT	18	0.326326	1.52408	0.0463158	0.11036	0.862	412	tags=22%, list=11%, signal=25%
GO_CYTOPLASMIC_TRANSLATION	25	0.356875	1.52258	0	0.110512	0.862	2370	tags=92%, list=62%, signal=239%
GO_REGULATION_OF_CYTOKINESIS	19	0.326781	1.51914	0	0.110398	0.862	327	tags=16%, list=9%, signal=17%
GO_COENZYME_METABOLIC_PROCESS	56	0.293929	1.51705	0	0.110406	0.862	811	tags=23%, list=21%, signal=29%
GO_RESPONSE_TO_TOPOLOGICALLY_INCORRECT_PROTEIN	46	0.286583	1.51526	0	0.110542	0.862	2069	tags=65%, list=54%, signal=140%
GO_ENTRY_INTO_OTHER_ORGANISM_INVOLVED_IN_SYMBIOTIC_INTERACTION	28	0.324363	1.51416	0	0.110604	0.862	2174	tags=79%, list=57%, signal=180%
GO_HISTONE_BINDING	39	0.300871	1.51365	0	0.110472	0.862	2124	tags=72%, list=55%, signal=159%
GO_MIDBRAIN_DEVELOPMENT	20	0.326382	1.50999	0	0.110575	0.862	2423	tags=90%, list=63%, signal=243%
GO_NUCLEOSOME_ORGANIZATION	22	0.335099	1.50713	0	0.110791	0.862	2038	tags=73%, list=53%, signal=154%
GO_TRANSLATIONAL_INITIATION	42	0.346458	1.50614	0	0.110722	0.862	56	tags=2%, list=1%, signal=2%
GO_MITOTIC_DNA_INTEGRITY_CHECKPOINT	25	0.269859	1.50291	0	0.110788	0.917	1623	tags=48%, list=42%, signal=83%
GO_NEGATIVE_REGULATION_OF_PROTEIN_POLYMERIZATION	19	0.296166	1.50219	0	0.110736	0.917	1720	tags=53%, list=45%, signal=95%
GO_RNA_PHOSPHODIESTER_BOND_HYDROLYSIS	35	0.297217	1.50188	0	0.11057	0.917	2393	tags=86%, list=62%, signal=225%
GO_POSITIVE_REGULATION_OF_CELLULAR_AMIDE_METABOLIC_PROCESS	36	0.29751	1.4983	0	0.110927	0.917	2534	tags=89%, list=66%, signal=259%
GO_TRANSFERASE_COMPLEX_TRANSFERRING_PHOSPHORUS_CONTAINING_GROUPS	61	0.245529	1.49509	0	0.110973	0.917	2819	tags=95%, list=73%, signal=352%
GO_SITE_OF_POLARIZED_GROWTH	46	0.385367	1.4936	0	0.111037	0.917	1714	tags=65%, list=45%, signal=116%
GO_POSITIVE_REGULATION_OF_INTRACELLULAR_PROTEIN_TRANSPORT	44	0.278987	1.49165	0	0.110907	0.917	2282	tags=77%, list=59%, signal=188%
GO_REGULATION_OF_CYCLIN_DEPENDENT_PROTEIN_KINASE_ACTIVITY	23	0.403108	1.4908	0	0.110849	0.917	1570	tags=61%, list=41%, signal=102%
GO_MUSCLE_FIBER_DEVELOPMENT	17	0.341054	1.48889	0	0.110794	0.917	1116	tags=41%, list=29%, signal=58%
GO_LIPOPROTEIN_BIOSYNTHETIC_PROCESS	19	0.312859	1.48299	0	0.111299	0.95	1337	tags=47%, list=35%, signal=72%
GO_REGULATION_OF_LIPID_KINASE_ACTIVITY	15	0.47403	1.48216	0	0.111197	0.95	1065	tags=53%, list=28%, signal=74%
GO_COATED_MEMBRANE	24	0.374406	1.48206	0	0.111147	0.95	1870	tags=67%, list=49%, signal=129%
GO_CHROMATIN_ASSEMBLY_OR_DISASSEMBLY	28	0.316865	1.47932	0	0.111294	0.95	2038	tags=71%, list=53%, signal=151%
GO_CYSTEINE_TYPE_PEPTIDASE_ACTIVITY	32	0.35116	1.47218	0	0.111189	0.95	1745	tags=63%, list=45%, signal=114%
GO_CELLULAR_RESPONSE_TO_TOPOLOGICALLY_INCORRECT_PROTEIN	31	0.341096	1.47046	0	0.111089	0.95	2069	tags=74%, list=54%, signal=160%
GO_ACROSOMAL_VESICLE	17	0.292915	1.46896	0	0.111328	0.95	1878	tags=59%, list=49%, signal=115%
GO_REGULATION_OF_HISTONE_METHYLATION	15	0.329895	1.46469	0	0.111616	0.95	1698	tags=53%, list=44%, signal=95%
GO_CHROMOSOME_CENTROMERIC_REGION	35	0.312537	1.4637	0	0.111565	0.95	1792	tags=60%, list=47%, signal=111%
GO_ER_TO_GOLGI_TRANSPORT_VESICLE_MEMBRANE	16	0.345647	1.46347	0	0.11155	0.95	1846	tags=69%, list=48%, signal=132%
GO_FATTY_ACID_BIOSYNTHETIC_PROCESS	26	0.386471	1.46197	0	0.111511	0.95	1783	tags=65%, list=46%, signal=121%
GO_CONDENSED_CHROMOSOME_CENTROMERIC_REGION	15	0.312645	1.46075	0	0.11155	0.95	1695	tags=53%, list=44%, signal=95%
GO_TRANSFERASE_COMPLEX	163	0.235192	1.45691	0	0.111583	0.95	2468	tags=78%, list=64%, signal=209%
GO_MITOCHONDRIAL_MEMBRANE_ORGANIZATION	37	0.273857	1.456	0	0.111483	0.95	1825	tags=59%, list=48%, signal=112%
GO_RIBONUCLEASE_ACTIVITY	24	0.284506	1.45591	0	0.111434	0.95	2337	tags=79%, list=61%, signal=201%
GO_REGULATION_OF_CALCIUM_MEDIATED_SIGNALING	18	0.388635	1.45131	0	0.111871	1	1393	tags=56%, list=36%, signal=87%
GO_RNA_POLYMERASE_II_TRANSCRIPTION_FACTOR_COMPLEX	42	0.267394	1.45122	0	0.111822	1	2173	tags=69%, list=57%, signal=157%
GO_N_ACYLTRANSFERASE_ACTIVITY	24	0.287218	1.44984	0	0.111922	1	1898	tags=63%, list=49%, signal=123%
GO_MICROTUBULE_ASSOCIATED_COMPLEX	33	0.272704	1.44879	0	0.111925	1	1762	tags=52%, list=46%, signal=94%
GO_REGULATION_OF_RHO_PROTEIN_SIGNAL_TRANSDUCTION	34	0.394743	1.4465	0	0.112298	1	1690	tags=65%, list=44%, signal=115%
GO_EMBRYONIC_HEART_TUBE_DEVELOPMENT	18	0.357339	1.44521	0	0.11236	1	430	tags=22%, list=11%, signal=25%
GO_GLIAL_CELL_PROLIFERATION	17	0.426011	1.44404	0	0.112601	1	927	tags=41%, list=24%, signal=54%
GO_REGULATION_OF_SIGNAL_TRANSDUCTION_BY_P53_CLASS_MEDIATOR	37	0.327462	1.44402	0	0.112552	1	1788	tags=62%, list=47%, signal=115%
GO_KINESIN_BINDING	20	0.402361	1.44399	0	0.112503	1	1716	tags=70%, list=45%, signal=126%
GO_DRUG_TRANSMEMBRANE_TRANSPORT	16	0.366046	1.44124	0	0.112809	1	1444	tags=50%, list=38%, signal=80%
GO_RAS_GUANYL_NUCLEOTIDE_EXCHANGE_FACTOR_ACTIVITY	33	0.351481	1.44109	0	0.112797	1	1758	tags=61%, list=46%, signal=111%
GO_LATE_ENDOSOME_MEMBRANE	18	0.460528	1.43707	0	0.112899	1	1306	tags=56%, list=34%, signal=84%
GO_HISTONE_DEACETYLATION	21	0.3307	1.43506	0	0.113092	1	1946	tags=71%, list=51%, signal=144%
GO_EPITHELIAL_TO_MESENCHYMAL_TRANSITION	34	0.244888	1.43345	0	0.113108	1	1903	tags=56%, list=50%, signal=110%
GO_PROTEIN_LOCALIZATION_TO_SYNAPSE	16	0.353752	1.4332	0	0.113156	1	1454	tags=50%, list=38%, signal=80%
GO_RESPONSE_TO_LEUKEMIA_INHIBITORY_FACTOR	20	0.320745	1.42983	0	0.113425	1	1120	tags=40%, list=29%, signal=56%
GO_COPII_COATED_ER_TO_GOLGI_TRANSPORT_VESICLE	24	0.267499	1.42617	0	0.113772	1	1047	tags=33%, list=27%, signal=46%
GO_REGULATION_OF_VIRAL_GENOME_REPLICATION	20	0.462062	1.42582	0	0.113803	1	1394	tags=60%, list=36%, signal=94%
GO_VESICLE_COAT	18	0.28668	1.42397	0	0.113919	1	1870	tags=61%, list=49%, signal=119%
GO_PROTEIN_PHOSPHATASE_BINDING	26	0.255648	1.42117	0	0.114294	1	1027	tags=35%, list=27%, signal=47%
GO_NEGATIVE_REGULATION_OF_PROTEIN_MODIFICATION_BY_SMALL_PROTEIN_CONJUGATION_OR_REMOVAL	20	0.367104	1.42096	0	0.114363	1	1850	tags=70%, list=48%, signal=134%
GO_B_CELL_DIFFERENTIATION	16	0.550512	1.41739	0	0.115022	1	1356	tags=69%, list=35%, signal=106%
GO_ENDOSOMAL_TRANSPORT	57	0.275348	1.41553	0	0.115407	1	1935	tags=61%, list=50%, signal=122%
GO_MACROMOLECULE_DEACYLATION	28	0.309123	1.41399	0	0.115648	1	1946	tags=68%, list=51%, signal=137%
GO_PROTON_TRANSMEMBRANE_TRANSPORT	33	0.242744	1.41244	0	0.115833	1	1737	tags=48%, list=45%, signal=88%
GO_ERAD_PATHWAY	22	0.305123	1.41052	0	0.116022	1	2357	tags=86%, list=61%, signal=222%
GO_REGULATION_OF_MACROAUTOPHAGY	32	0.370936	1.40874	0	0.116289	1	1593	tags=63%, list=41%, signal=106%
GO_DNA_REPLICATION	57	0.265184	1.40765	0	0.116461	1	2444	tags=84%, list=64%, signal=228%
GO_HYDROLASE_ACTIVITY_ACTING_ON_GLYCOSYL_BONDS	26	0.251706	1.40148	0	0.117225	1	1505	tags=42%, list=39%, signal=69%
GO_MITOTIC_SISTER_CHROMATID_SEGREGATION	24	0.302907	1.39979	0	0.11756	1	2616	tags=96%, list=68%, signal=299%
GO_CHROMATIN_ASSEMBLY	24	0.311882	1.39769	0	0.117705	1	2038	tags=71%, list=53%, signal=150%
GO_ADHERENS_JUNCTION_ORGANIZATION	35	0.266066	1.39725	0	0.117757	1	2721	tags=86%, list=71%, signal=292%
GO_HYDROLASE_ACTIVITY_HYDROLYZING_O_GLYCOSYL_COMPOUNDS	19	0.285211	1.39513	0	0.118114	1	2288	tags=79%, list=60%, signal=194%
GO_SIGNAL_TRANSDUCTION_IN_RESPONSE_TO_DNA_DAMAGE	33	0.23054	1.39485	0	0.118085	1	1784	tags=48%, list=46%, signal=90%
GO_PROTEIN_N_TERMINUS_BINDING	24	0.348015	1.39411	0	0.118117	1	1854	tags=67%, list=48%, signal=128%
GO_DEMETHYLATION	19	0.426738	1.39389	0	0.118087	1	1863	tags=74%, list=49%, signal=142%
GO_PROTEIN_LOCALIZATION_TO_ENDOPLASMIC_RETICULUM	34	0.310019	1.39266	0	0.118022	1	2370	tags=85%, list=62%, signal=221%
GO_REGULATION_OF_MULTICELLULAR_ORGANISM_GROWTH	15	0.304864	1.39147	0	0.118013	1	1976	tags=67%, list=51%, signal=137%
GO_ENDOPLASMIC_RETICULUM_TO_GOLGI_VESICLE_MEDIATED_TRANSPORT	48	0.258772	1.3914	0	0.118008	1	1846	tags=56%, list=48%, signal=107%
GO_REGULATION_OF_GLIAL_CELL_PROLIFERATION	15	0.464093	1.38724	0	0.118998	1	927	tags=47%, list=24%, signal=61%
GO_REGULATION_OF_DNA_REPAIR	27	0.316551	1.38539	0	0.119283	1	2026	tags=74%, list=53%, signal=156%
GO_HELICASE_ACTIVITY	34	0.331499	1.38475	0	0.119374	1	2229	tags=85%, list=58%, signal=202%
GO_HEAT_SHOCK_PROTEIN_BINDING	30	0.258473	1.38473	0	0.119367	1	2297	tags=73%, list=60%, signal=181%
GO_NEURON_PROJECTION_CYTOPLASM	29	0.389365	1.38233	0	0.119553	1	1800	tags=69%, list=47%, signal=129%
GO_EPIDERMAL_GROWTH_FACTOR_RECEPTOR_SIGNALING_PATHWAY	22	0.412864	1.37953	0	0.120039	1	1765	tags=68%, list=46%, signal=125%
GO_RECOMBINATIONAL_REPAIR	21	0.35752	1.37798	0	0.120313	1	2026	tags=81%, list=53%, signal=170%
GO_REGULATION_OF_MEMBRANE_PERMEABILITY	20	0.330716	1.37763	0	0.120292	1	1915	tags=70%, list=50%, signal=139%
GO_PROTEIN_MONOUBIQUITINATION	15	0.361984	1.37742	0	0.120276	1	1989	tags=80%, list=52%, signal=165%
GO_NEGATIVE_REGULATION_OF_RNA_METABOLIC_PROCESS	15	0.410651	1.37668	0	0.120136	1	1850	tags=80%, list=48%, signal=154%
GO_CYTOSOLIC_TRANSPORT	44	0.34192	1.37538	0	0.120305	1	1893	tags=68%, list=49%, signal=133%
GO_INTERCELLULAR_BRIDGE	15	0.351464	1.37256	0	0.120743	1	2494	tags=100%, list=65%, signal=284%
GO_REGULATION_OF_DNA_REPLICATION	25	0.295261	1.37145	0	0.120798	1	2310	tags=84%, list=60%, signal=210%
GO_CHROMATIN_ORGANIZATION_INVOLVED_IN_REGULATION_OF_TRANSCRIPTION	18	0.297742	1.37053	0	0.121019	1	2118	tags=72%, list=55%, signal=160%
GO_CRANIAL_SKELETAL_SYSTEM_DEVELOPMENT	17	0.291024	1.36885	0	0.121318	1	2165	tags=71%, list=56%, signal=161%
GO_PROTEIN_LOCALIZATION_TO_CHROMOSOME	17	0.424605	1.36882	0	0.121298	1	2106	tags=94%, list=55%, signal=208%
GO_NEGATIVE_REGULATION_OF_VIRAL_PROCESS	19	0.591667	1.36616	0	0.121853	1	1255	tags=74%, list=33%, signal=109%
GO_MAIN_AXON	18	0.410537	1.36528	0	0.122012	1	1355	tags=56%, list=35%, signal=85%
GO_ANTIPORTER_ACTIVITY	20	0.499455	1.36447	0	0.122021	1	1264	tags=65%, list=33%, signal=96%
GO_REGULATION_OF_ADHERENS_JUNCTION_ORGANIZATION	16	0.292179	1.36332	0	0.122159	1	2721	tags=100%, list=71%, signal=342%
GO_NEGATIVE_REGULATION_OF_MULTI_ORGANISM_PROCESS	22	0.598186	1.36302	0	0.122173	1	1255	tags=73%, list=33%, signal=107%
GO_POLYSOME	17	0.318089	1.3606	0	0.122877	1	2402	tags=82%, list=63%, signal=219%
GO_CYTOKINESIS	37	0.283668	1.35844	0	0.12346	1	2491	tags=86%, list=65%, signal=244%
GO_NEUROMUSCULAR_PROCESS	18	0.556097	1.35642	0	0.123724	1	1045	tags=67%, list=27%, signal=91%
GO_REGULATION_OF_POSTTRANSCRIPTIONAL_GENE_SILENCING	23	0.276536	1.34329	0	0.127096	1	2250	tags=74%, list=59%, signal=178%
GO_REGULATION_OF_DOUBLE_STRAND_BREAK_REPAIR	17	0.328513	1.34242	0	0.127206	1	2026	tags=76%, list=53%, signal=161%
GO_POSITIVE_REGULATION_OF_ESTABLISHMENT_OF_PROTEIN_LOCALIZATION_TO_MITOCHONDRION	16	0.268737	1.33699	0	0.12867	1	2250	tags=75%, list=59%, signal=180%
GO_UBIQUITIN_LIKE_PROTEIN_BINDING	18	0.344318	1.33683	0	0.128634	1	1999	tags=78%, list=52%, signal=162%
GO_GOLGI_ORGANIZATION	32	0.394927	1.33459	0	0.129196	1	1794	tags=69%, list=47%, signal=128%
GO_REGULATION_OF_MITOCHONDRIAL_MEMBRANE_PERMEABILITY_INVOLVED_IN_APOPTOTIC_PROCESS	15	0.311384	1.33428	0	0.129143	1	1915	tags=67%, list=50%, signal=133%
GO_DIOXYGENASE_ACTIVITY	16	0.303243	1.33227	0	0.129745	1	1863	tags=63%, list=49%, signal=121%
GO_VESICLE_TARGETING	21	0.362527	1.33041	0	0.130223	1	1794	tags=62%, list=47%, signal=116%
GO_REGULATION_OF_ERBB_SIGNALING_PATHWAY	19	0.421173	1.32768	0	0.130715	1	1732	tags=68%, list=45%, signal=124%
GO_ACTOMYOSIN_STRUCTURE_ORGANIZATION	28	0.439205	1.32482	0	0.131332	1	1356	tags=61%, list=35%, signal=93%
GO_MICROTUBULE_ORGANIZING_CENTER_ORGANIZATION	24	0.300248	1.32366	0	0.131642	1	2118	tags=75%, list=55%, signal=166%
GO_ACTIVE_ION_TRANSMEMBRANE_TRANSPORTER_ACTIVITY	15	0.318328	1.32043	0	0.132353	1	1737	tags=60%, list=45%, signal=109%
GO_HISTONE_H4_ACETYLATION	17	0.360456	1.3195	0	0.132492	1	1238	tags=47%, list=32%, signal=69%
GO_POSITIVE_REGULATION_OF_PROTEIN_LOCALIZATION_TO_NUCLEUS	18	0.314681	1.31366	0	0.134467	1	2282	tags=83%, list=59%, signal=205%
GO_CYTOSKELETON_DEPENDENT_INTRACELLULAR_TRANSPORT	41	0.376659	1.31039	0	0.135424	1	1762	tags=66%, list=46%, signal=120%
GO_REGULATION_OF_ESTABLISHMENT_OF_PROTEIN_LOCALIZATION_TO_MITOCHONDRION	19	0.259656	1.31039	0	0.135504	1	2250	tags=74%, list=59%, signal=177%
GO_ORGANELLE_TRANSPORT_ALONG_MICROTUBULE	22	0.414207	1.31003	0	0.135516	1	1700	tags=68%, list=44%, signal=122%
GO_REGULATION_OF_CELLULAR_RESPONSE_TO_HEAT	19	0.313916	1.30346	0	0.137183	1	2164	tags=79%, list=56%, signal=180%
GO_CATALYTIC_ACTIVITY_ACTING_ON_DNA	37	0.278679	1.30104	0	0.137681	1	2310	tags=81%, list=60%, signal=202%
GO_KINESIN_COMPLEX	19	0.395265	1.30074	0	0.137754	1	1071	tags=47%, list=28%, signal=65%
GO_REGULATION_OF_ANION_TRANSPORT	21	0.349932	1.29728	0	0.138805	1	1643	tags=62%, list=43%, signal=108%
GO_UBIQUITIN_DEPENDENT_ERAD_PATHWAY	17	0.332458	1.2928	0	0.140191	1	2273	tags=88%, list=59%, signal=215%
GO_REGULATION_OF_TELOMERE_MAINTENANCE	17	0.330399	1.29089	0	0.140802	1	2173	tags=82%, list=57%, signal=189%
GO_AXON_CYTOPLASM	21	0.401131	1.28671	0	0.142241	1	1762	tags=71%, list=46%, signal=131%
GO_INSULIN_RECEPTOR_SIGNALING_PATHWAY	32	0.338119	1.28668	0	0.142183	1	1995	tags=75%, list=52%, signal=155%
GO_CELLULAR_MONOVALENT_INORGANIC_CATION_HOMEOSTASIS	25	0.426129	1.28615	0	0.142343	1	1775	tags=72%, list=46%, signal=133%
GO_ADHERENS_JUNCTION_ASSEMBLY	20	0.292485	1.28089	0	0.144436	1	2721	tags=100%, list=71%, signal=342%
GO_CARBOHYDRATE_TRANSPORT	25	0.425738	1.27945	0	0.144873	1	1825	tags=76%, list=48%, signal=144%
GO_ATPASE_COMPLEX	15	0.323308	1.27602	0	0.146543	1	2327	tags=87%, list=61%, signal=219%
GO_VACUOLAR_TRANSPORT	27	0.306984	1.27521	0	0.146899	1	2534	tags=93%, list=66%, signal=270%
GO_ATPASE_ACTIVITY_COUPLED_TO_MOVEMENT_OF_SUBSTANCES	27	0.376605	1.27069	0	0.148771	1	1146	tags=48%, list=30%, signal=68%
GO_RECYCLING_ENDOSOME_MEMBRANE	20	0.420121	1.27067	0	0.148709	1	1520	tags=65%, list=40%, signal=107%
GO_REGULATION_OF_MITOCHONDRIAL_MEMBRANE_POTENTIAL	16	0.285417	1.2611	0	0.152789	1	1784	tags=56%, list=46%, signal=105%
GO_CARBOHYDRATE_TRANSMEMBRANE_TRANSPORT	20	0.447803	1.24353	0	0.160829	1	1825	tags=80%, list=48%, signal=152%
GO_VACUOLE_ORGANIZATION	27	0.435701	1.24284	0	0.160875	1	1740	tags=74%, list=45%, signal=135%
GO_POSITIVE_REGULATION_OF_RESPONSE_TO_DNA_DAMAGE_STIMULUS	22	0.37812	1.24065	0	0.162027	1	2026	tags=82%, list=53%, signal=172%
GO_AXO_DENDRITIC_TRANSPORT	22	0.442251	1.22755	0	0.168247	1	1229	tags=59%, list=32%, signal=86%
GO_REGULATION_OF_GLUCOSE_TRANSMEMBRANE_TRANSPORT	16	0.459282	1.22661	0	0.16882	1	1945	tags=88%, list=51%, signal=177%
GO_METALLOENDOPEPTIDASE_ACTIVITY	15	0.439331	1.22494	0	0.169428	1	1818	tags=80%, list=47%, signal=151%
GO_VESICLE_CYTOSKELETAL_TRAFFICKING	16	0.378514	1.2232	0	0.170459	1	1229	tags=50%, list=32%, signal=73%
GO_MEMBRANE_DOCKING	32	0.264946	1.22047	0	0.17217	1	2569	tags=88%, list=67%, signal=262%
GO_MITOTIC_SPINDLE_ORGANIZATION	23	0.344512	1.20394	0	0.181531	1	1803	tags=70%, list=47%, signal=130%
GO_RNA_DEPENDENT_DNA_BIOSYNTHETIC_PROCESS	16	0.373708	1.20287	0	0.1821	1	2266	tags=94%, list=59%, signal=228%
GO_MITOTIC_CYTOKINESIS	18	0.359068	1.20187	0	0.182521	1	2466	tags=100%, list=64%, signal=278%
GO_COTRANSLATIONAL_PROTEIN_TARGETING_TO_MEMBRANE	23	0.328543	1.19622	0	0.186855	1	2370	tags=87%, list=62%, signal=226%
GO_RHO_GUANYL_NUCLEOTIDE_EXCHANGE_FACTOR_ACTIVITY	20	0.445481	1.1942	0	0.187525	1	1690	tags=75%, list=44%, signal=133%
GO_GOLGI_VESICLE_BUDDING	20	0.33853	1.19334	0	0.187914	1	1794	tags=65%, list=47%, signal=121%
GO_NEGATIVE_REGULATION_OF_HORMONE_SECRETION	15	0.377626	1.1924	0	0.188325	1	1765	tags=67%, list=46%, signal=123%
GO_MICROTUBULE_CYTOSKELETON_ORGANIZATION_INVOLVED_IN_MITOSIS	26	0.339142	1.18421	0	0.194413	1	1803	tags=69%, list=47%, signal=130%
GO_AXONAL_TRANSPORT	19	0.441811	1.18348	0	0.194923	1	1762	tags=79%, list=46%, signal=145%
GO_CYTOSKELETON_DEPENDENT_CYTOKINESIS	20	0.301843	1.17976	0	0.196924	1	2466	tags=90%, list=64%, signal=250%
GO_PRODUCTION_OF_SMALL_RNA_INVOLVED_IN_GENE_SILENCING_BY_RNA	16	0.392677	1.17266	0	0.201914	1	1971	tags=81%, list=51%, signal=166%
GO_TELOMERE_MAINTENANCE_VIA_TELOMERE_LENGTHENING	16	0.375675	1.13834	0	0.231447	1	2118	tags=88%, list=55%, signal=194%
GO_COPII_COATED_VESICLE_BUDDING	17	0.374212	1.13604	0	0.233335	1	1794	tags=71%, list=47%, signal=132%
GO_AUTOPHAGOSOME_ORGANIZATION	17	0.475261	1.12464	0	0.244616	1	1723	tags=82%, list=45%, signal=149%

## Sheet: Supplementary Data 1b
Supplementary Data 1b. Up-regulated categories in HEK293T MAGI2-CKO in GSEA
Category name	SIZE	ES	NES	NOM p-val	FDR q-val	FWER p-val	RANK AT MAX	LEADING EDGE
GO_ACTIN_FILAMENT_ORGANIZATION	132	0.420032	2.66091	0.038	0.248627	0.082	552	tags=8%, list=10%, signal=9%
GO_NEURON_PROJECTION	411	0.447126	2.65543	0.038	0.247673	0.082	1241	tags=24%, list=22%, signal=29%
GO_MYELOID_LEUKOCYTE_MIGRATION	43	0.663346	2.65369	0	0.246187	0.082	419	tags=12%, list=7%, signal=12%
GO_SEXUAL_REPRODUCTION	187	0.476114	2.65183	0.038	0.244993	0.082	1319	tags=28%, list=23%, signal=35%
GO_MULTICELLULAR_ORGANISM_REPRODUCTION	185	0.507367	2.65024	0.038	0.243547	0.082	1319	tags=31%, list=23%, signal=39%
GO_DRUG_TRANSPORT	48	0.673368	2.64879	0	0.242122	0.082	513	tags=19%, list=9%, signal=20%
GO_RESPONSE_TO_BIOTIC_STIMULUS	200	0.473942	2.64526	0.038	0.24178	0.082	620	tags=12%, list=11%, signal=13%
GO_CHEMICAL_HOMEOSTASIS	308	0.439816	2.6443	0.038	0.240651	0.082	1214	tags=23%, list=22%, signal=27%
GO_REGULATION_OF_SUPRAMOLECULAR_FIBER_ORGANIZATION	105	0.419347	2.64364	0	0.239276	0.082	1320	tags=23%, list=23%, signal=29%
GO_MECHANORECEPTOR_DIFFERENTIATION	15	0.865633	2.64155	0	0.23792	0.082	48	tags=7%, list=1%, signal=7%
GO_LYASE_ACTIVITY	59	0.411263	2.64015	0	0.236583	0.082	1844	tags=36%, list=33%, signal=52%
GO_FEMALE_GAMETE_GENERATION	34	0.760688	2.63936	0	0.235264	0.082	188	tags=12%, list=3%, signal=12%
GO_REGULATION_OF_CELL_PROJECTION_ORGANIZATION	230	0.426502	2.62871	0.038	0.235492	0.082	948	tags=17%, list=17%, signal=20%
GO_POSTSYNAPTIC_DENSITY_MEMBRANE	25	0.777653	2.6252	0.0398741	0.234958	0.082	50	tags=4%, list=1%, signal=4%
GO_CYTOKINE_RECEPTOR_BINDING	50	0.591687	2.61824	0	0.233911	0.082	419	tags=10%, list=7%, signal=11%
GO_POSITIVE_REGULATION_OF_CELL_DEVELOPMENT	174	0.462535	2.614	0.038	0.233398	0.082	1449	tags=26%, list=26%, signal=34%
GO_CELL_JUNCTION	396	0.406073	2.61352	0.038	0.232399	0.082	1149	tags=20%, list=20%, signal=24%
GO_MULTI_ORGANISM_REPRODUCTIVE_PROCESS	230	0.471628	2.61229	0.038	0.231168	0.082	1319	tags=28%, list=23%, signal=35%
GO_ANION_CHANNEL_ACTIVITY	21	0.855376	2.61129	0	0.230683	0.082	297	tags=19%, list=5%, signal=20%
GO_REGULATION_OF_NEURON_DIFFERENTIATION	219	0.421048	2.60199	0.038	0.230929	0.082	1341	tags=25%, list=24%, signal=31%
GO_ORGANIC_HYDROXY_COMPOUND_TRANSPORT	56	0.620389	2.60108	0.038	0.229731	0.082	554	tags=13%, list=10%, signal=14%
GO_DEVELOPMENTAL_CELL_GROWTH	83	0.476337	2.59781	0.038	0.229264	0.082	1468	tags=25%, list=26%, signal=34%
GO_OXIDOREDUCTASE_ACTIVITY_ACTING_ON_A_SULFUR_GROUP_OF_DONORS	17	0.656164	2.59618	0	0.228329	0.082	65	tags=6%, list=1%, signal=6%
GO_HORMONE_MEDIATED_SIGNALING_PATHWAY	66	0.538227	2.59585	0.038	0.227169	0.082	226	tags=9%, list=4%, signal=9%
GO_NEGATIVE_REGULATION_OF_CELLULAR_COMPONENT_ORGANIZATION	226	0.354798	2.58955	0	0.226259	0.082	795	tags=13%, list=14%, signal=15%
GO_ENDOCYTIC_VESICLE	109	0.484634	2.58721	0.038	0.22536	0.082	505	tags=15%, list=9%, signal=16%
GO_CALCIUM_MEDIATED_SIGNALING	60	0.493817	2.58693	0	0.22424	0.082	1491	tags=37%, list=26%, signal=49%
GO_POSITIVE_REGULATION_OF_TRANSPORT	277	0.404819	2.58608	0	0.223134	0.082	1236	tags=21%, list=22%, signal=25%
GO_NEGATIVE_REGULATION_OF_GTPASE_ACTIVITY	17	0.667926	2.58568	0	0.222271	0.082	315	tags=18%, list=6%, signal=19%
GO_RENAL_SYSTEM_PROCESS	29	0.585655	2.58242	0	0.221872	0.082	559	tags=14%, list=10%, signal=15%
GO_RESPONSE_TO_ORGANIC_CYCLIC_COMPOUND	294	0.442957	2.58157	0.038	0.221251	0.082	1287	tags=23%, list=23%, signal=28%
GO_CELLULAR_CHEMICAL_HOMEOSTASIS	210	0.444896	2.58014	0.038	0.220863	0.082	1234	tags=26%, list=22%, signal=32%
GO_NEGATIVE_REGULATION_OF_INTRACELLULAR_SIGNAL_TRANSDUCTION	162	0.362315	2.57929	0	0.219811	0.082	822	tags=13%, list=15%, signal=15%
GO_SENSORY_PERCEPTION	127	0.628086	2.57613	0.038	0.219436	0.082	559	tags=13%, list=10%, signal=14%
GO_ION_HOMEOSTASIS	214	0.457829	2.57305	0.038	0.219065	0.082	1234	tags=25%, list=22%, signal=31%
GO_TISSUE_HOMEOSTASIS	56	0.466279	2.57201	0	0.218042	0.082	1039	tags=23%, list=18%, signal=28%
GO_INORGANIC_ANION_TRANSMEMBRANE_TRANSPORT	23	0.843685	2.57169	0	0.21703	0.082	297	tags=17%, list=5%, signal=18%
GO_DRUG_CATABOLIC_PROCESS	31	0.56239	2.57156	0	0.21603	0.082	360	tags=13%, list=6%, signal=14%
GO_INORGANIC_ANION_TRANSMEMBRANE_TRANSPORTER_ACTIVITY	34	0.797747	2.57139	0	0.215041	0.082	297	tags=15%, list=5%, signal=15%
GO_NEGATIVE_REGULATION_OF_ORGANELLE_ORGANIZATION	124	0.381211	2.56835	0	0.214278	0.082	568	tags=6%, list=10%, signal=7%
GO_AXON_DEVELOPMENT	191	0.488833	2.56628	0.038	0.213523	0.082	756	tags=14%, list=13%, signal=16%
GO_REGULATION_OF_CALCIUM_ION_TRANSMEMBRANE_TRANSPORTER_ACTIVITY	27	0.474662	2.56368	0	0.212777	0.082	1829	tags=52%, list=32%, signal=76%
GO_REGULATION_OF_CELL_DEVELOPMENT	306	0.415315	2.56208	0.038	0.212039	0.082	948	tags=16%, list=17%, signal=18%
GO_REGULATION_OF_TRANSLATIONAL_INITIATION	24	0.604054	2.56082	0	0.21131	0.082	61	tags=4%, list=1%, signal=4%
GO_AMMONIUM_TRANSPORT	22	0.746218	2.56072	0	0.210381	0.082	52	tags=5%, list=1%, signal=5%
GO_DEFENSE_RESPONSE	342	0.445518	2.55888	0.038	0.209876	0.082	788	tags=16%, list=14%, signal=18%
GO_RESPONSE_TO_OXYGEN_LEVELS	129	0.466381	2.55754	0.038	0.20917	0.082	318	tags=7%, list=6%, signal=7%
GO_ION_TRANSMEMBRANE_TRANSPORT	306	0.450452	2.55565	0.038	0.208473	0.082	1242	tags=25%, list=22%, signal=30%
GO_REGULATION_OF_NEUROTRANSMITTER_LEVELS	85	0.500479	2.54725	0	0.208597	0.082	700	tags=22%, list=12%, signal=25%
GO_INSULIN_SECRETION_INVOLVED_IN_CELLULAR_RESPONSE_TO_GLUCOSE_STIMULUS	25	0.564239	2.54652	0	0.207707	0.082	110	tags=8%, list=2%, signal=8%
GO_REPRODUCTION	379	0.406332	2.54428	0.038	0.20723	0.082	1298	tags=23%, list=23%, signal=27%
GO_DEFENSE_RESPONSE_TO_OTHER_ORGANISM	89	0.453194	2.54392	0	0.206358	0.082	697	tags=18%, list=12%, signal=20%
GO_REGULATION_OF_NERVOUS_SYSTEM_DEVELOPMENT	297	0.438203	2.54211	0.038	0.205693	0.082	948	tags=17%, list=17%, signal=19%
GO_NEGATIVE_REGULATION_OF_RESPONSE_TO_DNA_DAMAGE_STIMULUS	30	0.658493	2.5409	0	0.204838	0.082	52	tags=3%, list=1%, signal=3%
GO_REGULATION_OF_CELL_POPULATION_PROLIFERATION	476	0.406562	2.53487	0.038	0.204188	0.082	1029	tags=17%, list=18%, signal=19%
GO_EXTERNAL_SIDE_OF_PLASMA_MEMBRANE	60	0.686075	2.53415	0	0.203546	0.082	613	tags=22%, list=11%, signal=24%
GO_POSITIVE_REGULATION_OF_IMMUNE_SYSTEM_PROCESS	246	0.428829	2.53304	0.038	0.20291	0.082	1025	tags=19%, list=18%, signal=22%
GO_REGULATION_OF_POSTSYNAPTIC_MEMBRANE_POTENTIAL	36	0.817207	2.52983	0	0.202475	0.082	239	tags=14%, list=4%, signal=14%
GO_INTRINSIC_COMPONENT_OF_PRESYNAPTIC_MEMBRANE	20	0.781578	2.52931	0.038	0.201658	0.082	505	tags=20%, list=9%, signal=22%
GO_ENDOCARDIAL_CUSHION_MORPHOGENESIS	16	0.661417	2.52622	0	0.201042	0.082	749	tags=31%, list=13%, signal=36%
GO_SECOND_MESSENGER_MEDIATED_SIGNALING	116	0.538806	2.52611	0	0.200241	0.082	827	tags=22%, list=15%, signal=25%
GO_SKELETAL_MUSCLE_CELL_DIFFERENTIATION	16	0.565283	2.52548	0	0.199638	0.082	266	tags=13%, list=5%, signal=13%
GO_MOLECULAR_TRANSDUCER_ACTIVITY	249	0.596241	2.52461	0.038	0.199041	0.082	661	tags=17%, list=12%, signal=19%
GO_REGULATION_OF_CYTOSKELETON_ORGANIZATION	148	0.370311	2.52425	0	0.198262	0.082	1320	tags=22%, list=23%, signal=27%
GO_SYNAPTIC_SIGNALING	188	0.554488	2.5239	0.038	0.197491	0.082	920	tags=24%, list=16%, signal=28%
GO_NEGATIVE_REGULATION_OF_RESPONSE_TO_STIMULUS	479	0.356291	2.52359	0.038	0.196914	0.082	875	tags=12%, list=16%, signal=13%
GO_CELLULAR_RESPONSE_TO_AMMONIUM_ION	17	0.910991	2.52269	0.038	0.196342	0.082	69	tags=12%, list=1%, signal=12%
GO_CELL_PART_MORPHOGENESIS	256	0.415276	2.52254	0.038	0.195592	0.082	1059	tags=18%, list=19%, signal=21%
GO_INORGANIC_ION_TRANSMEMBRANE_TRANSPORT	230	0.476313	2.52214	0.038	0.194849	0.082	1242	tags=26%, list=22%, signal=32%
GO_POSITIVE_REGULATION_OF_CELL_ADHESION	98	0.53481	2.52102	0	0.194113	0.082	1295	tags=31%, list=23%, signal=39%
GO_STEROL_METABOLIC_PROCESS	32	0.508975	2.5195	0	0.193566	0.082	502	tags=9%, list=9%, signal=10%
GO_LOCOMOTORY_BEHAVIOR	64	0.666049	2.51566	0	0.192844	0.082	559	tags=20%, list=10%, signal=22%
GO_NEURON_MIGRATION	52	0.727815	2.5144	0.045292	0.192128	0.082	259	tags=10%, list=5%, signal=10%
GO_POSITIVE_REGULATION_OF_SECRETION	117	0.516095	2.51405	0	0.191419	0.082	700	tags=13%, list=12%, signal=14%
GO_REGULATION_OF_IMMUNE_SYSTEM_PROCESS	366	0.388248	2.51312	0.038	0.190717	0.082	1039	tags=19%, list=18%, signal=22%
GO_INTRINSIC_COMPONENT_OF_SYNAPTIC_MEMBRANE	46	0.660942	2.51212	0.0398741	0.1902	0.082	261	tags=7%, list=5%, signal=7%
GO_REGULATION_OF_GROWTH	204	0.423	2.51165	0.038	0.18951	0.082	1402	tags=25%, list=25%, signal=31%
GO_REGULATION_OF_DEVELOPMENTAL_GROWTH	102	0.52356	2.50893	0.038	0.189531	0.082	890	tags=20%, list=16%, signal=23%
GO_TRANSMEMBRANE_TRANSPORT	421	0.423427	2.5067	0.038	0.189201	0.082	1242	tags=24%, list=22%, signal=29%
GO_CELLULAR_HOMEOSTASIS	270	0.40578	2.50326	0.038	0.189572	0.082	1456	tags=27%, list=26%, signal=35%
GO_POSITIVE_REGULATION_OF_NERVOUS_SYSTEM_DEVELOPMENT	175	0.477247	2.5029	0.038	0.189071	0.082	344	tags=6%, list=6%, signal=6%
GO_TETRAPYRROLE_BINDING	40	0.689405	2.49683	0	0.188921	0.082	343	tags=13%, list=6%, signal=13%
GO_NEGATIVE_REGULATION_OF_CELL_MOTILITY	85	0.538184	2.4935	0.038	0.188944	0.082	811	tags=20%, list=14%, signal=23%
GO_IRON_ION_BINDING	37	0.672951	2.49299	0	0.188453	0.082	147	tags=8%, list=3%, signal=8%
GO_GLUTAMATERGIC_SYNAPSE	121	0.471729	2.49161	0.038	0.187796	0.082	867	tags=15%, list=15%, signal=17%
GO_RESPONSE_TO_CYTOKINE	302	0.409819	2.48814	0.038	0.187485	0.082	1025	tags=20%, list=18%, signal=23%
GO_AMINE_TRANSPORT	16	0.787309	2.48506	0	0.187177	0.082	651	tags=31%, list=12%, signal=35%
GO_POSITIVE_REGULATION_OF_CELL_MORPHOGENESIS_INVOLVED_IN_DIFFERENTIATION	49	0.599728	2.48243	0.0423163	0.187207	0.082	52	tags=4%, list=1%, signal=4%
GO_POSITIVE_REGULATION_OF_RESPONSE_TO_EXTERNAL_STIMULUS	69	0.614057	2.48125	0	0.186567	0.082	538	tags=14%, list=10%, signal=16%
GO_NEGATIVE_REGULATION_OF_CELLULAR_AMIDE_METABOLIC_PROCESS	45	0.473236	2.47935	0	0.186433	0.082	884	tags=18%, list=16%, signal=21%
GO_NEUROTRANSMITTER_TRANSPORT	71	0.505228	2.47049	0.038	0.186633	0.082	700	tags=25%, list=12%, signal=29%
GO_REGENERATION	63	0.641753	2.46743	0.0398741	0.186665	0.082	344	tags=11%, list=6%, signal=12%
GO_LIGAND_GATED_ION_CHANNEL_ACTIVITY	37	0.765454	2.46718	0	0.186039	0.082	608	tags=24%, list=11%, signal=27%
GO_DIVALENT_INORGANIC_CATION_TRANSPORT	128	0.491553	2.46653	0.038	0.185582	0.082	1419	tags=30%, list=25%, signal=39%
GO_MUSCLE_ADAPTATION	38	0.489257	2.46512	0	0.185293	0.082	1530	tags=37%, list=27%, signal=50%
GO_RESPONSE_TO_MECHANICAL_STIMULUS	72	0.60345	2.46379	0.0423634	0.184843	0.082	378	tags=11%, list=7%, signal=12%
GO_CYSTEINE_TYPE_ENDOPEPTIDASE_ACTIVITY	24	0.476609	2.46284	0	0.184398	0.082	410	tags=8%, list=7%, signal=9%
GO_BEHAVIOR	180	0.508833	2.46264	0.038	0.183795	0.082	1339	tags=28%, list=24%, signal=36%
GO_SYNAPSE_ASSEMBLY	50	0.766863	2.46212	0.0423163	0.183198	0.082	165	tags=8%, list=3%, signal=8%
GO_CARGO_RECEPTOR_ACTIVITY	22	0.741154	2.4613	0	0.182924	0.082	616	tags=32%, list=11%, signal=36%
GO_REGULATION_OF_PROTEIN_LOCALIZATION_TO_PLASMA_MEMBRANE	29	0.505657	2.45959	0	0.182495	0.082	69	tags=3%, list=1%, signal=3%
GO_METAL_ION_TRANSPORT	247	0.469682	2.4552	0.038	0.182385	0.082	1236	tags=28%, list=22%, signal=35%
GO_CELLULAR_RESPONSE_TO_ENDOGENOUS_STIMULUS	421	0.391624	2.4551	0.038	0.181803	0.082	1215	tags=19%, list=22%, signal=23%
GO_REGULATION_OF_STRIATED_MUSCLE_CELL_DIFFERENTIATION	27	0.548318	2.45488	0	0.181227	0.082	1470	tags=48%, list=26%, signal=65%
GO_POSTSYNAPTIC_SPECIALIZATION_MEMBRANE	30	0.730143	2.44953	0.0398741	0.18128	0.082	239	tags=7%, list=4%, signal=7%
GO_CELL_MORPHOGENESIS_INVOLVED_IN_DIFFERENTIATION	257	0.409722	2.44944	0.0398323	0.18071	0.082	756	tags=12%, list=13%, signal=13%
GO_NEGATIVE_REGULATION_OF_HYDROLASE_ACTIVITY	110	0.432396	2.44803	0.038	0.180145	0.082	346	tags=11%, list=6%, signal=11%
GO_REGULATION_OF_STEM_CELL_PROLIFERATION	22	0.640383	2.44774	0	0.179585	0.082	90	tags=9%, list=2%, signal=9%
GO_REGULATION_OF_MONOOXYGENASE_ACTIVITY	16	0.62051	2.4468	0	0.179029	0.082	115	tags=13%, list=2%, signal=13%
GO_INTRINSIC_COMPONENT_OF_PLASMA_MEMBRANE	387	0.564265	2.4457	0.038	0.178478	0.082	1147	tags=26%, list=20%, signal=30%
GO_STEM_CELL_PROLIFERATION	42	0.467845	2.44518	0	0.177932	0.082	1248	tags=24%, list=22%, signal=30%
GO_CELL_CELL_SIGNALING	444	0.445205	2.44227	0.038	0.177541	0.082	1427	tags=27%, list=25%, signal=34%
GO_RESPONSE_TO_PEPTIDE	164	0.379478	2.43812	0.038	0.177456	0.082	1715	tags=30%, list=30%, signal=43%
GO_CELLULAR_ION_HOMEOSTASIS	166	0.46161	2.43251	0.038	0.178425	0.082	1409	tags=30%, list=25%, signal=39%
GO_NEGATIVE_REGULATION_OF_LOCOMOTION	101	0.517624	2.43129	0.038	0.178038	0.082	811	tags=19%, list=14%, signal=22%
GO_TERMINAL_BOUTON	17	0.622717	2.43125	0	0.177503	0.082	1149	tags=41%, list=20%, signal=52%
GO_DIVALENT_INORGANIC_CATION_HOMEOSTASIS	117	0.512662	2.42815	0.038	0.177271	0.082	787	tags=18%, list=14%, signal=20%
GO_REGULATION_OF_AXON_GUIDANCE	17	0.82311	2.42658	0	0.176893	0.082	52	tags=6%, list=1%, signal=6%
GO_CILIUM	142	0.369365	2.42575	0.038	0.176517	0.082	2595	tags=58%, list=46%, signal=106%
GO_REGULATION_OF_ION_TRANSPORT	184	0.498811	2.42446	0	0.176291	0.082	1236	tags=28%, list=22%, signal=35%
GO_MONOCARBOXYLIC_ACID_BIOSYNTHETIC_PROCESS	56	0.449539	2.42343	0	0.175921	0.082	1803	tags=36%, list=32%, signal=52%
GO_TRANSPORT_VESICLE_MEMBRANE	70	0.47834	2.42256	0	0.175408	0.082	841	tags=26%, list=15%, signal=30%
GO_ENDOPLASMIC_RETICULUM_LUMEN	112	0.452863	2.4216	0.038	0.174898	0.082	634	tags=13%, list=11%, signal=15%
GO_REGULATION_OF_MUSCLE_CELL_DIFFERENTIATION	49	0.430434	2.42146	0	0.174537	0.082	1617	tags=41%, list=29%, signal=57%
GO_ACTIN_FILAMENT_BASED_PROCESS	238	0.36615	2.4183	0.038	0.17418	0.082	1323	tags=21%, list=23%, signal=27%
GO_KINASE_BINDING	247	0.317626	2.4171	0	0.173825	0.082	1409	tags=25%, list=25%, signal=31%
GO_NEGATIVE_REGULATION_OF_IMMUNE_SYSTEM_PROCESS	101	0.474703	2.41326	0.0424581	0.173615	0.082	249	tags=5%, list=4%, signal=5%
GO_POSITIVE_REGULATION_OF_CELL_DIFFERENTIATION	303	0.441573	2.41193	0.038	0.173265	0.082	1470	tags=26%, list=26%, signal=34%
GO_SEMI_LUNAR_VALVE_DEVELOPMENT	16	0.603105	2.41177	0	0.172775	0.082	546	tags=19%, list=10%, signal=21%
GO_REGULATION_OF_MUSCLE_ADAPTATION	30	0.49549	2.41049	0	0.172289	0.082	1530	tags=40%, list=27%, signal=55%
GO_REGULATION_OF_CATION_CHANNEL_ACTIVITY	52	0.43877	2.40833	0	0.171948	0.082	1829	tags=46%, list=32%, signal=68%
GO_NEGATIVE_REGULATION_OF_LEUKOCYTE_APOPTOTIC_PROCESS	16	0.779235	2.40831	0	0.171469	0.082	52	tags=6%, list=1%, signal=6%
GO_RESPONSE_TO_HORMONE	313	0.41491	2.40628	0.038	0.171413	0.082	1715	tags=30%, list=30%, signal=41%
GO_PASSIVE_TRANSMEMBRANE_TRANSPORTER_ACTIVITY	107	0.647849	2.40564	0	0.170939	0.082	735	tags=25%, list=13%, signal=28%
GO_CELL_SURFACE	201	0.549436	2.40405	0.038	0.170746	0.082	953	tags=22%, list=17%, signal=26%
GO_ENDOCARDIAL_CUSHION_DEVELOPMENT	21	0.560107	2.40386	0	0.170279	0.082	749	tags=24%, list=13%, signal=27%
GO_NEGATIVE_REGULATION_OF_CELL_CYCLE_PROCESS	119	0.420119	2.40312	0.038	0.169815	0.082	308	tags=4%, list=5%, signal=4%
GO_LEUKOCYTE_PROLIFERATION	61	0.508102	2.39942	0	0.169766	0.082	1029	tags=28%, list=18%, signal=34%
GO_ALPHA_AMINO_ACID_CATABOLIC_PROCESS	23	0.561842	2.39899	0	0.169443	0.082	573	tags=22%, list=10%, signal=24%
GO_RESPONSE_TO_PEPTIDE_HORMONE	141	0.389236	2.39862	0.038	0.169123	0.082	1715	tags=30%, list=30%, signal=42%
GO_DEVELOPMENTAL_PROCESS_INVOLVED_IN_REPRODUCTION	179	0.455268	2.39757	0.0402542	0.168806	0.082	249	tags=4%, list=4%, signal=4%
GO_TRANSMEMBRANE_SIGNALING_RECEPTOR_ACTIVITY	171	0.684135	2.39689	0.038	0.168355	0.082	661	tags=23%, list=12%, signal=25%
GO_ACTIVATION_OF_MAPK_ACTIVITY	40	0.435618	2.39243	0	0.168043	0.082	1390	tags=33%, list=25%, signal=43%
GO_NERVOUS_SYSTEM_PROCESS	268	0.528113	2.38919	0.038	0.168001	0.082	1294	tags=29%, list=23%, signal=36%
GO_REGULATION_OF_OXIDOREDUCTASE_ACTIVITY	21	0.586665	2.38661	0	0.167826	0.082	502	tags=19%, list=9%, signal=21%
GO_FEEDING_BEHAVIOR	20	0.760231	2.38523	0	0.167386	0.082	358	tags=20%, list=6%, signal=21%
GO_COAGULATION	90	0.431236	2.38474	0	0.167081	0.082	937	tags=27%, list=17%, signal=31%
GO_NEURON_PROJECTION_EXTENSION	60	0.555622	2.38378	0	0.166646	0.082	610	tags=10%, list=11%, signal=11%
GO_NUCLEAR_CHROMOSOME	177	0.416749	2.38366	0.038	0.166214	0.082	358	tags=7%, list=6%, signal=8%
GO_REGULATION_OF_TRANSPORT	484	0.369332	2.3826	0.038	0.165917	0.082	1243	tags=21%, list=22%, signal=25%
GO_CELLULAR_RESPONSE_TO_CARBOHYDRATE_STIMULUS	47	0.440043	2.3817	0	0.165621	0.082	1354	tags=28%, list=24%, signal=36%
GO_CYCLIC_NUCLEOTIDE_MEDIATED_SIGNALING	57	0.588528	2.37659	0	0.16572	0.082	827	tags=30%, list=15%, signal=35%
GO_RESPONSE_TO_DRUG	299	0.403265	2.37541	0.038	0.165298	0.082	1102	tags=18%, list=20%, signal=22%
GO_REGULATION_OF_KINASE_ACTIVITY	249	0.313369	2.37405	0.038	0.165137	0.082	1409	tags=27%, list=25%, signal=34%
GO_GUANYL_NUCLEOTIDE_BINDING	116	0.378649	2.37403	0	0.164719	0.082	636	tags=11%, list=11%, signal=12%
GO_TERTIARY_GRANULE	51	0.458446	2.37271	0	0.164434	0.082	1031	tags=25%, list=18%, signal=31%
GO_REGULATION_OF_EXTENT_OF_CELL_GROWTH	34	0.69591	2.37025	0	0.16415	0.082	610	tags=18%, list=11%, signal=20%
GO_REGULATION_OF_RESPONSE_TO_EXTERNAL_STIMULUS	198	0.467118	2.36941	0.038	0.163867	0.082	629	tags=15%, list=11%, signal=16%
GO_REGULATION_OF_SIGNALING_RECEPTOR_ACTIVITY	111	0.61484	2.36696	0	0.163715	0.082	292	tags=10%, list=5%, signal=10%
GO_CHLORIDE_TRANSPORT	27	0.825142	2.36658	0	0.163436	0.082	297	tags=15%, list=5%, signal=16%
GO_POSITIVE_REGULATION_OF_TRANSMEMBRANE_TRANSPORT	63	0.426274	2.36505	0	0.163032	0.082	1236	tags=33%, list=22%, signal=42%
GO_EXOCYTIC_VESICLE	70	0.438608	2.36009	0.038	0.162758	0.082	948	tags=26%, list=17%, signal=31%
GO_REGULATION_OF_ORGANELLE_ORGANIZATION	376	0.336331	2.35814	0.038	0.162737	0.082	1858	tags=31%, list=33%, signal=43%
GO_CHLORIDE_TRANSMEMBRANE_TRANSPORT	18	0.872124	2.35624	0	0.16259	0.082	297	tags=22%, list=5%, signal=23%
GO_ORGANIC_ACID_TRANSMEMBRANE_TRANSPORTER_ACTIVITY	36	0.53905	2.35619	0.038	0.162195	0.082	193	tags=14%, list=3%, signal=14%
GO_SYNAPTIC_VESICLE_MEMBRANE	38	0.60031	2.35483	0	0.161802	0.082	695	tags=32%, list=12%, signal=36%
GO_ORGANIC_ACID_TRANSMEMBRANE_TRANSPORT	38	0.478466	2.35297	0	0.161536	0.082	1136	tags=26%, list=20%, signal=33%
GO_ORGANELLE_FISSION	144	0.392533	2.35279	0.038	0.161148	0.082	303	tags=4%, list=5%, signal=4%
GO_TRANSLATION_REGULATOR_ACTIVITY	47	0.420737	2.35259	0	0.160763	0.082	61	tags=2%, list=1%, signal=2%
GO_CHLORIDE_TRANSMEMBRANE_TRANSPORTER_ACTIVITY	22	0.836026	2.35037	0	0.160626	0.082	297	tags=18%, list=5%, signal=19%
GO_CATION_TRANSPORT	311	0.424613	2.35003	0.038	0.160245	0.082	1242	tags=26%, list=22%, signal=31%
GO_REGULATION_OF_CELL_MORPHOGENESIS_INVOLVED_IN_DIFFERENTIATION	108	0.416831	2.34977	0.038	0.159866	0.082	1594	tags=28%, list=28%, signal=38%
GO_STEROID_HORMONE_MEDIATED_SIGNALING_PATHWAY	57	0.440399	2.34976	0.038	0.15949	0.082	1812	tags=35%, list=32%, signal=51%
GO_SUPRAMOLECULAR_FIBER_ORGANIZATION	217	0.376173	2.34937	0.038	0.159116	0.082	1320	tags=22%, list=23%, signal=28%
GO_CELL_REDOX_HOMEOSTASIS	29	0.528591	2.34791	0	0.158987	0.082	209	tags=10%, list=4%, signal=11%
GO_CELLULAR_RESPONSE_TO_STEROID_HORMONE_STIMULUS	75	0.414657	2.34286	0.038	0.15922	0.082	1819	tags=35%, list=32%, signal=50%
GO_REGULATION_OF_CELL_ADHESION	184	0.438795	2.34283	0.038	0.15885	0.082	1295	tags=23%, list=23%, signal=29%
GO_GTPASE_ACTIVITY	97	0.354375	2.33908	0	0.158962	0.082	1791	tags=36%, list=32%, signal=52%
GO_EMBRYO_DEVELOPMENT_ENDING_IN_BIRTH_OR_EGG_HATCHING	211	0.334128	2.33888	0.038	0.158596	0.082	1938	tags=31%, list=34%, signal=46%
GO_REGULATION_OF_INTRACELLULAR_SIGNAL_TRANSDUCTION	500	0.324379	2.33575	0.038	0.158708	0.082	1261	tags=20%, list=22%, signal=24%
GO_CARDIAC_CONDUCTION	44	0.575123	2.33327	0.038	0.158701	0.082	705	tags=20%, list=12%, signal=23%
GO_MOLECULAR_FUNCTION_REGULATOR	458	0.358908	2.33109	0.038	0.158694	0.082	1946	tags=33%, list=34%, signal=47%
GO_TRANSPORT_VESICLE	134	0.342415	2.33031	0.038	0.158451	0.082	1227	tags=24%, list=22%, signal=30%
GO_ENDOCYTOSIS	142	0.405364	2.32988	0.038	0.158093	0.082	902	tags=20%, list=16%, signal=23%
GO_ORGANIC_ACID_CATABOLIC_PROCESS	71	0.37871	2.32959	0	0.157736	0.082	2024	tags=42%, list=36%, signal=65%
GO_INTRACELLULAR_STEROID_HORMONE_RECEPTOR_SIGNALING_PATHWAY	37	0.513251	2.32952	0.0421754	0.157382	0.082	151	tags=5%, list=3%, signal=6%
GO_INTRINSIC_COMPONENT_OF_POSTSYNAPTIC_DENSITY_MEMBRANE	19	0.843028	2.32569	0.0444444	0.157146	0.082	50	tags=5%, list=1%, signal=5%
GO_REGULATION_OF_COAGULATION	22	0.652951	2.31969	0	0.157376	0.082	895	tags=41%, list=16%, signal=48%
GO_CILIARY_PART	109	0.367577	2.31523	0.038	0.157373	0.082	2536	tags=56%, list=45%, signal=100%
GO_GROWTH	302	0.361577	2.31238	0.038	0.157024	0.082	1469	tags=24%, list=26%, signal=30%
GO_REGULATION_OF_TRANSFERASE_ACTIVITY	287	0.299994	2.31188	0.038	0.156677	0.082	1939	tags=34%, list=34%, signal=49%
GO_CELL_MOTILITY	476	0.359405	2.31163	0.038	0.156333	0.082	1651	tags=26%, list=29%, signal=34%
GO_DEFENSE_RESPONSE_TO_BACTERIUM	28	0.642909	2.31037	0	0.156219	0.082	697	tags=29%, list=12%, signal=32%
GO_RESPONSE_TO_OXYGEN_CONTAINING_COMPOUND	473	0.352681	2.3096	0.038	0.155878	0.082	1715	tags=29%, list=30%, signal=38%
GO_GATED_CHANNEL_ACTIVITY	81	0.68645	2.30892	0	0.155539	0.082	735	tags=27%, list=13%, signal=31%
GO_IMPORT_INTO_CELL	187	0.3831	2.3086	0.038	0.155202	0.082	984	tags=21%, list=17%, signal=25%
GO_POSITIVE_REGULATION_OF_DEVELOPMENTAL_PROCESS	425	0.417831	2.30842	0.038	0.154867	0.082	1470	tags=25%, list=26%, signal=32%
GO_REGULATION_OF_VASCULATURE_DEVELOPMENT	119	0.518481	2.30669	0.038	0.154534	0.082	753	tags=17%, list=13%, signal=19%
GO_G_PROTEIN_COUPLED_RECEPTOR_BINDING	56	0.643116	2.30511	0	0.154427	0.082	808	tags=20%, list=14%, signal=23%
GO_CELLULAR_COMPONENT_MORPHOGENESIS	374	0.360898	2.29868	0.038	0.154769	0.082	1594	tags=26%, list=28%, signal=34%
GO_STRIATED_MUSCLE_CELL_DIFFERENTIATION	79	0.421792	2.2983	0.038	0.15444	0.082	1470	tags=35%, list=26%, signal=47%
GO_CELLULAR_RESPONSE_TO_HORMONE_STIMULUS	211	0.390689	2.29761	0.038	0.154112	0.082	1834	tags=34%, list=33%, signal=48%
GO_ACTIVE_TRANSMEMBRANE_TRANSPORTER_ACTIVITY	98	0.470631	2.29724	0.038	0.153786	0.082	1618	tags=42%, list=29%, signal=58%
GO_ORGANIC_HYDROXY_COMPOUND_METABOLIC_PROCESS	157	0.413852	2.29724	0.038	0.153462	0.082	661	tags=12%, list=12%, signal=13%
GO_NEGATIVE_REGULATION_OF_MOLECULAR_FUNCTION	301	0.336272	2.29681	0.038	0.15314	0.082	1946	tags=35%, list=34%, signal=50%
GO_NEGATIVE_REGULATION_OF_CELL_CELL_ADHESION	42	0.666729	2.2963	0	0.15282	0.082	183	tags=5%, list=3%, signal=5%
GO_CYTOKINE_ACTIVITY	29	0.761887	2.29555	0	0.152612	0.082	249	tags=14%, list=4%, signal=14%
GO_NEGATIVE_REGULATION_OF_SMOOTH_MUSCLE_CELL_PROLIFERATION	18	0.668859	2.29518	0	0.152295	0.082	934	tags=28%, list=17%, signal=33%
GO_CIRCULATORY_SYSTEM_PROCESS	157	0.561568	2.29443	0.038	0.152198	0.082	707	tags=17%, list=13%, signal=19%
GO_REGULATION_OF_LEUKOCYTE_PROLIFERATION	47	0.550196	2.29131	0	0.152319	0.082	1029	tags=32%, list=18%, signal=39%
GO_ADAPTIVE_IMMUNE_RESPONSE	75	0.410402	2.29044	0.038	0.152006	0.082	1451	tags=37%, list=26%, signal=50%
GO_SMALL_MOLECULE_CATABOLIC_PROCESS	120	0.35648	2.28911	0	0.151803	0.082	2461	tags=50%, list=44%, signal=87%
GO_INTRINSIC_COMPONENT_OF_POSTSYNAPTIC_MEMBRANE	36	0.717067	2.28783	0.0444444	0.151493	0.082	239	tags=6%, list=4%, signal=6%
GO_RECEPTOR_MEDIATED_ENDOCYTOSIS	74	0.510759	2.28683	0.038	0.151185	0.082	787	tags=19%, list=14%, signal=22%
GO_CELL_CELL_ADHESION	212	0.502663	2.28031	0.0398323	0.151843	0.082	641	tags=14%, list=11%, signal=15%
GO_BIOLOGICAL_ADHESION	378	0.428528	2.27752	0.038	0.151749	0.082	641	tags=12%, list=11%, signal=13%
GO_INTRINSIC_COMPONENT_OF_SYNAPTIC_VESICLE_MEMBRANE	18	0.718474	2.27508	0	0.151656	0.082	612	tags=33%, list=11%, signal=37%
GO_ANTIGEN_PROCESSING_AND_PRESENTATION_OF_PEPTIDE_OR_POLYSACCHARIDE_ANTIGEN_VIA_MHC_CLASS_II	31	0.438976	2.27449	0	0.151457	0.082	462	tags=19%, list=8%, signal=21%
GO_INNATE_IMMUNE_RESPONSE	180	0.361195	2.27379	0.038	0.151153	0.082	1000	tags=23%, list=18%, signal=27%
GO_T_CELL_PROLIFERATION	37	0.491658	2.27331	0	0.150852	0.082	1000	tags=30%, list=18%, signal=36%
GO_NUCLEAR_BODY	228	0.349333	2.27326	0.038	0.150551	0.082	2805	tags=59%, list=50%, signal=113%
GO_TRANSITION_METAL_ION_BINDING	287	0.336495	2.27308	0.038	0.150253	0.082	2464	tags=45%, list=44%, signal=76%
GO_CYTOSKELETON_ORGANIZATION	401	0.326748	2.2719	0.038	0.150166	0.082	2228	tags=41%, list=39%, signal=62%
GO_RESPONSE_TO_XENOBIOTIC_STIMULUS	87	0.463603	2.27049	0	0.14987	0.082	1613	tags=37%, list=29%, signal=51%
GO_DEVELOPMENTAL_GROWTH_INVOLVED_IN_MORPHOGENESIS	82	0.471372	2.26835	0.045292	0.149784	0.082	1468	tags=24%, list=26%, signal=32%
GO_REGULATION_OF_SECRETION	201	0.460224	2.26794	0.038	0.149595	0.082	1384	tags=27%, list=25%, signal=35%
GO_PROTEIN_KINASE_B_SIGNALING	73	0.441476	2.26664	0.038	0.149407	0.082	975	tags=26%, list=17%, signal=31%
GO_REGULATION_OF_WOUND_HEALING	37	0.627279	2.26188	0	0.149323	0.082	847	tags=35%, list=15%, signal=41%
GO_PROTEIN_KINASE_ACTIVITY	185	0.336179	2.26101	0.038	0.149033	0.082	1651	tags=25%, list=29%, signal=35%
GO_NEGATIVE_REGULATION_OF_GROWTH	81	0.451298	2.25917	0	0.148746	0.082	1308	tags=26%, list=23%, signal=33%
GO_ENDOPEPTIDASE_ACTIVITY	93	0.395642	2.25625	0.038	0.148379	0.082	1419	tags=31%, list=25%, signal=41%
GO_XENOBIOTIC_METABOLIC_PROCESS	31	0.593695	2.25581	0	0.148096	0.082	1178	tags=39%, list=21%, signal=49%
GO_POTASSIUM_ION_TRANSPORT	59	0.545188	2.25121	0	0.148118	0.082	1226	tags=44%, list=22%, signal=56%
GO_NEGATIVE_REGULATION_OF_VASCULATURE_DEVELOPMENT	52	0.611473	2.2506	0.038	0.147837	0.082	648	tags=17%, list=11%, signal=19%
GO_HEART_VALVE_DEVELOPMENT	22	0.57184	2.24819	0	0.147557	0.082	546	tags=18%, list=10%, signal=20%
GO_CELLULAR_GLUCOSE_HOMEOSTASIS	46	0.469108	2.24698	0	0.147278	0.082	1354	tags=33%, list=24%, signal=43%
GO_REGULATION_OF_INTRACELLULAR_STEROID_HORMONE_RECEPTOR_SIGNALING_PATHWAY	19	0.739706	2.24507	0.0447059	0.147002	0.082	151	tags=11%, list=3%, signal=11%
GO_FICOLIN_1_RICH_GRANULE_MEMBRANE	21	0.634741	2.24494	0	0.146726	0.082	566	tags=29%, list=10%, signal=32%
GO_ORGANIC_ANION_TRANSMEMBRANE_TRANSPORTER_ACTIVITY	46	0.508357	2.24446	0.038	0.146452	0.082	1136	tags=28%, list=20%, signal=35%
GO_NEGATIVE_REGULATION_OF_ION_TRANSPORT	35	0.420373	2.24269	0	0.14628	0.082	1829	tags=40%, list=32%, signal=59%
GO_REGULATION_OF_CELL_CELL_ADHESION	98	0.503401	2.2424	0.0444444	0.146008	0.082	629	tags=12%, list=11%, signal=14%
GO_REGULATION_OF_CELLULAR_COMPONENT_MOVEMENT	318	0.393552	2.24131	0.038	0.145738	0.082	1389	tags=24%, list=25%, signal=30%
GO_ORGANIC_ACID_TRANSPORT	79	0.433037	2.24019	0.038	0.14547	0.082	1267	tags=27%, list=22%, signal=34%
GO_NEGATIVE_REGULATION_OF_TRANSCRIPTION_BY_RNA_POLYMERASE_II	248	0.314279	2.23985	0.038	0.145301	0.082	2612	tags=48%, list=46%, signal=85%
GO_ANATOMICAL_STRUCTURE_FORMATION_INVOLVED_IN_MORPHOGENESIS	356	0.38285	2.23726	0.038	0.145164	0.082	1468	tags=26%, list=26%, signal=33%
GO_ORGANIC_ACID_BIOSYNTHETIC_PROCESS	93	0.344901	2.23639	0.038	0.144997	0.082	1492	tags=24%, list=26%, signal=32%
GO_REGULATION_OF_PROTEIN_LOCALIZATION_TO_MEMBRANE	57	0.374823	2.23639	0	0.144734	0.082	361	tags=7%, list=6%, signal=7%
GO_MONOVALENT_INORGANIC_CATION_TRANSMEMBRANE_TRANSPORTER_ACTIVITY	100	0.497076	2.23266	0.038	0.144959	0.082	1625	tags=44%, list=29%, signal=61%
GO_AXON_PART	137	0.379607	2.23128	0.038	0.144698	0.082	1171	tags=28%, list=21%, signal=34%
GO_OXIDOREDUCTASE_ACTIVITY	227	0.337843	2.23038	0	0.144535	0.082	794	tags=10%, list=14%, signal=11%
GO_REGULATION_OF_PROTEIN_LOCALIZATION_TO_CELL_PERIPHERY	38	0.433948	2.22934	0	0.144662	0.082	69	tags=3%, list=1%, signal=3%
GO_REGULATION_OF_BODY_FLUID_LEVELS	133	0.459063	2.22612	0.038	0.144596	0.082	971	tags=23%, list=17%, signal=27%
GO_INSULIN_SECRETION	55	0.423014	2.22526	0	0.144434	0.082	1368	tags=29%, list=24%, signal=38%
GO_REGULATION_OF_RESPONSE_TO_WOUNDING	43	0.595983	2.22525	0	0.144177	0.082	1392	tags=47%, list=25%, signal=61%
GO_POSITIVE_REGULATION_OF_CALCIUM_ION_TRANSMEMBRANE_TRANSPORT	22	0.443711	2.22495	0	0.143922	0.082	1236	tags=32%, list=22%, signal=41%
GO_MONOVALENT_INORGANIC_CATION_TRANSPORT	140	0.437945	2.22269	0.038	0.143858	0.082	1831	tags=42%, list=32%, signal=61%
GO_APOPTOTIC_SIGNALING_PATHWAY	175	0.345227	2.22164	0.0403826	0.1437	0.082	308	tags=3%, list=5%, signal=4%
GO_DICARBOXYLIC_ACID_TRANSPORT	22	0.459439	2.22127	0	0.143447	0.082	189	tags=9%, list=3%, signal=9%
GO_POSITIVE_REGULATION_OF_PROTEIN_KINASE_B_SIGNALING	50	0.492302	2.22125	0.038	0.143196	0.082	957	tags=26%, list=17%, signal=31%
GO_CYTOKINE_BINDING	33	0.458833	2.21932	0	0.143041	0.082	937	tags=24%, list=17%, signal=29%
GO_MULTICELLULAR_ORGANISMAL_HOMEOSTASIS	132	0.449085	2.21905	0	0.142792	0.082	1039	tags=23%, list=18%, signal=27%
GO_INTRINSIC_COMPONENT_OF_POSTSYNAPTIC_SPECIALIZATION_MEMBRANE	23	0.802055	2.21399	0.0444444	0.142826	0.082	239	tags=9%, list=4%, signal=9%
GO_RESPONSE_TO_STEROID_HORMONE	125	0.412154	2.21361	0.038	0.142579	0.082	1287	tags=26%, list=23%, signal=32%
GO_CELLULAR_RESPONSE_TO_LIPID	152	0.3935	2.21353	0.038	0.142333	0.082	1282	tags=23%, list=23%, signal=29%
GO_MONOAMINE_TRANSPORT	18	0.779596	2.2135	0	0.142089	0.082	52	tags=6%, list=1%, signal=6%
GO_REGULATION_OF_EXTRINSIC_APOPTOTIC_SIGNALING_PATHWAY_VIA_DEATH_DOMAIN_RECEPTORS	17	0.522666	2.21017	0	0.142031	0.082	88	tags=6%, list=2%, signal=6%
GO_MEGAKARYOCYTE_DIFFERENTIATION	24	0.488504	2.20907	0	0.142067	0.082	594	tags=17%, list=11%, signal=19%
GO_PLASMA_MEMBRANE_ORGANIZATION	33	0.433041	2.20773	0	0.141917	0.082	1748	tags=42%, list=31%, signal=61%
GO_REGULATION_OF_ANATOMICAL_STRUCTURE_MORPHOGENESIS	356	0.392606	2.20551	0.038	0.141676	0.082	1812	tags=31%, list=32%, signal=42%
GO_CELLULAR_AMINO_ACID_CATABOLIC_PROCESS	26	0.439666	2.20496	0	0.141436	0.082	2024	tags=46%, list=36%, signal=72%
GO_LYMPHOCYTE_DIFFERENTIATION	86	0.421136	2.20466	0.038	0.141197	0.082	1704	tags=38%, list=30%, signal=54%
GO_EMBRYONIC_ORGAN_MORPHOGENESIS	97	0.363964	2.20352	0	0.141326	0.082	2180	tags=45%, list=39%, signal=73%
GO_PEPTIDYL_TYROSINE_MODIFICATION	92	0.476764	2.20312	0.038	0.141089	0.082	1311	tags=25%, list=23%, signal=32%
GO_MONOCARBOXYLIC_ACID_TRANSPORT	42	0.522445	2.20291	0.038	0.140853	0.082	1267	tags=36%, list=22%, signal=46%
GO_REGULATION_OF_CELL_ACTIVATION	127	0.453319	2.20197	0.038	0.140618	0.082	1341	tags=30%, list=24%, signal=38%
GO_T_CELL_ACTIVATION	96	0.40227	2.20062	0.038	0.140565	0.082	1295	tags=30%, list=23%, signal=39%
GO_SIGNALING_RECEPTOR_BINDING	397	0.397503	2.19716	0.038	0.140785	0.082	978	tags=16%, list=17%, signal=18%
GO_MESENCHYME_MORPHOGENESIS	24	0.567609	2.19658	0	0.140551	0.082	749	tags=21%, list=13%, signal=24%
GO_DEVELOPMENTAL_GROWTH	202	0.379997	2.19625	0.038	0.140319	0.082	1468	tags=23%, list=26%, signal=30%
GO_DNA_BINDING_TRANSCRIPTION_REPRESSOR_ACTIVITY_RNA_POLYMERASE_II_SPECIFIC	70	0.365072	2.19572	0	0.140178	0.082	2519	tags=50%, list=45%, signal=89%
GO_ORGANIC_ACID_BINDING	57	0.473373	2.19498	0	0.139948	0.082	278	tags=5%, list=5%, signal=5%
GO_MUSCLE_CELL_DIFFERENTIATION	107	0.367772	2.19458	0.038	0.139719	0.082	1470	tags=34%, list=26%, signal=45%
GO_REGULATION_OF_CELL_MORPHOGENESIS	166	0.37349	2.19425	0.038	0.13958	0.082	1812	tags=33%, list=32%, signal=47%
GO_NEGATIVE_REGULATION_OF_CATALYTIC_ACTIVITY	207	0.347138	2.1928	0.038	0.139531	0.082	1545	tags=29%, list=27%, signal=39%
GO_REGULATION_OF_T_CELL_ACTIVATION	67	0.439492	2.19013	0.038	0.139483	0.082	1295	tags=31%, list=23%, signal=40%
GO_ANATOMICAL_STRUCTURE_HOMEOSTASIS	122	0.315051	2.18897	0	0.139346	0.082	2427	tags=44%, list=43%, signal=76%
GO_NEGATIVE_REGULATION_OF_BIOSYNTHETIC_PROCESS	455	0.308768	2.18651	0.038	0.139209	0.082	2637	tags=47%, list=47%, signal=82%
GO_REGULATION_OF_BLOOD_PRESSURE	50	0.598705	2.18616	0.0423163	0.139073	0.082	559	tags=14%, list=10%, signal=15%
GO_KINASE_ACTIVITY	237	0.309623	2.18377	0.038	0.139114	0.082	2476	tags=42%, list=44%, signal=72%
GO_POSITIVE_REGULATION_OF_CELLULAR_COMPONENT_ORGANIZATION	361	0.336928	2.18364	0.038	0.138891	0.082	944	tags=13%, list=17%, signal=14%
GO_POSITIVE_REGULATION_OF_LEUKOCYTE_DIFFERENTIATION	41	0.476978	2.1817	0	0.138757	0.082	1337	tags=32%, list=24%, signal=41%
GO_CELLULAR_RESPONSE_TO_OXYGEN_CONTAINING_COMPOUND	335	0.322947	2.18156	0.038	0.138624	0.082	1835	tags=31%, list=33%, signal=44%
GO_DRUG_TRANSMEMBRANE_TRANSPORT	27	0.430541	2.18067	0	0.138404	0.082	1373	tags=30%, list=24%, signal=39%
GO_NEGATIVE_REGULATION_OF_MULTICELLULAR_ORGANISMAL_PROCESS	352	0.406999	2.18058	0.038	0.138185	0.082	1368	tags=28%, list=24%, signal=34%
GO_REGULATION_OF_CALCIUM_ION_TRANSMEMBRANE_TRANSPORT	41	0.410806	2.1804	0	0.137967	0.082	1829	tags=41%, list=32%, signal=61%
GO_REGULATION_OF_MUSCLE_SYSTEM_PROCESS	74	0.436342	2.17809	0.038	0.138009	0.082	1594	tags=34%, list=28%, signal=46%
GO_POSITIVE_REGULATION_OF_TRANSPORTER_ACTIVITY	44	0.446128	2.17294	0	0.138138	0.082	1829	tags=45%, list=32%, signal=67%
GO_POSITIVE_REGULATION_OF_LYMPHOCYTE_DIFFERENTIATION	26	0.519243	2.17224	0	0.137922	0.082	1295	tags=31%, list=23%, signal=40%
GO_ENDOSOMAL_PART	186	0.298443	2.17189	0	0.137706	0.082	2762	tags=55%, list=49%, signal=104%
GO_REGULATION_OF_SPROUTING_ANGIOGENESIS	23	0.547689	2.17124	0	0.137492	0.082	753	tags=26%, list=13%, signal=30%
GO_DETOXIFICATION	25	0.468005	2.17036	0	0.137364	0.082	502	tags=12%, list=9%, signal=13%
GO_MICROTUBULE_BASED_MOVEMENT	84	0.33644	2.1692	0	0.137322	0.082	2486	tags=52%, list=44%, signal=92%
GO_EXTRINSIC_COMPONENT_OF_MEMBRANE	81	0.336113	2.16918	0	0.13711	0.082	2476	tags=51%, list=44%, signal=89%
GO_LYMPHOCYTE_ACTIVATION	156	0.380897	2.16831	0.038	0.136899	0.082	1451	tags=29%, list=26%, signal=39%
GO_COFACTOR_BINDING	167	0.32121	2.1683	0	0.136689	0.082	588	tags=7%, list=10%, signal=8%
GO_MONOVALENT_INORGANIC_CATION_HOMEOSTASIS	50	0.517621	2.16754	0.038	0.136564	0.082	1587	tags=40%, list=28%, signal=55%
GO_RESPONSE_TO_LIGHT_STIMULUS	76	0.365994	2.16721	0	0.13644	0.082	2359	tags=55%, list=42%, signal=94%
GO_TRANSFERASE_ACTIVITY_TRANSFERRING_PHOSPHORUS_CONTAINING_GROUPS	288	0.293671	2.16501	0.038	0.136401	0.082	2476	tags=42%, list=44%, signal=70%
GO_TERTIARY_GRANULE_MEMBRANE	20	0.493355	2.16423	0	0.136194	0.082	1001	tags=35%, list=18%, signal=42%
GO_RNA_3_END_PROCESSING	46	0.449274	2.16416	0	0.135987	0.082	102	tags=7%, list=2%, signal=7%
GO_EMBRYO_DEVELOPMENT	338	0.329222	2.16404	0.038	0.135782	0.082	1938	tags=30%, list=34%, signal=44%
GO_SMOOTH_MUSCLE_CELL_PROLIFERATION	51	0.424361	2.16295	0.038	0.135661	0.082	1617	tags=27%, list=29%, signal=38%
GO_POSITIVE_REGULATION_OF_INTRACELLULAR_SIGNAL_TRANSDUCTION	260	0.352193	2.16183	0.038	0.135707	0.082	1261	tags=22%, list=22%, signal=27%
GO_NEGATIVE_REGULATION_OF_DEVELOPMENTAL_PROCESS	290	0.38546	2.1612	0.038	0.135504	0.082	1039	tags=19%, list=18%, signal=22%
GO_CILIARY_MEMBRANE	17	0.490247	2.16046	0	0.135301	0.082	543	tags=18%, list=10%, signal=19%
GO_PHAGOCYTIC_VESICLE_MEMBRANE	35	0.389824	2.15888	0	0.135348	0.082	1000	tags=20%, list=18%, signal=24%
GO_RESPONSE_TO_INTERFERON_GAMMA	50	0.498766	2.15848	0	0.135147	0.082	1256	tags=36%, list=22%, signal=46%
GO_REGULATION_OF_PROTEIN_SERINE_THREONINE_KINASE_ACTIVITY	156	0.308203	2.15743	0.038	0.134947	0.082	1409	tags=24%, list=25%, signal=32%
GO_PLATELET_ACTIVATION	42	0.525111	2.15725	0	0.134829	0.082	937	tags=31%, list=17%, signal=37%
GO_INTRACELLULAR_RECEPTOR_SIGNALING_PATHWAY	81	0.371456	2.15516	0.038	0.134795	0.082	1812	tags=32%, list=32%, signal=47%
GO_POSITIVE_REGULATION_OF_ION_TRANSMEMBRANE_TRANSPORT	51	0.404928	2.15473	0	0.134678	0.082	1829	tags=41%, list=32%, signal=60%
GO_PROTEIN_CONTAINING_COMPLEX_BINDING	319	0.310559	2.15289	0.038	0.134562	0.082	2046	tags=33%, list=36%, signal=48%
GO_CELLULAR_RESPONSE_TO_DNA_DAMAGE_STIMULUS	264	0.308402	2.15034	0	0.134691	0.082	2614	tags=50%, list=46%, signal=89%
GO_MONOCARBOXYLIC_ACID_CATABOLIC_PROCESS	39	0.368954	2.15014	0	0.134576	0.082	1221	tags=31%, list=22%, signal=39%
GO_ENZYME_LINKED_RECEPTOR_PROTEIN_SIGNALING_PATHWAY	335	0.332935	2.14585	0.038	0.134623	0.082	1617	tags=26%, list=29%, signal=34%
GO_SECRETION	452	0.3557	2.1453	0.038	0.134428	0.082	1384	tags=22%, list=25%, signal=27%
GO_HEAD_DEVELOPMENT	274	0.352036	2.14366	0.038	0.134313	0.082	1243	tags=18%, list=22%, signal=22%
GO_REGULATION_OF_BLOOD_CIRCULATION	85	0.579273	2.14299	0.038	0.134119	0.082	705	tags=19%, list=12%, signal=21%
GO_POSITIVE_REGULATION_OF_VASCULATURE_DEVELOPMENT	61	0.497905	2.14293	0.038	0.133926	0.082	1020	tags=25%, list=18%, signal=30%
GO_BLOOD_VESSEL_MORPHOGENESIS	206	0.405513	2.14263	0.038	0.133733	0.082	648	tags=12%, list=11%, signal=13%
GO_NUCLEOSIDE_PHOSPHATE_BIOSYNTHETIC_PROCESS	93	0.400024	2.14169	0	0.133542	0.082	119	tags=3%, list=2%, signal=3%
GO_EPHRIN_RECEPTOR_SIGNALING_PATHWAY	32	0.613507	2.14151	0	0.133351	0.082	58	tags=3%, list=1%, signal=3%
GO_REGULATION_OF_MAP_KINASE_ACTIVITY	98	0.353277	2.14108	0.038	0.133161	0.082	1390	tags=26%, list=25%, signal=33%
GO_ORGANIC_ANION_TRANSPORT	113	0.36854	2.13939	0.038	0.132971	0.082	1267	tags=24%, list=22%, signal=30%
GO_NUCLEOPLASM_PART	311	0.331586	2.13799	0.038	0.132862	0.082	2805	tags=59%, list=50%, signal=112%
GO_REGIONALIZATION	117	0.324132	2.13735	0	0.132754	0.082	2013	tags=38%, list=36%, signal=57%
GO_POSITIVE_REGULATION_OF_MAP_KINASE_ACTIVITY	73	0.385182	2.1372	0.038	0.132566	0.082	1390	tags=26%, list=25%, signal=34%
GO_REGULATION_OF_PROTEIN_TYROSINE_KINASE_ACTIVITY	22	0.446466	2.13446	0	0.132538	0.082	1311	tags=32%, list=23%, signal=41%
GO_RECEPTOR_REGULATOR_ACTIVITY	90	0.674431	2.13373	0	0.132352	0.082	616	tags=19%, list=11%, signal=21%
GO_KINASE_REGULATOR_ACTIVITY	67	0.392992	2.13228	0.038	0.132166	0.082	761	tags=18%, list=13%, signal=20%
GO_PEPTIDASE_ACTIVITY	147	0.357372	2.13116	0	0.131982	0.082	2629	tags=55%, list=47%, signal=100%
GO_SENSORY_PERCEPTION_OF_PAIN	28	0.722487	2.13082	0.038	0.131798	0.082	52	tags=4%, list=1%, signal=4%
GO_LATE_ENDOSOME	84	0.335677	2.13025	0	0.131615	0.082	1826	tags=32%, list=32%, signal=47%
GO_CELLULAR_RESPONSE_TO_XENOBIOTIC_STIMULUS	49	0.505878	2.13024	0	0.131433	0.082	1178	tags=29%, list=21%, signal=36%
GO_CATION_TRANSMEMBRANE_TRANSPORTER_ACTIVITY	165	0.407593	2.12961	0.038	0.131407	0.082	1846	tags=41%, list=33%, signal=59%
GO_MYOTUBE_DIFFERENTIATION	29	0.488484	2.1287	0	0.131304	0.082	1470	tags=34%, list=26%, signal=46%
GO_MULTICELLULAR_ORGANISMAL_SIGNALING	62	0.552677	2.12799	0.038	0.131124	0.082	1170	tags=31%, list=21%, signal=38%
GO_NEURON_PROJECTION_GUIDANCE	105	0.618969	2.12658	0	0.131021	0.082	125	tags=6%, list=2%, signal=6%
GO_HUMORAL_IMMUNE_RESPONSE	23	0.530951	2.12647	0	0.130842	0.082	757	tags=30%, list=13%, signal=35%
GO_RESPONSE_TO_UV	42	0.345811	2.12605	0	0.130664	0.082	2318	tags=52%, list=41%, signal=88%
GO_MUSCLE_SYSTEM_PROCESS	140	0.431168	2.12501	0.038	0.130486	0.082	1530	tags=35%, list=27%, signal=47%
GO_AMIDE_BINDING	95	0.420517	2.12316	0.038	0.130463	0.082	1035	tags=21%, list=18%, signal=25%
GO_LEUKOCYTE_DIFFERENTIATION	132	0.360256	2.12069	0.038	0.130439	0.082	1347	tags=27%, list=24%, signal=35%
GO_SPHINGOLIPID_BIOSYNTHETIC_PROCESS	38	0.43664	2.11984	0	0.130263	0.082	1287	tags=32%, list=23%, signal=41%
GO_POSITIVE_REGULATION_OF_CELL_ACTIVATION	81	0.432297	2.11901	0.038	0.130164	0.082	1435	tags=32%, list=25%, signal=42%
GO_REGULATION_OF_CALCIUM_MEDIATED_SIGNALING	32	0.466854	2.11719	0	0.129989	0.082	1576	tags=47%, list=28%, signal=65%
GO_POSITIVE_REGULATION_OF_CALCIUM_ION_TRANSMEMBRANE_TRANSPORTER_ACTIVITY	16	0.458899	2.11703	0	0.129815	0.082	1491	tags=38%, list=26%, signal=51%
GO_RESPONSE_TO_LIPID	248	0.377966	2.11673	0.038	0.129718	0.082	1701	tags=31%, list=30%, signal=42%
GO_LAMELLIPODIUM_ASSEMBLY	26	0.408639	2.11661	0	0.129545	0.082	494	tags=15%, list=9%, signal=17%
GO_POSITIVE_REGULATION_OF_LYMPHOCYTE_ACTIVATION	69	0.460578	2.11626	0.038	0.129373	0.082	1435	tags=35%, list=25%, signal=46%
GO_REGULATION_OF_REGULATED_SECRETORY_PATHWAY	46	0.449325	2.11519	0	0.129427	0.082	841	tags=28%, list=15%, signal=33%
GO_DETECTION_OF_ABIOTIC_STIMULUS	24	0.763614	2.11514	0.038	0.129256	0.082	297	tags=17%, list=5%, signal=18%
GO_MONOOXYGENASE_ACTIVITY	20	0.82171	2.11497	0	0.129085	0.082	88	tags=15%, list=2%, signal=15%
GO_ENHANCER_BINDING	46	0.368182	2.11451	0	0.12914	0.082	652	tags=17%, list=12%, signal=20%
GO_PLASMA_MEMBRANE_PROTEIN_COMPLEX	154	0.452468	2.11412	0.038	0.12897	0.082	1226	tags=31%, list=22%, signal=39%
GO_HEART_PROCESS	85	0.542712	2.11373	0.038	0.128801	0.082	839	tags=21%, list=15%, signal=25%
GO_DEFENSE_RESPONSE_TO_VIRUS	55	0.384852	2.1136	0	0.128633	0.082	2628	tags=58%, list=47%, signal=108%
GO_GLAND_MORPHOGENESIS	50	0.451703	2.11284	0	0.12854	0.082	934	tags=16%, list=17%, signal=19%
GO_PLASMA_MEMBRANE_RECEPTOR_COMPLEX	48	0.464273	2.11204	0.038	0.128521	0.082	1215	tags=35%, list=22%, signal=45%
GO_REACTIVE_OXYGEN_SPECIES_BIOSYNTHETIC_PROCESS	30	0.492968	2.11151	0	0.128354	0.082	1803	tags=43%, list=32%, signal=63%
GO_MULTI_ORGANISM_CELLULAR_PROCESS	16	0.520923	2.11127	0	0.128188	0.082	598	tags=19%, list=11%, signal=21%
GO_SEQUENCE_SPECIFIC_DNA_BINDING	322	0.326437	2.10864	0.038	0.128096	0.082	2636	tags=50%, list=47%, signal=89%
GO_PROTEIN_TETRAMERIZATION	47	0.378074	2.103	0	0.128299	0.082	2186	tags=49%, list=39%, signal=79%
GO_POSITIVE_REGULATION_OF_PLASMA_MEMBRANE_BOUNDED_CELL_PROJECTION_ASSEMBLY	32	0.393403	2.10254	0.038	0.128134	0.082	1855	tags=41%, list=33%, signal=60%
GO_RESPONSE_TO_BACTERIUM	108	0.460559	2.10212	0.038	0.12797	0.082	1347	tags=27%, list=24%, signal=35%
GO_PEPTIDE_SECRETION	139	0.348487	2.10051	0.038	0.127879	0.082	1865	tags=35%, list=33%, signal=50%
GO_CARDIOVASCULAR_SYSTEM_DEVELOPMENT	248	0.367386	2.09941	0.038	0.127789	0.082	1647	tags=26%, list=29%, signal=35%
GO_NEGATIVE_REGULATION_OF_RNA_BIOSYNTHETIC_PROCESS	359	0.295375	2.09669	0.038	0.127844	0.082	2637	tags=47%, list=47%, signal=83%
GO_SECONDARY_ACTIVE_TRANSMEMBRANE_TRANSPORTER_ACTIVITY	61	0.560489	2.09643	0.0404255	0.127682	0.082	1532	tags=51%, list=27%, signal=69%
GO_PEPTIDE_BINDING	73	0.485355	2.09592	0	0.127593	0.082	1035	tags=25%, list=18%, signal=30%
GO_STEROL_HOMEOSTASIS	21	0.646342	2.09494	0	0.127503	0.082	64	tags=5%, list=1%, signal=5%
GO_CELLULAR_DETOXIFICATION	24	0.477022	2.09335	0	0.127343	0.082	502	tags=13%, list=9%, signal=14%
GO_REGULATION_OF_IMMUNE_RESPONSE	217	0.321209	2.09293	0.038	0.127182	0.082	1025	tags=20%, list=18%, signal=23%
GO_RESPONSE_TO_WOUNDING	190	0.404632	2.09222	0.038	0.12731	0.082	1400	tags=31%, list=25%, signal=39%
GO_SYMPORTER_ACTIVITY	38	0.590275	2.08976	0	0.127295	0.082	1532	tags=53%, list=27%, signal=72%
GO_MUSCLE_CELL_DEVELOPMENT	55	0.38365	2.08903	0.038	0.127135	0.082	1282	tags=35%, list=23%, signal=44%
GO_PEPTIDE_RECEPTOR_ACTIVITY	20	0.735865	2.08882	0	0.126977	0.082	661	tags=30%, list=12%, signal=34%
GO_CHLORIDE_CHANNEL_ACTIVITY	16	0.879792	2.08834	0	0.126819	0.082	297	tags=25%, list=5%, signal=26%
GO_REGULATION_OF_CATION_TRANSMEMBRANE_TRANSPORT	99	0.344518	2.08721	0.038	0.126661	0.082	1829	tags=36%, list=32%, signal=53%
GO_ORGANIC_HYDROXY_COMPOUND_CATABOLIC_PROCESS	17	0.429045	2.08686	0	0.126504	0.082	502	tags=24%, list=9%, signal=26%
GO_CALCIUM_ION_REGULATED_EXOCYTOSIS	49	0.378006	2.0865	0	0.126419	0.082	2687	tags=63%, list=48%, signal=120%
GO_REGULATION_OF_VESICLE_MEDIATED_TRANSPORT	141	0.353933	2.08514	0.038	0.126334	0.082	841	tags=21%, list=15%, signal=24%
GO_NADP_BINDING	16	0.566521	2.08382	0	0.126249	0.082	690	tags=19%, list=12%, signal=21%
GO_REGULATION_OF_HEMOPOIESIS	128	0.381213	2.08284	0.038	0.126165	0.082	1497	tags=28%, list=27%, signal=37%
GO_REGULATION_OF_LEUKOCYTE_DIFFERENTIATION	69	0.464227	2.08014	0.038	0.126151	0.082	1337	tags=32%, list=24%, signal=41%
GO_T_CELL_DIFFERENTIATION	52	0.425229	2.07962	0.038	0.125997	0.082	1704	tags=42%, list=30%, signal=60%
GO_REGULATION_OF_MEGAKARYOCYTE_DIFFERENTIATION	21	0.528655	2.07642	0	0.126125	0.082	594	tags=19%, list=11%, signal=21%
GO_REGULATION_OF_TRANSMEMBRANE_TRANSPORT	152	0.34632	2.07588	0.038	0.125971	0.082	1829	tags=36%, list=32%, signal=51%
GO_T_CELL_MEDIATED_IMMUNITY	23	0.500832	2.07563	0	0.125818	0.082	1647	tags=52%, list=29%, signal=73%
GO_REGULATION_OF_PHAGOCYTOSIS	22	0.438991	2.07493	0	0.125736	0.082	505	tags=18%, list=9%, signal=20%
GO_PROTEIN_ACETYLATION	52	0.34656	2.07438	0	0.125584	0.082	1332	tags=27%, list=24%, signal=35%
GO_ACTOMYOSIN_STRUCTURE_ORGANIZATION	60	0.31594	2.07353	0	0.125502	0.082	2832	tags=60%, list=50%, signal=119%
GO_CELLULAR_RESPONSE_TO_CAMP	19	0.489791	2.07328	0.038	0.12542	0.082	634	tags=21%, list=11%, signal=24%
GO_NEURON_PROJECTION_EXTENSION_INVOLVED_IN_NEURON_PROJECTION_GUIDANCE	18	0.831502	2.07172	0	0.125521	0.14	52	tags=6%, list=1%, signal=6%
GO_REGULATION_OF_TRANSPORTER_ACTIVITY	83	0.350606	2.0709	0	0.12544	0.14	1829	tags=37%, list=32%, signal=54%
GO_DISTAL_AXON	95	0.370738	2.07069	0.038	0.12529	0.14	1171	tags=25%, list=21%, signal=31%
GO_EXTRACELLULAR_LIGAND_GATED_ION_CHANNEL_ACTIVITY	16	0.860204	2.06984	0	0.12514	0.14	239	tags=25%, list=4%, signal=26%
GO_ANTIGEN_PROCESSING_AND_PRESENTATION	67	0.384174	2.06969	0.0396246	0.124991	0.14	533	tags=16%, list=9%, signal=18%
GO_ANTIBIOTIC_METABOLIC_PROCESS	24	0.53389	2.06893	0	0.124843	0.14	360	tags=21%, list=6%, signal=22%
GO_CELLULAR_RESPONSE_TO_CALCIUM_ION	27	0.44814	2.06701	0	0.124764	0.14	1144	tags=33%, list=20%, signal=42%
GO_NEGATIVE_REGULATION_OF_CELLULAR_PROTEIN_LOCALIZATION	37	0.455549	2.0658	0	0.124685	0.14	69	tags=3%, list=1%, signal=3%
GO_MEMBRANE_FUSION	50	0.33482	2.06572	0.038	0.124538	0.14	2048	tags=38%, list=36%, signal=59%
GO_POSITIVE_REGULATION_OF_CATION_CHANNEL_ACTIVITY	27	0.493221	2.06272	0	0.1248	0.14	1829	tags=52%, list=32%, signal=76%
GO_POSITIVE_REGULATION_OF_LEUKOCYTE_PROLIFERATION	31	0.624059	2.06184	0	0.124722	0.14	1025	tags=42%, list=18%, signal=51%
GO_NEGATIVE_REGULATION_OF_CELL_CYCLE	200	0.319044	2.06053	0.038	0.124779	0.14	2612	tags=47%, list=46%, signal=84%
GO_REGULATION_OF_LYMPHOCYTE_ACTIVATION	99	0.443685	2.06045	0.038	0.124633	0.14	1435	tags=32%, list=25%, signal=43%
GO_CYTOKINE_PRODUCTION_INVOLVED_IN_IMMUNE_RESPONSE	20	0.45145	2.06003	0	0.124488	0.14	1354	tags=40%, list=24%, signal=52%
GO_EAR_MORPHOGENESIS	33	0.476836	2.05925	0.038	0.12441	0.14	377	tags=15%, list=7%, signal=16%
GO_POSITIVE_REGULATION_OF_RNA_METABOLIC_PROCESS	25	0.453594	2.05836	0	0.124265	0.14	123	tags=8%, list=2%, signal=8%
GO_REGULATION_OF_PROTEIN_ACETYLATION	19	0.544718	2.05726	0	0.124323	0.14	908	tags=32%, list=16%, signal=38%
GO_CALMODULIN_BINDING	69	0.393002	2.05698	0.038	0.124179	0.14	1896	tags=41%, list=34%, signal=60%
GO_TAXIS	179	0.537119	2.0568	0	0.124103	0.14	665	tags=12%, list=12%, signal=13%
GO_MULTICELLULAR_ORGANISMAL_RESPONSE_TO_STRESS	26	0.614062	2.05575	0.038	0.124027	0.14	502	tags=15%, list=9%, signal=17%
GO_CIRCULATORY_SYSTEM_DEVELOPMENT	368	0.32104	2.05539	0.038	0.123884	0.14	1938	tags=31%, list=34%, signal=44%
GO_HYDROLASE_ACTIVITY_ACTING_ON_ACID_ANHYDRIDES	297	0.28432	2.0528	0.038	0.123875	0.14	3067	tags=62%, list=54%, signal=128%
GO_CENTRAL_NERVOUS_SYSTEM_DEVELOPMENT	336	0.330297	2.05196	0.038	0.123734	0.14	1243	tags=17%, list=22%, signal=20%
GO_ANTIGEN_PROCESSING_AND_PRESENTATION_OF_PEPTIDE_ANTIGEN	57	0.381706	2.05162	0.038	0.123592	0.14	999	tags=23%, list=18%, signal=27%
GO_NEGATIVE_REGULATION_OF_PROTEIN_MODIFICATION_PROCESS	191	0.273993	2.0515	0.038	0.123451	0.14	2595	tags=46%, list=46%, signal=81%
GO_REGULATION_OF_VIRAL_LIFE_CYCLE	36	0.379117	2.0488	0	0.123443	0.14	285	tags=11%, list=5%, signal=12%
GO_GROWTH_FACTOR_ACTIVITY	41	0.727243	2.04706	0	0.123502	0.14	292	tags=15%, list=5%, signal=15%
GO_PROTEIN_LOCALIZATION_TO_PLASMA_MEMBRANE	84	0.314875	2.04684	0.038	0.123362	0.14	636	tags=10%, list=11%, signal=11%
GO_REGULATION_OF_PHOSPHORUS_METABOLIC_PROCESS	459	0.293293	2.04675	0.038	0.123222	0.14	1939	tags=32%, list=34%, signal=45%
GO_SIGNAL_TRANSDUCTION_BY_PROTEIN_PHOSPHORYLATION	251	0.378564	2.04674	0.038	0.123083	0.14	1390	tags=25%, list=25%, signal=32%
GO_PROTEIN_TYROSINE_KINASE_ACTIVITY	45	0.544713	2.04664	0.0477387	0.122945	0.14	240	tags=4%, list=4%, signal=5%
GO_REGULATION_OF_GTPASE_ACTIVITY	131	0.303043	2.04655	0.038	0.122872	0.14	2204	tags=38%, list=39%, signal=61%
GO_SCAFFOLD_PROTEIN_BINDING	21	0.431734	2.04579	0	0.1228	0.14	88	tags=5%, list=2%, signal=5%
GO_AXON	208	0.356081	2.04541	0.038	0.122663	0.14	1171	tags=25%, list=21%, signal=30%
GO_SEQUENCE_SPECIFIC_DOUBLE_STRANDED_DNA_BINDING	244	0.320889	2.045	0.038	0.122591	0.14	2636	tags=51%, list=47%, signal=92%
GO_RESPONSE_TO_CAMP	37	0.537027	2.04338	0.038	0.122455	0.14	1209	tags=38%, list=21%, signal=48%
GO_PHOSPHATIDYLSERINE_BINDING	18	0.525432	2.0417	0	0.122319	0.14	859	tags=28%, list=15%, signal=33%
GO_TUBE_MORPHOGENESIS	295	0.343523	2.03994	0.038	0.122248	0.14	1938	tags=32%, list=34%, signal=46%
GO_POSITIVE_REGULATION_OF_IMMUNE_EFFECTOR_PROCESS	47	0.388184	2.03958	0.038	0.122113	0.14	999	tags=23%, list=18%, signal=28%
GO_POSITIVE_REGULATION_OF_ESTABLISHMENT_OF_PROTEIN_LOCALIZATION_TO_MITOCHONDRION	20	0.421987	2.03954	0	0.121978	0.14	229	tags=10%, list=4%, signal=10%
GO_REGULATION_OF_AUTOPHAGY	98	0.280667	2.0392	0	0.121908	0.14	1835	tags=35%, list=33%, signal=51%
GO_CATION_TRANSMEMBRANE_TRANSPORT	240	0.347951	2.03768	0.038	0.121775	0.14	1846	tags=37%, list=33%, signal=52%
GO_CARBOHYDRATE_HOMEOSTASIS	67	0.372742	2.03641	0.039916	0.121641	0.14	957	tags=19%, list=17%, signal=23%
GO_CORECEPTOR_ACTIVITY	16	0.582848	2.03591	0	0.121572	0.14	205	tags=13%, list=4%, signal=13%
GO_POTASSIUM_ION_TRANSMEMBRANE_TRANSPORTER_ACTIVITY	41	0.572686	2.0354	0.0403397	0.12144	0.14	1234	tags=49%, list=22%, signal=62%
GO_INNER_EAR_MORPHOGENESIS	29	0.530771	2.03401	0.038	0.1215	0.14	377	tags=17%, list=7%, signal=18%
GO_AMINO_ACID_BINDING	21	0.471171	2.03378	0	0.121368	0.14	512	tags=10%, list=9%, signal=10%
GO_CELLULAR_RESPONSE_TO_BIOTIC_STIMULUS	39	0.370338	2.03329	0	0.121236	0.14	1617	tags=28%, list=29%, signal=39%
GO_MICROTUBULE_CYTOSKELETON	367	0.27063	2.0331	0.038	0.121105	0.14	2652	tags=49%, list=47%, signal=87%
GO_MICROTUBULE_BASED_PROCESS	224	0.284608	2.03284	0.038	0.120974	0.14	2594	tags=50%, list=46%, signal=90%
GO_METENCEPHALON_DEVELOPMENT	27	0.455973	2.03278	0	0.120844	0.14	1320	tags=41%, list=23%, signal=53%
GO_REGULATION_OF_SYNAPTIC_VESICLE_CYCLE	33	0.354554	2.03229	0	0.120777	0.14	948	tags=24%, list=17%, signal=29%
GO_WOUND_HEALING	148	0.426327	2.03196	0.038	0.120711	0.14	1433	tags=32%, list=25%, signal=41%
GO_PHOSPHOLIPID_BINDING	134	0.293109	2.03085	0.038	0.120582	0.14	1915	tags=34%, list=34%, signal=51%
GO_REGULATION_OF_REPRODUCTIVE_PROCESS	41	0.710127	2.0305	0	0.120548	0.19	51	tags=2%, list=1%, signal=2%
GO_SECONDARY_METABOLIC_PROCESS	19	0.583532	2.02998	0	0.120419	0.19	1152	tags=32%, list=20%, signal=40%
GO_VACUOLAR_MEMBRANE	128	0.276908	2.02956	0	0.12048	0.19	1856	tags=32%, list=33%, signal=47%
GO_REGULATION_OF_CALCIUM_ION_DEPENDENT_EXOCYTOSIS	33	0.45476	2.02865	0	0.120414	0.19	700	tags=30%, list=12%, signal=34%
GO_REGULATION_OF_G_PROTEIN_COUPLED_RECEPTOR_SIGNALING_PATHWAY	32	0.422153	2.02788	0.038	0.120287	0.19	1613	tags=44%, list=29%, signal=61%
GO_PROTEIN_LOCALIZATION_TO_CELL_PERIPHERY	105	0.295811	2.02633	0.038	0.12041	0.19	2677	tags=47%, list=47%, signal=87%
GO_ADAPTIVE_IMMUNE_RESPONSE_BASED_ON_SOMATIC_RECOMBINATION_OF_IMMUNE_RECEPTORS_BUILT_FROM_IMMUNOGLOBULIN_SUPERFAMILY_DOMAINS	59	0.460289	2.02606	0.0418502	0.120345	0.19	1435	tags=42%, list=25%, signal=56%
GO_CALCIUM_ION_BINDING	177	0.425228	2.02595	0.038	0.120342	0.19	1188	tags=21%, list=21%, signal=26%
GO_REGULATION_OF_ION_TRANSMEMBRANE_TRANSPORT	129	0.360577	2.02514	0.038	0.120278	0.19	1829	tags=36%, list=32%, signal=53%
GO_ZINC_ION_BINDING	227	0.291303	2.0248	0.038	0.120214	0.19	2464	tags=46%, list=44%, signal=78%
GO_MAINTENANCE_OF_LOCATION	109	0.328921	2.02287	0.038	0.120297	0.238	2011	tags=39%, list=36%, signal=59%
GO_DOUBLE_STRANDED_DNA_BINDING	268	0.324252	2.02198	0.038	0.120233	0.238	2636	tags=52%, list=47%, signal=93%
GO_HEART_MORPHOGENESIS	94	0.337049	2.02156	0.038	0.120107	0.238	2046	tags=36%, list=36%, signal=56%
GO_REGULATION_OF_TRANS_SYNAPTIC_SIGNALING	127	0.389203	2.02113	0.038	0.119982	0.238	1880	tags=43%, list=33%, signal=62%
GO_POSITIVE_REGULATION_OF_MITOCHONDRION_ORGANIZATION	43	0.323252	2.02022	0	0.119919	0.238	2554	tags=51%, list=45%, signal=93%
GO_POSITIVE_REGULATION_OF_KINASE_ACTIVITY	163	0.297802	2.02021	0.038	0.119794	0.238	1409	tags=24%, list=25%, signal=31%
GO_REGULATION_OF_VIRAL_GENOME_REPLICATION	21	0.459754	2.01917	0	0.119731	0.238	285	tags=14%, list=5%, signal=15%
GO_VENTRICULAR_SEPTUM_MORPHOGENESIS	19	0.495115	2.01864	0	0.119669	0.238	88	tags=5%, list=2%, signal=5%
GO_DEVELOPMENT_OF_PRIMARY_FEMALE_SEXUAL_CHARACTERISTICS	28	0.528362	2.01795	0	0.119668	0.238	613	tags=18%, list=11%, signal=20%
GO_PEPTIDYL_TYROSINE_DEPHOSPHORYLATION	25	0.479676	2.01544	0.0446534	0.119726	0.238	79	tags=4%, list=1%, signal=4%
GO_PROTEIN_TYROSINE_PHOSPHATASE_ACTIVITY	25	0.479676	2.01544	0.0446534	0.119921	0.238	79	tags=4%, list=1%, signal=4%
GO_POSITIVE_REGULATION_OF_RESPONSE_TO_WOUNDING	16	0.605961	2.01334	0	0.119786	0.238	1341	tags=50%, list=24%, signal=65%
GO_SODIUM_ION_TRANSPORT	67	0.514066	2.01231	0.038	0.119856	0.278	1409	tags=40%, list=25%, signal=53%
GO_ANTERIOR_POSTERIOR_PATTERN_SPECIFICATION	76	0.330788	2.01091	0	0.119975	0.278	2123	tags=43%, list=38%, signal=69%
GO_MYELOID_CELL_DIFFERENTIATION	127	0.339268	2.01047	0.038	0.119853	0.278	1527	tags=29%, list=27%, signal=39%
GO_NEGATIVE_REGULATION_OF_CATABOLIC_PROCESS	94	0.288637	2.009	0	0.119851	0.278	2932	tags=59%, list=52%, signal=120%
GO_MICROTUBULE_ORGANIZING_CENTER	236	0.282918	2.00848	0.038	0.119729	0.278	2652	tags=50%, list=47%, signal=91%
GO_SARCOPLASM	25	0.54362	2.00572	0.038	0.119668	0.278	1491	tags=40%, list=26%, signal=54%
GO_REGULATORY_REGION_NUCLEIC_ACID_BINDING	274	0.330479	2.00459	0.038	0.119606	0.278	2636	tags=52%, list=47%, signal=93%
GO_POSITIVE_REGULATION_OF_EPITHELIAL_TO_MESENCHYMAL_TRANSITION	21	0.433904	2.00328	0.0398323	0.119485	0.278	1243	tags=33%, list=22%, signal=43%
GO_FEMALE_SEX_DIFFERENTIATION	30	0.51638	2.00217	0	0.119424	0.278	613	tags=17%, list=11%, signal=19%
GO_LIPID_BINDING	202	0.282489	2.00159	0.038	0.119304	0.278	1915	tags=34%, list=34%, signal=49%
GO_CONTRACTILE_FIBER	66	0.397695	2.00093	0.038	0.119303	0.278	1409	tags=30%, list=25%, signal=40%
GO_CELLULAR_SENESCENCE	25	0.407801	2.00064	0	0.119183	0.278	177	tags=8%, list=3%, signal=8%
GO_CIRCADIAN_RHYTHM	48	0.369618	2.0005	0	0.119064	0.278	2636	tags=58%, list=47%, signal=109%
GO_REGULATION_OF_NEUROTRANSMITTER_SECRETION	29	0.399715	1.99998	0	0.118945	0.278	2265	tags=55%, list=40%, signal=92%
GO_ENZYME_REGULATOR_ACTIVITY	280	0.281118	1.99861	0.038	0.118885	0.278	2204	tags=38%, list=39%, signal=59%
GO_REGULATION_OF_CELL_CYCLE	372	0.296886	1.99843	0.038	0.118826	0.278	2668	tags=49%, list=47%, signal=88%
GO_CELL_ACTIVATION	359	0.312008	1.99841	0.038	0.118708	0.278	1710	tags=29%, list=30%, signal=39%
GO_CARDIAC_VENTRICLE_DEVELOPMENT	47	0.401782	1.99823	0.0424581	0.11859	0.278	378	tags=9%, list=7%, signal=9%
GO_CILIUM_ORGANIZATION	113	0.282657	1.9975	0	0.118473	0.278	2571	tags=51%, list=46%, signal=92%
GO_NEURON_PROJECTION_TERMINUS	44	0.495146	1.99693	0.038	0.118474	0.278	1149	tags=32%, list=20%, signal=40%
GO_PURINE_CONTAINING_COMPOUND_BIOSYNTHETIC_PROCESS	72	0.435143	1.99673	0	0.118357	0.278	88	tags=3%, list=2%, signal=3%
GO_CYTOKINE_METABOLIC_PROCESS	29	0.520386	1.99626	0	0.11824	0.278	880	tags=28%, list=16%, signal=33%
GO_SPECIFICATION_OF_SYMMETRY	42	0.369841	1.99462	0	0.118241	0.278	2468	tags=55%, list=44%, signal=97%
GO_TUMOR_NECROSIS_FACTOR_SUPERFAMILY_CYTOKINE_PRODUCTION	30	0.492639	1.99429	0	0.118125	0.278	1020	tags=30%, list=18%, signal=36%
GO_METAL_ION_TRANSMEMBRANE_TRANSPORTER_ACTIVITY	121	0.460761	1.99245	0.038	0.118302	0.278	1424	tags=37%, list=25%, signal=49%
GO_PHAGOCYTIC_VESICLE	57	0.327989	1.99238	0	0.118186	0.278	1000	tags=19%, list=18%, signal=23%
GO_GTPASE_REGULATOR_ACTIVITY	83	0.328639	1.99202	0.038	0.118071	0.278	2062	tags=43%, list=37%, signal=67%
GO_NEURON_MATURATION	18	0.651875	1.99149	0	0.117956	0.278	566	tags=39%, list=10%, signal=43%
GO_LOCALIZATION_WITHIN_MEMBRANE	56	0.36373	1.99142	0	0.117841	0.278	920	tags=27%, list=16%, signal=32%
GO_VESICLE_MEDIATED_TRANSPORT_IN_SYNAPSE	68	0.384135	1.9899	0	0.117901	0.278	2634	tags=62%, list=47%, signal=114%
GO_POSITIVE_REGULATION_OF_MAPK_CASCADE	134	0.423185	1.98828	0.038	0.117903	0.278	1390	tags=26%, list=25%, signal=34%
GO_MONOCARBOXYLIC_ACID_METABOLIC_PROCESS	147	0.324525	1.98605	0.0398741	0.118021	0.278	1820	tags=31%, list=32%, signal=44%
GO_MUSCLE_TISSUE_DEVELOPMENT	126	0.361003	1.98427	0.038	0.117907	0.278	1630	tags=31%, list=29%, signal=43%
GO_PEPTIDE_HORMONE_SECRETION	64	0.408258	1.98379	0.038	0.117794	0.278	1402	tags=28%, list=25%, signal=37%
GO_REGULATION_OF_RESPONSE_TO_STRESS	400	0.303289	1.98373	0.038	0.117681	0.278	706	tags=11%, list=13%, signal=12%
GO_REGULATION_OF_TUBE_SIZE	40	0.591543	1.98345	0.0453461	0.117568	0.278	654	tags=15%, list=12%, signal=17%
GO_CALCIUM_ION_TRANSMEMBRANE_TRANSPORT	88	0.368986	1.98326	0.038	0.117455	0.278	1846	tags=40%, list=33%, signal=58%
GO_FERTILIZATION	45	0.429489	1.98263	0.038	0.117343	0.278	1137	tags=33%, list=20%, signal=41%
GO_TRANSMEMBRANE_RECEPTOR_PROTEIN_TYROSINE_KINASE_SIGNALING_PATHWAY	230	0.30281	1.98244	0.038	0.117289	0.278	1614	tags=24%, list=29%, signal=32%
GO_MAIN_AXON	23	0.50282	1.98154	0	0.117177	0.278	1119	tags=39%, list=20%, signal=49%
GO_GABA_ERGIC_SYNAPSE	16	0.923083	1.98007	0	0.117066	0.278	48	tags=6%, list=1%, signal=6%
GO_PML_BODY	30	0.428626	1.97941	0	0.117126	0.278	873	tags=23%, list=15%, signal=27%
GO_REGULATION_OF_LEUKOCYTE_MEDIATED_IMMUNITY	43	0.445939	1.9766	0.0397074	0.117384	0.278	1614	tags=42%, list=29%, signal=58%
GO_FOREBRAIN_DEVELOPMENT	133	0.45996	1.9761	0.0485313	0.11733	0.278	274	tags=5%, list=5%, signal=5%
GO_SYNAPTIC_VESICLE_CYCLE	57	0.372636	1.97602	0	0.117219	0.278	2687	tags=60%, list=48%, signal=113%
GO_NEGATIVE_REGULATION_OF_CELL_PROJECTION_ORGANIZATION	64	0.41485	1.97583	0.038	0.117108	0.278	756	tags=22%, list=13%, signal=25%
GO_G_PROTEIN_COUPLED_RECEPTOR_ACTIVITY	58	0.656252	1.97497	0.038	0.117055	0.278	661	tags=28%, list=12%, signal=31%
GO_CYTOSKELETAL_PROTEIN_BINDING	315	0.307181	1.97293	0.038	0.117058	0.278	2698	tags=50%, list=48%, signal=91%
GO_LONG_CHAIN_FATTY_ACID_TRANSPORT	19	0.497435	1.97283	0	0.116948	0.278	1267	tags=42%, list=22%, signal=54%
GO_NEGATIVE_REGULATION_OF_CELL_ADHESION	76	0.534732	1.97234	0	0.116839	0.278	315	tags=5%, list=6%, signal=5%
GO_EMBRYONIC_ORGAN_DEVELOPMENT	150	0.318065	1.97113	0.038	0.11673	0.278	1938	tags=33%, list=34%, signal=49%
GO_SODIUM_ION_TRANSMEMBRANE_TRANSPORTER_ACTIVITY	45	0.580386	1.97006	0	0.116677	0.278	1234	tags=47%, list=22%, signal=59%
GO_VESICLE_LOCALIZATION	102	0.276622	1.96978	0	0.116624	0.278	2595	tags=49%, list=46%, signal=89%
GO_GLUTAMINE_FAMILY_AMINO_ACID_METABOLIC_PROCESS	20	0.492062	1.96953	0	0.116516	0.278	830	tags=20%, list=15%, signal=23%
GO_RESPONSE_TO_ORGANOPHOSPHORUS	52	0.459701	1.96916	0.038	0.116408	0.278	1209	tags=33%, list=21%, signal=41%
GO_POSITIVE_REGULATION_OF_LEUKOCYTE_CELL_CELL_ADHESION	50	0.459608	1.9691	0.038	0.116301	0.278	1614	tags=40%, list=29%, signal=56%
GO_REGULATION_OF_SYSTEM_PROCESS	173	0.462559	1.96883	0.038	0.116193	0.278	1530	tags=33%, list=27%, signal=44%
GO_CLUSTER_OF_ACTIN_BASED_CELL_PROJECTIONS	38	0.439886	1.96878	0.038	0.116086	0.278	1233	tags=29%, list=22%, signal=37%
GO_NEGATIVE_REGULATION_OF_CELL_POPULATION_PROLIFERATION	212	0.361208	1.9684	0.038	0.11598	0.278	1025	tags=17%, list=18%, signal=20%
GO_REGULATION_OF_MYELOID_CELL_DIFFERENTIATION	76	0.376548	1.96791	0.038	0.115929	0.278	1497	tags=29%, list=27%, signal=39%
GO_RESPONSE_TO_MOLECULE_OF_BACTERIAL_ORIGIN	67	0.420381	1.96783	0.038	0.115823	0.278	1617	tags=33%, list=29%, signal=45%
GO_CELLULAR_RESPONSE_TO_UV	27	0.374807	1.96685	0	0.115717	0.278	2318	tags=56%, list=41%, signal=94%
GO_ACTIN_BINDING	145	0.304537	1.96342	0.038	0.115611	0.278	1323	tags=23%, list=23%, signal=29%
GO_TUBE_DEVELOPMENT	358	0.328073	1.96262	0.038	0.115616	0.278	1468	tags=23%, list=26%, signal=29%
GO_DRUG_TRANSMEMBRANE_TRANSPORTER_ACTIVITY	24	0.442963	1.96214	0	0.115511	0.278	1373	tags=29%, list=24%, signal=38%
GO_POSITIVE_REGULATION_OF_GTPASE_ACTIVITY	103	0.299533	1.96041	0.038	0.115462	0.278	2204	tags=42%, list=39%, signal=67%
GO_NEGATIVE_REGULATION_OF_RESPONSE_TO_WOUNDING	23	0.670966	1.95974	0	0.115357	0.278	847	tags=43%, list=15%, signal=51%
GO_REGULATION_OF_MAPK_CASCADE	189	0.383215	1.95924	0.038	0.115308	0.278	1390	tags=25%, list=25%, signal=33%
GO_ENDOMEMBRANE_SYSTEM_ORGANIZATION	135	0.288112	1.95813	0	0.115368	0.278	3091	tags=64%, list=55%, signal=139%
GO_MONOSACCHARIDE_METABOLIC_PROCESS	46	0.393543	1.95784	0.0403397	0.115318	0.278	2344	tags=52%, list=42%, signal=89%
GO_COATED_VESICLE_MEMBRANE	70	0.305381	1.95757	0.038	0.115215	0.278	999	tags=19%, list=18%, signal=22%
GO_NEGATIVE_REGULATION_OF_AUTOPHAGY	27	0.352248	1.95698	0.038	0.115166	0.278	1743	tags=37%, list=31%, signal=53%
GO_CELL_PROJECTION_PART	427	0.291842	1.9567	0.038	0.115117	0.278	2651	tags=47%, list=47%, signal=82%
GO_CELL_CELL_ADHESION_MEDIATOR_ACTIVITY	16	0.564492	1.95492	0.038	0.115177	0.278	566	tags=25%, list=10%, signal=28%
GO_CYTOKINE_RECEPTOR_ACTIVITY	16	0.642188	1.95359	0	0.115074	0.278	258	tags=19%, list=5%, signal=20%
GO_MEMBRANE_LIPID_BIOSYNTHETIC_PROCESS	51	0.344691	1.95345	0	0.115025	0.278	1287	tags=25%, list=23%, signal=33%
GO_SIGNAL_RELEASE_FROM_SYNAPSE	46	0.500567	1.95265	0	0.114977	0.278	700	tags=28%, list=12%, signal=32%
GO_POSITIVE_REGULATION_OF_SIGNALING	479	0.305877	1.95225	0.038	0.115037	0.278	2074	tags=35%, list=37%, signal=50%
GO_NEGATIVE_REGULATION_OF_RESPONSE_TO_EXTERNAL_STIMULUS	86	0.419189	1.95212	0.038	0.114934	0.278	1341	tags=29%, list=24%, signal=38%
GO_MICROTUBULE_BINDING	72	0.359106	1.95203	0.038	0.114833	0.278	2486	tags=56%, list=44%, signal=98%
GO_NEUROTRANSMITTER_RECEPTOR_ACTIVITY	18	0.827535	1.95185	0.039916	0.114731	0.278	48	tags=6%, list=1%, signal=6%
GO_REGULATION_OF_UBIQUITIN_PROTEIN_TRANSFERASE_ACTIVITY	23	0.418825	1.95019	0	0.114737	0.278	177	tags=9%, list=3%, signal=9%
GO_NUCLEOSIDE_TRIPHOSPHATASE_REGULATOR_ACTIVITY	96	0.307378	1.94996	0.038	0.114636	0.278	2553	tags=51%, list=45%, signal=92%
GO_CELL_ADHESION_MEDIATOR_ACTIVITY	19	0.474185	1.94972	0.038	0.114536	0.278	566	tags=21%, list=10%, signal=23%
GO_RAS_PROTEIN_SIGNAL_TRANSDUCTION	144	0.288759	1.94759	0.038	0.114542	0.278	1857	tags=35%, list=33%, signal=50%
GO_REGULATION_OF_T_CELL_DIFFERENTIATION	31	0.465962	1.94742	0.038	0.114442	0.278	1295	tags=35%, list=23%, signal=46%
GO_RESPONSE_TO_TOXIC_SUBSTANCE	142	0.31944	1.94564	0.0403826	0.114448	0.278	2359	tags=39%, list=42%, signal=65%
GO_PROTON_TRANSMEMBRANE_TRANSPORTER_ACTIVITY	34	0.378104	1.9455	0	0.114348	0.278	1831	tags=41%, list=32%, signal=61%
GO_ADAPTIVE_THERMOGENESIS	50	0.42509	1.94509	0.038	0.114248	0.278	991	tags=20%, list=18%, signal=24%
GO_MUSCLE_CELL_PROLIFERATION	71	0.378504	1.94475	0.0416667	0.114149	0.278	1727	tags=27%, list=31%, signal=38%
GO_CHROMOSOME	336	0.315377	1.94474	0.038	0.11405	0.278	3066	tags=65%, list=54%, signal=134%
GO_LYMPHOCYTE_MEDIATED_IMMUNITY	53	0.441174	1.94418	0.0448642	0.114057	0.278	1647	tags=45%, list=29%, signal=63%
GO_NEGATIVE_REGULATION_OF_CELL_ACTIVATION	42	0.49469	1.944	0	0.113958	0.278	1341	tags=31%, list=24%, signal=40%
GO_ATPASE_ACTIVITY_COUPLED	122	0.273195	1.94374	0	0.11386	0.278	3059	tags=62%, list=54%, signal=133%
GO_POSITIVE_REGULATION_OF_TRANSFERASE_ACTIVITY	190	0.287894	1.94347	0.038	0.113762	0.278	1409	tags=22%, list=25%, signal=28%
GO_VIRAL_GENOME_REPLICATION	31	0.359453	1.94305	0	0.113664	0.278	494	tags=13%, list=9%, signal=14%
GO_MOTILE_CILIUM	25	0.442582	1.9411	0	0.113671	0.278	1122	tags=36%, list=20%, signal=45%
GO_ENDOSOME	291	0.264091	1.94059	0.038	0.113679	0.278	2830	tags=50%, list=50%, signal=95%
GO_NEGATIVE_REGULATION_OF_NEURON_PROJECTION_DEVELOPMENT	56	0.429846	1.93954	0.038	0.113581	0.278	756	tags=23%, list=13%, signal=27%
GO_AGING	103	0.275032	1.93883	0.038	0.113484	0.278	1617	tags=28%, list=29%, signal=39%
GO_POSITIVE_REGULATION_OF_RNA_BIOSYNTHETIC_PROCESS	459	0.299129	1.93781	0.038	0.113492	0.278	2625	tags=49%, list=47%, signal=85%
GO_MICROTUBULE_ASSOCIATED_COMPLEX	49	0.316352	1.93671	0	0.113447	0.278	2227	tags=45%, list=39%, signal=74%
GO_PRESYNAPTIC_ENDOCYTOSIS	18	0.518129	1.93612	0.038	0.113403	0.278	856	tags=33%, list=15%, signal=39%
GO_PROTEIN_HETERODIMERIZATION_ACTIVITY	133	0.311987	1.93531	0.038	0.113307	0.278	1533	tags=27%, list=27%, signal=36%
GO_GLUCOSE_METABOLIC_PROCESS	36	0.413578	1.93493	0.0403397	0.113211	0.278	1806	tags=42%, list=32%, signal=61%
GO_ARTERY_MORPHOGENESIS	22	0.4397	1.93332	0	0.113167	0.278	1301	tags=32%, list=23%, signal=41%
GO_CLATHRIN_COATED_VESICLE_MEMBRANE	43	0.429696	1.93285	0.038	0.113175	0.278	651	tags=19%, list=12%, signal=21%
GO_NEGATIVE_REGULATION_OF_KINASE_ACTIVITY	78	0.300462	1.93284	0	0.11308	0.278	2595	tags=51%, list=46%, signal=94%
GO_LYMPHOCYTE_ACTIVATION_INVOLVED_IN_IMMUNE_RESPONSE	44	0.390882	1.93239	0.038	0.112984	0.278	1435	tags=36%, list=25%, signal=48%
GO_NEGATIVE_REGULATION_OF_DEVELOPMENTAL_GROWTH	45	0.411395	1.93238	0.038	0.112889	0.278	1308	tags=29%, list=23%, signal=37%
GO_RHO_PROTEIN_SIGNAL_TRANSDUCTION	64	0.375656	1.93197	0	0.112795	0.278	1857	tags=44%, list=33%, signal=64%
GO_SOLUTE_CATION_SYMPORTER_ACTIVITY	24	0.612851	1.92819	0	0.113009	0.278	890	tags=38%, list=16%, signal=44%
GO_REGULATION_OF_MYOTUBE_DIFFERENTIATION	15	0.608221	1.9259	0	0.113068	0.278	1470	tags=53%, list=26%, signal=72%
GO_DETERMINATION_OF_HEART_LEFT_RIGHT_ASYMMETRY	24	0.423681	1.92555	0	0.112974	0.278	899	tags=25%, list=16%, signal=30%
GO_NEGATIVE_REGULATION_OF_TRANSFERASE_ACTIVITY	90	0.295223	1.92425	0	0.112982	0.278	2595	tags=51%, list=46%, signal=93%
GO_POSITIVE_REGULATION_OF_CELL_CELL_ADHESION	61	0.42517	1.9242	0.038	0.112888	0.278	1392	tags=33%, list=25%, signal=43%
GO_INORGANIC_ION_IMPORT_ACROSS_PLASMA_MEMBRANE	29	0.434368	1.92384	0.038	0.112794	0.278	1664	tags=45%, list=29%, signal=63%
GO_CD4_POSITIVE_ALPHA_BETA_T_CELL_ACTIVATION	23	0.460852	1.92228	0	0.112803	0.278	1392	tags=39%, list=25%, signal=52%
GO_REGULATION_OF_SYMBIOSIS_ENCOMPASSING_MUTUALISM_THROUGH_PARASITISM	56	0.315593	1.92177	0	0.112811	0.278	3097	tags=68%, list=55%, signal=149%
GO_SYNAPTIC_VESICLE_LOCALIZATION	56	0.388786	1.92073	0	0.112819	0.278	2595	tags=63%, list=46%, signal=115%
GO_NEGATIVE_REGULATION_OF_MUSCLE_TISSUE_DEVELOPMENT	20	0.416578	1.92069	0	0.112726	0.278	1243	tags=35%, list=22%, signal=45%
GO_RESPONSE_TO_EXTRACELLULAR_STIMULUS	150	0.321283	1.92062	0.038	0.112633	0.278	1856	tags=33%, list=33%, signal=48%
GO_POSITIVE_REGULATION_OF_INSULIN_SECRETION_INVOLVED_IN_CELLULAR_RESPONSE_TO_GLUCOSE_STIMULUS	15	0.472444	1.92039	0	0.11254	0.278	1354	tags=33%, list=24%, signal=44%
GO_NEGATIVE_REGULATION_OF_PROTEIN_METABOLIC_PROCESS	311	0.27998	1.91945	0.038	0.112498	0.278	885	tags=13%, list=16%, signal=14%
GO_CYTOSKELETON_DEPENDENT_INTRACELLULAR_TRANSPORT	62	0.329823	1.91921	0	0.112406	0.278	2682	tags=58%, list=48%, signal=109%
GO_CELLULAR_RESPONSE_TO_EXTRACELLULAR_STIMULUS	80	0.29405	1.91837	0.038	0.11244	0.33	1856	tags=35%, list=33%, signal=51%
GO_MICROTUBULE_CYTOSKELETON_ORGANIZATION	164	0.293093	1.91809	0.038	0.112348	0.33	2571	tags=51%, list=46%, signal=91%
GO_MUSCLE_STRUCTURE_DEVELOPMENT	205	0.30926	1.91808	0.038	0.112256	0.33	2600	tags=46%, list=46%, signal=82%
GO_POSITIVE_REGULATION_OF_HEMOPOIESIS	52	0.498234	1.91772	0.038	0.112165	0.33	1337	tags=27%, list=24%, signal=35%
GO_ENZYME_ACTIVATOR_ACTIVITY	150	0.283895	1.91712	0.038	0.112124	0.33	2528	tags=46%, list=45%, signal=81%
GO_EXTRACELLULAR_MATRIX	154	0.484581	1.91697	0.0423634	0.112033	0.33	1452	tags=29%, list=26%, signal=37%
GO_MESENCHYME_DEVELOPMENT	96	0.325401	1.91664	0.0398323	0.111992	0.33	1369	tags=24%, list=24%, signal=31%
GO_PATTERN_SPECIFICATION_PROCESS	147	0.336761	1.91637	0.038	0.111901	0.33	2468	tags=48%, list=44%, signal=82%
GO_G_PROTEIN_COUPLED_RECEPTOR_SIGNALING_PATHWAY_COUPLED_TO_CYCLIC_NUCLEOTIDE_SECOND_MESSENGER	46	0.556383	1.91595	0.038	0.111811	0.33	1462	tags=48%, list=26%, signal=64%
GO_CHROMOSOME_ORGANIZATION	352	0.307185	1.91568	0	0.111721	0.33	3060	tags=65%, list=54%, signal=133%
GO_REGULATION_OF_EPITHELIAL_TO_MESENCHYMAL_TRANSITION	32	0.370674	1.91527	0.0429379	0.111681	0.33	1243	tags=31%, list=22%, signal=40%
GO_RHYTHMIC_PROCESS	76	0.388547	1.91503	0.038	0.111591	0.33	2642	tags=58%, list=47%, signal=107%
GO_IMPORT_ACROSS_PLASMA_MEMBRANE	38	0.386985	1.9147	0.038	0.111501	0.33	1664	tags=39%, list=29%, signal=56%
GO_PERIPHERAL_NERVOUS_SYSTEM_DEVELOPMENT	28	0.483806	1.91414	0	0.111412	0.33	1698	tags=46%, list=30%, signal=66%
GO_POSITIVE_REGULATION_OF_PHOSPHORUS_METABOLIC_PROCESS	275	0.312468	1.91386	0.038	0.111323	0.33	1409	tags=22%, list=25%, signal=28%
GO_NUCLEAR_CHROMATIN	103	0.344338	1.91367	0.0395833	0.111234	0.33	2655	tags=57%, list=47%, signal=106%
GO_POLYMERIC_CYTOSKELETAL_FIBER	193	0.307959	1.9133	0.038	0.111146	0.33	2228	tags=43%, list=39%, signal=69%
GO_REGULATION_OF_CELL_SUBSTRATE_ADHESION	59	0.356818	1.91106	0.038	0.111107	0.33	1594	tags=32%, list=28%, signal=44%
GO_VENTRICULAR_SEPTUM_DEVELOPMENT	30	0.363021	1.9109	0	0.111018	0.33	88	tags=3%, list=2%, signal=3%
GO_E_BOX_BINDING	15	0.416924	1.91088	0	0.11093	0.33	546	tags=20%, list=10%, signal=22%
GO_POSITIVE_REGULATION_OF_MUSCLE_CONTRACTION	16	0.591298	1.91085	0.0402542	0.110843	0.33	617	tags=25%, list=11%, signal=28%
GO_NEGATIVE_REGULATION_OF_CELLULAR_CATABOLIC_PROCESS	75	0.289827	1.91067	0	0.110755	0.33	2922	tags=60%, list=52%, signal=123%
GO_PROTEIN_LOCALIZATION_TO_MEMBRANE	201	0.260527	1.90965	0.038	0.110725	0.371	2875	tags=51%, list=51%, signal=101%
GO_EPITHELIAL_TO_MESENCHYMAL_TRANSITION	50	0.297852	1.90872	0.038	0.110638	0.371	1801	tags=36%, list=32%, signal=52%
GO_RESPONSE_TO_NUTRIENT	68	0.394269	1.90785	0.038	0.1106	0.371	1834	tags=40%, list=33%, signal=58%
GO_ESTABLISHMENT_OF_ORGANELLE_LOCALIZATION	144	0.281765	1.9076	0.038	0.110562	0.371	3125	tags=60%, list=55%, signal=132%
GO_CYTOKINE_PRODUCTION	190	0.293447	1.90738	0.038	0.110475	0.371	1659	tags=28%, list=29%, signal=39%
GO_SYNAPTIC_VESICLE_RECYCLING	23	0.460102	1.90659	0.0416667	0.110473	0.432	856	tags=30%, list=15%, signal=36%
GO_RESPONSE_TO_ABIOTIC_STIMULUS	377	0.301693	1.9061	0.038	0.110387	0.432	1177	tags=16%, list=21%, signal=19%
GO_NEGATIVE_REGULATION_OF_CYTOKINE_PRODUCTION	68	0.383049	1.90525	0	0.110301	0.432	1736	tags=35%, list=31%, signal=50%
GO_CAVEOLA	29	0.411542	1.90499	0	0.110215	0.432	911	tags=17%, list=16%, signal=20%
GO_CYTOSKELETAL_PART	486	0.270703	1.90477	0.038	0.11013	0.432	2552	tags=46%, list=45%, signal=76%
GO_CELLULAR_RESPONSE_TO_PEPTIDE_HORMONE_STIMULUS	102	0.275313	1.90424	0.038	0.110093	0.432	1715	tags=31%, list=30%, signal=44%
GO_SIGNAL_RELEASE	119	0.370541	1.90389	0.038	0.110007	0.432	1880	tags=36%, list=33%, signal=53%
GO_REGULATION_OF_IMMUNE_EFFECTOR_PROCESS	89	0.322543	1.90157	0.038	0.110067	0.432	1634	tags=31%, list=29%, signal=44%
GO_HISTONE_DEACETYLASE_BINDING	29	0.364932	1.90097	0	0.109982	0.432	753	tags=14%, list=13%, signal=16%
GO_REGULATION_OF_EXOCYTOSIS	66	0.430611	1.90053	0.038	0.109898	0.432	841	tags=27%, list=15%, signal=32%
GO_SECRETORY_VESICLE	297	0.315044	1.89904	0.038	0.109861	0.432	1098	tags=18%, list=19%, signal=21%
GO_PROTON_TRANSMEMBRANE_TRANSPORT	45	0.37355	1.89893	0.038	0.109777	0.432	1831	tags=40%, list=32%, signal=59%
GO_REPRESSING_TRANSCRIPTION_FACTOR_BINDING	29	0.41822	1.89796	0	0.109741	0.432	2466	tags=62%, list=44%, signal=110%
GO_CELL_BODY	168	0.315336	1.89716	0.038	0.109657	0.432	1811	tags=33%, list=32%, signal=47%
GO_L_AMINO_ACID_TRANSPORT	22	0.401511	1.89711	0	0.109573	0.432	684	tags=18%, list=12%, signal=21%
GO_ORGANOPHOSPHATE_BIOSYNTHETIC_PROCESS	187	0.299405	1.89561	0.0398741	0.109657	0.481	866	tags=12%, list=15%, signal=13%
GO_POTASSIUM_CHANNEL_ACTIVITY	29	0.624133	1.89434	0.038	0.109669	0.481	1226	tags=48%, list=22%, signal=61%
GO_VACUOLE	237	0.28407	1.89392	0.038	0.109502	0.481	1856	tags=30%, list=33%, signal=43%
GO_POTASSIUM_CHANNEL_COMPLEX	26	0.555719	1.89384	0.038	0.109467	0.481	1226	tags=38%, list=22%, signal=49%
GO_SCHAFFER_COLLATERAL__CA1_SYNAPSE	29	0.377456	1.89296	0.038	0.109431	0.481	505	tags=10%, list=9%, signal=11%
GO_ENTRY_INTO_OTHER_ORGANISM_INVOLVED_IN_SYMBIOTIC_INTERACTION	46	0.476986	1.89263	0	0.109348	0.481	285	tags=11%, list=5%, signal=11%
GO_MUSCLE_CONTRACTION	106	0.39846	1.89241	0.038	0.109266	0.481	1528	tags=35%, list=27%, signal=47%
GO_PROTEIN_COMPLEX_OLIGOMERIZATION	148	0.280043	1.89192	0.038	0.109231	0.481	2199	tags=38%, list=39%, signal=60%
GO_ORGANELLE_LOCALIZATION	217	0.261731	1.89148	0.038	0.109149	0.481	2658	tags=47%, list=47%, signal=85%
GO_POSITIVE_REGULATION_OF_PROTEIN_MODIFICATION_PROCESS	319	0.288476	1.89104	0.038	0.109067	0.481	1409	tags=21%, list=25%, signal=26%
GO_PROTEIN_ACYLATION	71	0.296454	1.8888	0	0.109126	0.481	908	tags=17%, list=16%, signal=20%
GO_REGULATION_OF_CELLULAR_AMIDE_METABOLIC_PROCESS	111	0.304364	1.88779	0	0.109045	0.481	2694	tags=50%, list=48%, signal=95%
GO_REGULATION_OF_ANION_TRANSPORT	25	0.435937	1.8877	0.038	0.108963	0.481	1214	tags=36%, list=22%, signal=46%
GO_REGULATION_OF_INSULIN_SECRETION	46	0.352247	1.88649	0.038	0.108976	0.481	1368	tags=30%, list=24%, signal=40%
GO_SUPRAMOLECULAR_COMPLEX	265	0.294453	1.88605	0.038	0.108894	0.481	2228	tags=40%, list=39%, signal=62%
GO_CHEMICAL_SYNAPTIC_TRANSMISSION_POSTSYNAPTIC	30	0.775161	1.88521	0	0.108907	0.481	523	tags=27%, list=9%, signal=29%
GO_REGULATION_OF_NEUROTRANSMITTER_TRANSPORT	40	0.401328	1.88509	0.038	0.108826	0.481	890	tags=25%, list=16%, signal=29%
GO_REGULATION_OF_LYMPHOCYTE_DIFFERENTIATION	42	0.515345	1.88469	0.038	0.108792	0.481	1337	tags=36%, list=24%, signal=46%
GO_RESPONSE_TO_ANESTHETIC	20	0.446111	1.88454	0.0421754	0.108711	0.481	1492	tags=40%, list=26%, signal=54%
GO_INFLAMMATORY_RESPONSE	154	0.420814	1.88419	0.0402542	0.108631	0.481	1617	tags=31%, list=29%, signal=42%
GO_B_CELL_MEDIATED_IMMUNITY	28	0.450011	1.88397	0.0400844	0.108597	0.481	777	tags=29%, list=14%, signal=33%
GO_COLLAGEN_CONTAINING_EXTRACELLULAR_MATRIX	129	0.493761	1.88285	0.0446534	0.108564	0.481	1452	tags=28%, list=26%, signal=37%
GO_ACTIN_FILAMENT_DEPOLYMERIZATION	20	0.361298	1.88226	0	0.108484	0.481	1428	tags=35%, list=25%, signal=47%
GO_NEGATIVE_REGULATION_OF_CELL_DEVELOPMENT	107	0.340595	1.88146	0.038	0.108497	0.481	944	tags=21%, list=17%, signal=24%
GO_BODY_MORPHOGENESIS	16	0.426431	1.88056	0	0.108417	0.481	2013	tags=56%, list=36%, signal=87%
GO_CELL_PROJECTION_ASSEMBLY	183	0.247193	1.88011	0.038	0.108338	0.481	2587	tags=45%, list=46%, signal=80%
GO_MICROTUBULE_MOTOR_ACTIVITY	28	0.407236	1.8795	0	0.108258	0.481	2486	tags=61%, list=44%, signal=108%
GO_CILIARY_PLASM	25	0.423748	1.87943	0.038	0.10818	0.481	899	tags=28%, list=16%, signal=33%
GO_FACE_DEVELOPMENT	18	0.405949	1.87853	0	0.108147	0.481	2013	tags=56%, list=36%, signal=86%
GO_MODIFIED_AMINO_ACID_BINDING	32	0.370659	1.87825	0	0.108068	0.481	981	tags=22%, list=17%, signal=26%
GO_TUBULIN_BINDING	102	0.332624	1.87811	0.038	0.108035	0.481	2652	tags=57%, list=47%, signal=105%
GO_REGULATION_OF_CELLULAR_LOCALIZATION	280	0.2618	1.87772	0.038	0.108003	0.481	2706	tags=45%, list=48%, signal=83%
GO_ANIMAL_ORGAN_MORPHOGENESIS	346	0.302402	1.8769	0.038	0.10797	0.481	2469	tags=40%, list=44%, signal=68%
GO_HOMEOSTASIS_OF_NUMBER_OF_CELLS	69	0.369504	1.8761	0.038	0.107938	0.481	1337	tags=25%, list=24%, signal=32%
GO_MICROTUBULE	132	0.271789	1.8758	0.038	0.10786	0.481	2687	tags=52%, list=48%, signal=96%
GO_FOREBRAIN_CELL_MIGRATION	24	0.807339	1.87349	0	0.107874	0.481	52	tags=4%, list=1%, signal=4%
GO_CELLULAR_RESPONSE_TO_PEPTIDE	118	0.260482	1.87327	0.038	0.107842	0.481	1715	tags=31%, list=30%, signal=43%
GO_PHAGOSOME_MATURATION	22	0.403322	1.87299	0	0.107764	0.481	2952	tags=77%, list=52%, signal=161%
GO_REGULATION_OF_MITOCHONDRION_ORGANIZATION	59	0.29054	1.87245	0	0.107823	0.481	2554	tags=47%, list=45%, signal=86%
GO_NEGATIVE_REGULATION_OF_CELL_DIFFERENTIATION	208	0.325168	1.87239	0.038	0.107746	0.481	1934	tags=36%, list=34%, signal=52%
GO_REGULATION_OF_CD4_POSITIVE_ALPHA_BETA_T_CELL_ACTIVATION	16	0.472041	1.87216	0	0.107668	0.481	1392	tags=38%, list=25%, signal=50%
GO_CELLULAR_RESPONSE_TO_REACTIVE_OXYGEN_SPECIES	49	0.331731	1.87182	0.038	0.107592	0.481	2538	tags=45%, list=45%, signal=81%
GO_CELLULAR_RESPONSE_TO_LIGHT_STIMULUS	34	0.358676	1.87147	0	0.107605	0.481	2359	tags=56%, list=42%, signal=95%
GO_NEGATIVE_REGULATION_OF_CELL_GROWTH	56	0.474877	1.87142	0.0424581	0.107529	0.481	1025	tags=18%, list=18%, signal=22%
GO_CLATHRIN_COATED_ENDOCYTIC_VESICLE	17	0.559244	1.87096	0	0.107497	0.481	648	tags=29%, list=11%, signal=33%
GO_CATION_CHANNEL_COMPLEX	56	0.421265	1.86941	0.038	0.107466	0.481	1226	tags=30%, list=22%, signal=38%
GO_POSITIVE_REGULATION_OF_CYTOKINE_PRODUCTION	102	0.309555	1.86935	0.038	0.10739	0.481	1634	tags=29%, list=29%, signal=41%
GO_REGULATION_OF_CYTOSOLIC_CALCIUM_ION_CONCENTRATION	84	0.439345	1.86924	0.038	0.107314	0.481	1491	tags=33%, list=26%, signal=45%
GO_MICROTUBULE_BUNDLE_FORMATION	26	0.519879	1.86906	0.038	0.107238	0.481	1511	tags=46%, list=27%, signal=63%
GO_POSITIVE_REGULATION_OF_BLOOD_VESSEL_ENDOTHELIAL_CELL_MIGRATION	22	0.555739	1.86903	0.0398323	0.107162	0.481	707	tags=18%, list=13%, signal=21%
GO_ACTIN_BASED_CELL_PROJECTION	68	0.329053	1.86893	0.038	0.107086	0.481	964	tags=18%, list=17%, signal=21%
GO_COPII_COATED_ER_TO_GOLGI_TRANSPORT_VESICLE	30	0.383279	1.86892	0	0.107011	0.481	999	tags=27%, list=18%, signal=32%
GO_REGULATION_OF_CELL_CYCLE_PROCESS	240	0.293708	1.86759	0.038	0.106981	0.481	2687	tags=48%, list=48%, signal=88%
GO_NEGATIVE_REGULATION_OF_PEPTIDE_SECRETION	27	0.450156	1.86755	0	0.106905	0.481	1659	tags=37%, list=29%, signal=52%
GO_HEART_DEVELOPMENT	195	0.292145	1.86751	0.038	0.106831	0.481	2595	tags=46%, list=46%, signal=83%
GO_POSITIVE_REGULATION_OF_IMMUNE_RESPONSE	173	0.300188	1.86735	0.038	0.106756	0.481	999	tags=18%, list=18%, signal=22%
GO_CYSTEINE_TYPE_PEPTIDASE_ACTIVITY	44	0.373409	1.86685	0	0.10677	0.481	2618	tags=59%, list=46%, signal=109%
GO_REGULATION_OF_CELL_MIGRATION_INVOLVED_IN_SPROUTING_ANGIOGENESIS	15	0.472467	1.86582	0	0.106813	0.532	1911	tags=53%, list=34%, signal=80%
GO_BIOMINERAL_TISSUE_DEVELOPMENT	55	0.509777	1.86578	0.0429379	0.106739	0.532	1363	tags=33%, list=24%, signal=43%
GO_POTASSIUM_ION_IMPORT_ACROSS_PLASMA_MEMBRANE	15	0.434473	1.86573	0	0.106709	0.532	1424	tags=40%, list=25%, signal=53%
GO_PROTEIN_HOMODIMERIZATION_ACTIVITY	266	0.28299	1.86543	0.038	0.106679	0.532	2580	tags=43%, list=46%, signal=75%
GO_CLATHRIN_COATED_ENDOCYTIC_VESICLE_MEMBRANE	15	0.612155	1.86452	0	0.106694	0.532	648	tags=33%, list=11%, signal=38%
GO_ALPHA_AMINO_ACID_METABOLIC_PROCESS	53	0.308524	1.86435	0	0.10662	0.532	2188	tags=40%, list=39%, signal=64%
GO_CELL_FATE_SPECIFICATION	26	0.450427	1.86358	0.039916	0.106634	0.532	493	tags=12%, list=9%, signal=13%
GO_POSITIVE_REGULATION_OF_PROTEIN_SERINE_THREONINE_KINASE_ACTIVITY	95	0.300272	1.86309	0.038	0.106561	0.532	1409	tags=22%, list=25%, signal=29%
GO_NEGATIVE_REGULATION_OF_CYTOSKELETON_ORGANIZATION	48	0.34588	1.8624	0.038	0.106487	0.532	2643	tags=56%, list=47%, signal=105%
GO_VOLTAGE_GATED_POTASSIUM_CHANNEL_ACTIVITY	22	0.643726	1.8605	0.038	0.10659	0.532	1042	tags=41%, list=18%, signal=50%
GO_NITRIC_OXIDE_BIOSYNTHETIC_PROCESS	17	0.569661	1.86042	0	0.10656	0.532	361	tags=12%, list=6%, signal=13%
GO_RESPONSE_TO_PURINE_CONTAINING_COMPOUND	55	0.454805	1.85996	0.038	0.106487	0.532	1497	tags=36%, list=27%, signal=49%
GO_NEGATIVE_REGULATION_OF_NERVOUS_SYSTEM_DEVELOPMENT	98	0.361428	1.85981	0.038	0.106414	0.532	944	tags=21%, list=17%, signal=25%
GO_PHENOL_CONTAINING_COMPOUND_METABOLIC_PROCESS	17	0.823633	1.85973	0	0.106341	0.532	480	tags=47%, list=9%, signal=51%
GO_PLASMA_MEMBRANE_BOUNDED_CELL_PROJECTION_CYTOPLASM	64	0.328605	1.85912	0.038	0.106268	0.532	2616	tags=53%, list=46%, signal=98%
GO_NEGATIVE_REGULATION_OF_NEURON_DIFFERENTIATION	77	0.365837	1.85894	0.038	0.106196	0.532	1692	tags=34%, list=30%, signal=48%
GO_POSITIVE_REGULATION_OF_RESPONSE_TO_DNA_DAMAGE_STIMULUS	35	0.316171	1.85688	0	0.106254	0.532	2377	tags=51%, list=42%, signal=88%
GO_NEGATIVE_REGULATION_OF_PHOSPHORUS_METABOLIC_PROCESS	174	0.264568	1.8563	0.038	0.106225	0.532	1956	tags=33%, list=35%, signal=49%
GO_CARBON_CARBON_LYASE_ACTIVITY	15	0.409769	1.85265	0	0.106371	0.532	1085	tags=27%, list=19%, signal=33%
GO_PROXIMAL_PROMOTER_SEQUENCE_SPECIFIC_DNA_BINDING	152	0.309845	1.85248	0.038	0.106342	0.532	2655	tags=51%, list=47%, signal=94%
GO_BLOOD_VESSEL_ENDOTHELIAL_CELL_MIGRATION	43	0.430068	1.85142	0.0423634	0.106313	0.532	753	tags=16%, list=13%, signal=19%
GO_SYNAPTIC_VESICLE_EXOCYTOSIS	34	0.387998	1.85142	0	0.106241	0.532	2866	tags=71%, list=51%, signal=143%
GO_POSITIVE_REGULATION_OF_TRANSCRIPTION_BY_RNA_POLYMERASE_II	328	0.311673	1.85113	0.038	0.106212	0.532	2625	tags=50%, list=47%, signal=88%
GO_POSITIVE_REGULATION_OF_NEURAL_PRECURSOR_CELL_PROLIFERATION	18	0.600722	1.85007	0	0.106227	0.532	753	tags=22%, list=13%, signal=26%
GO_NUCLEAR_RECEPTOR_BINDING	37	0.30904	1.85001	0	0.106155	0.532	2582	tags=49%, list=46%, signal=89%
GO_NEGATIVE_REGULATION_OF_PROTEIN_COMPLEX_ASSEMBLY	46	0.289577	1.8491	0	0.106084	0.532	2643	tags=52%, list=47%, signal=97%
GO_DENDRITE_CYTOPLASM	16	0.470072	1.84887	0	0.106055	0.532	920	tags=38%, list=16%, signal=45%
GO_POSITIVE_REGULATION_OF_CALCIUM_ION_TRANSPORT_INTO_CYTOSOL	16	0.434768	1.84748	0	0.106027	0.532	1491	tags=38%, list=26%, signal=51%
GO_LATE_ENDOSOME_MEMBRANE	50	0.338862	1.84627	0	0.106042	0.532	2506	tags=50%, list=44%, signal=89%
GO_SPINDLE	93	0.286066	1.84384	0	0.106186	0.532	3082	tags=66%, list=55%, signal=142%
GO_EXOCYTIC_PROCESS	28	0.35027	1.84291	0	0.106158	0.532	2658	tags=57%, list=47%, signal=108%
GO_LEARNING	38	0.348176	1.84211	0.038	0.106129	0.532	1654	tags=37%, list=29%, signal=52%
GO_SPECIFIC_GRANULE_MEMBRANE	25	0.356807	1.84194	0	0.106101	0.532	2014	tags=44%, list=36%, signal=68%
GO_SPERM_PART	38	0.35675	1.84186	0.038	0.10603	0.532	1545	tags=32%, list=27%, signal=43%
GO_MYOSIN_COMPLEX	19	0.545725	1.8408	0.0418502	0.106045	0.532	1170	tags=47%, list=21%, signal=60%
GO_METALLOPEPTIDASE_ACTIVITY	42	0.374232	1.83941	0.038	0.105974	0.532	2618	tags=57%, list=46%, signal=106%
GO_COGNITION	88	0.364675	1.83909	0.038	0.105904	0.532	1755	tags=38%, list=31%, signal=54%
GO_I_BAND	34	0.504922	1.83876	0.038	0.105883	0.532	776	tags=24%, list=14%, signal=27%
GO_MYELOID_LEUKOCYTE_DIFFERENTIATION	65	0.376494	1.83863	0.038	0.105813	0.532	1337	tags=29%, list=24%, signal=38%
GO_SMOOTH_MUSCLE_CELL_DIFFERENTIATION	23	0.419322	1.83849	0	0.105743	0.532	2220	tags=57%, list=39%, signal=93%
GO_IMMUNE_SYSTEM_DEVELOPMENT	265	0.291025	1.83626	0.038	0.105943	0.532	1704	tags=29%, list=30%, signal=39%
GO_ERK1_AND_ERK2_CASCADE	70	0.393827	1.83442	0.038	0.105915	0.532	1294	tags=24%, list=23%, signal=31%
GO_CELLULAR_RESPONSE_TO_INORGANIC_SUBSTANCE	67	0.292463	1.83358	0.038	0.10593	0.532	2837	tags=55%, list=50%, signal=110%
GO_NUCLEAR_TRANSCRIPTION_FACTOR_COMPLEX	54	0.319567	1.83348	0	0.10586	0.532	2689	tags=57%, list=48%, signal=109%
GO_EMBRYONIC_MORPHOGENESIS	204	0.294279	1.83126	0.038	0.106029	0.532	1894	tags=33%, list=34%, signal=48%
GO_TRANSCRIPTION_COACTIVATOR_ACTIVITY	94	0.2748	1.83102	0	0.105959	0.532	3044	tags=63%, list=54%, signal=134%
GO_POSITIVE_REGULATION_OF_CATALYTIC_ACTIVITY	381	0.258476	1.83032	0.038	0.105931	0.532	2071	tags=31%, list=37%, signal=46%
GO_REGULATION_OF_NEUROLOGICAL_SYSTEM_PROCESS	46	0.520583	1.83032	0.038	0.105862	0.532	1880	tags=54%, list=33%, signal=81%
GO_REGULATION_OF_CIRCADIAN_RHYTHM	25	0.41184	1.82956	0	0.105861	0.532	2636	tags=64%, list=47%, signal=120%
GO_GLYCOSYL_COMPOUND_CATABOLIC_PROCESS	18	0.344399	1.82949	0.038	0.105833	0.532	1473	tags=33%, list=26%, signal=45%
GO_REGULATION_OF_CELL_SHAPE	50	0.324019	1.82948	0.038	0.105764	0.532	1805	tags=36%, list=32%, signal=52%
GO_REGULATION_OF_PH	38	0.442433	1.82933	0.0403826	0.105695	0.532	1702	tags=45%, list=30%, signal=64%
GO_REGULATION_OF_ESTABLISHMENT_OF_PROTEIN_LOCALIZATION_TO_MITOCHONDRION	25	0.349479	1.82893	0	0.105668	0.532	229	tags=8%, list=4%, signal=8%
GO_INTERFERON_GAMMA_MEDIATED_SIGNALING_PATHWAY	24	0.502197	1.82816	0	0.105599	0.532	1256	tags=42%, list=22%, signal=53%
GO_VASCULAR_PROCESS_IN_CIRCULATORY_SYSTEM	46	0.58202	1.82804	0.0479798	0.105531	0.532	654	tags=15%, list=12%, signal=17%
GO_DNA_METABOLIC_PROCESS	249	0.273769	1.8276	0.038	0.105462	0.532	3180	tags=67%, list=56%, signal=147%
GO_ATP_DEPENDENT_MICROTUBULE_MOTOR_ACTIVITY	15	0.510522	1.82717	0	0.105435	0.532	1097	tags=40%, list=19%, signal=50%
GO_GRANULOCYTE_MIGRATION	23	0.492189	1.8269	0	0.105409	0.532	1599	tags=39%, list=28%, signal=54%
GO_NEUTROPHIL_MIGRATION	20	0.508792	1.82661	0	0.105389	0.532	1595	tags=40%, list=28%, signal=56%
GO_POSITIVE_REGULATION_OF_CALCIUM_MEDIATED_SIGNALING	15	0.414694	1.82615	0	0.105362	0.532	1491	tags=40%, list=26%, signal=54%
GO_ODONTOGENESIS_OF_DENTIN_CONTAINING_TOOTH	34	0.476837	1.82511	0.0402542	0.105336	0.532	1243	tags=32%, list=22%, signal=41%
GO_ACTIN_FILAMENT_BASED_MOVEMENT	44	0.397691	1.82397	0.038	0.105268	0.532	1896	tags=41%, list=34%, signal=61%
GO_FATTY_ACID_TRANSPORT	29	0.452832	1.82396	0	0.1052	0.532	1267	tags=34%, list=22%, signal=44%
GO_SODIUM_ION_TRANSMEMBRANE_TRANSPORT	46	0.419979	1.8236	0.038	0.105133	0.532	1937	tags=50%, list=34%, signal=76%
GO_INSULIN_RECEPTOR_SIGNALING_PATHWAY	46	0.296967	1.82326	0	0.105148	0.532	1606	tags=33%, list=28%, signal=45%
GO_MEMBRANE_ORGANIZATION	272	0.255026	1.82316	0.038	0.105081	0.532	2879	tags=52%, list=51%, signal=101%
GO_REGULATION_OF_NUCLEOBASE_CONTAINING_COMPOUND_METABOLIC_PROCESS	165	0.28612	1.82281	0.038	0.105055	0.532	2905	tags=59%, list=51%, signal=119%
GO_RESPONSE_TO_ESTRADIOL	44	0.391627	1.82265	0.038	0.104988	0.532	1674	tags=34%, list=30%, signal=48%
GO_SPROUTING_ANGIOGENESIS	38	0.438886	1.82227	0	0.104921	0.532	1736	tags=34%, list=31%, signal=49%
GO_REGULATION_OF_CALCIUM_ION_TRANSPORT_INTO_CYTOSOL	28	0.396397	1.82222	0.04	0.104854	0.532	1209	tags=29%, list=21%, signal=36%
GO_GLYCOLIPID_BIOSYNTHETIC_PROCESS	23	0.40129	1.82175	0	0.104869	0.532	922	tags=22%, list=16%, signal=26%
GO_ALPHA_BETA_T_CELL_DIFFERENTIATION	27	0.4273	1.82102	0.038	0.104803	0.532	1294	tags=33%, list=23%, signal=43%
GO_AXONEME_ASSEMBLY	17	0.581682	1.82019	0	0.104777	0.532	1511	tags=59%, list=27%, signal=80%
GO_ORGANONITROGEN_COMPOUND_CATABOLIC_PROCESS	401	0.266232	1.8201	0.038	0.104711	0.532	2909	tags=53%, list=52%, signal=102%
GO_REGULATION_OF_SODIUM_ION_TRANSPORT	31	0.453168	1.81985	0.0403826	0.104645	0.532	1127	tags=26%, list=20%, signal=32%
GO_REGULATION_OF_OSTEOCLAST_DIFFERENTIATION	17	0.420756	1.81963	0	0.104579	0.532	1202	tags=35%, list=21%, signal=45%
GO_SIGNAL_TRANSDUCTION_BY_P53_CLASS_MEDIATOR	84	0.310061	1.81942	0.038	0.104513	0.532	3031	tags=65%, list=54%, signal=139%
GO_TRANSCRIPTION_FACTOR_BINDING	205	0.332296	1.81938	0.038	0.104447	0.532	2611	tags=56%, list=46%, signal=100%
GO_CELL_ADHESION_MOLECULE_BINDING	175	0.349836	1.81736	0.0453461	0.104463	0.532	372	tags=5%, list=7%, signal=5%
GO_REGULATION_OF_SMALL_GTPASE_MEDIATED_SIGNAL_TRANSDUCTION	110	0.26895	1.81535	0.038	0.10456	0.532	2634	tags=46%, list=47%, signal=85%
GO_ENDOCRINE_PROCESS	21	0.709987	1.81519	0	0.104494	0.532	410	tags=19%, list=7%, signal=20%
GO_RNA_METABOLIC_PROCESS	346	0.299869	1.81453	0	0.104469	0.532	3177	tags=67%, list=56%, signal=144%
GO_MAINTENANCE_OF_PROTEIN_LOCATION_IN_CELL	34	0.340908	1.81439	0	0.104404	0.532	1803	tags=41%, list=32%, signal=60%
GO_REPRODUCTIVE_SYSTEM_DEVELOPMENT	130	0.352814	1.81439	0.039666	0.104339	0.532	249	tags=5%, list=4%, signal=5%
GO_TRANSLATIONAL_INITIATION	53	0.381468	1.81416	0	0.104273	0.532	61	tags=2%, list=1%, signal=2%
GO_ION_CHANNEL_REGULATOR_ACTIVITY	32	0.386864	1.81359	0.038	0.104249	0.532	2103	tags=44%, list=37%, signal=69%
GO_PROTEIN_DIMERIZATION_ACTIVITY	391	0.266416	1.81354	0.038	0.104184	0.532	2593	tags=43%, list=46%, signal=74%
GO_OXIDOREDUCTASE_ACTIVITY_ACTING_ON_NAD_P_H	29	0.473162	1.81272	0	0.10416	0.532	471	tags=10%, list=8%, signal=11%
GO_CHROMATIN_ORGANIZATION	214	0.283596	1.81221	0	0.104135	0.532	3559	tags=80%, list=63%, signal=209%
GO_NEURAL_RETINA_DEVELOPMENT	15	0.448606	1.81214	0	0.104071	0.532	274	tags=13%, list=5%, signal=14%
GO_POSITIVE_REGULATION_OF_MYELOID_LEUKOCYTE_DIFFERENTIATION	16	0.482331	1.81104	0	0.104087	0.532	1497	tags=44%, list=27%, signal=59%
GO_POLYOL_BIOSYNTHETIC_PROCESS	27	0.378434	1.81094	0.038	0.104022	0.532	1403	tags=33%, list=25%, signal=44%
GO_RECEPTOR_CLUSTERING	18	0.533505	1.80969	0	0.104005	0.532	787	tags=39%, list=14%, signal=45%
GO_UBIQUITIN_LIKE_PROTEIN_LIGASE_BINDING	112	0.283026	1.80899	0.038	0.103941	0.532	3040	tags=60%, list=54%, signal=127%
GO_LYSOSOME_LOCALIZATION	17	0.404877	1.80882	0	0.103877	0.532	1906	tags=41%, list=34%, signal=62%
GO_POSITIVE_REGULATION_OF_INSULIN_SECRETION	24	0.430186	1.80875	0.039916	0.103813	0.532	1846	tags=46%, list=33%, signal=68%
GO_POSITIVE_REGULATION_OF_REGULATED_SECRETORY_PATHWAY	16	0.457345	1.80846	0.038	0.103749	0.532	841	tags=31%, list=15%, signal=37%
GO_CELL_CELL_CONTACT_ZONE	33	0.325245	1.80738	0.038	0.103852	0.532	1209	tags=24%, list=21%, signal=31%
GO_IRON_ION_TRANSPORT	30	0.386063	1.80727	0	0.103788	0.532	2920	tags=73%, list=52%, signal=151%
GO_REGULATION_OF_CELL_DIVISION	41	0.314274	1.80662	0	0.103844	0.532	3066	tags=66%, list=54%, signal=143%
GO_COVALENT_CHROMATIN_MODIFICATION	136	0.283881	1.80653	0	0.10378	0.532	3559	tags=81%, list=63%, signal=214%
GO_ORGANIC_ACID_METABOLIC_PROCESS	274	0.28236	1.80533	0.038	0.103836	0.532	1278	tags=18%, list=23%, signal=22%
GO_MULTI_MULTICELLULAR_ORGANISM_PROCESS	53	0.49675	1.80526	0.0403826	0.103773	0.532	1214	tags=32%, list=22%, signal=40%
GO_PROTEIN_SERINE_THREONINE_KINASE_ACTIVITY	135	0.270909	1.8047	0.038	0.103749	0.532	2564	tags=48%, list=45%, signal=86%
GO_MEMBRANE_INVAGINATION	26	0.385876	1.80455	0	0.103686	0.532	1618	tags=38%, list=29%, signal=54%
GO_REGULATION_OF_HISTONE_MODIFICATION	44	0.30136	1.80343	0	0.103762	0.532	2491	tags=52%, list=44%, signal=93%
GO_ATPASE_ACTIVITY_COUPLED_TO_MOVEMENT_OF_SUBSTANCES	37	0.304205	1.8032	0.038	0.103699	0.532	1618	tags=30%, list=29%, signal=41%
GO_CELL_MIGRATION_INVOLVED_IN_SPROUTING_ANGIOGENESIS	20	0.377406	1.80304	0	0.103636	0.532	1911	tags=45%, list=34%, signal=68%
GO_REGULATION_OF_ERBB_SIGNALING_PATHWAY	31	0.309874	1.803	0	0.103574	0.532	773	tags=19%, list=14%, signal=22%
GO_PROTEIN_LOCALIZATION_TO_SYNAPSE	30	0.434662	1.80282	0	0.10359	0.532	2243	tags=60%, list=40%, signal=99%
GO_MYOBLAST_DIFFERENTIATION	22	0.55948	1.80277	0.038	0.103527	0.532	266	tags=14%, list=5%, signal=14%
GO_ACROSOMAL_VESICLE	29	0.399699	1.80266	0.038	0.103504	0.532	1058	tags=28%, list=19%, signal=34%
GO_REGULATION_OF_CELLULAR_PROTEIN_LOCALIZATION	173	0.268193	1.80182	0.038	0.103442	0.532	2945	tags=53%, list=52%, signal=107%
GO_RESPONSE_TO_CALCIUM_ION	46	0.360701	1.80176	0.038	0.10338	0.532	1144	tags=26%, list=20%, signal=32%
GO_ORGANELLE_ASSEMBLY	245	0.268008	1.80168	0.038	0.103318	0.532	2612	tags=51%, list=46%, signal=90%
GO_INTRINSIC_COMPONENT_OF_ORGANELLE_MEMBRANE	138	0.290952	1.80131	0.038	0.103256	0.532	612	tags=9%, list=11%, signal=10%
GO_HINDBRAIN_DEVELOPMENT	44	0.338534	1.79923	0	0.103414	0.532	3060	tags=68%, list=54%, signal=148%
GO_REGULATION_OF_MICROTUBULE_BASED_PROCESS	55	0.306773	1.79866	0.038	0.103392	0.532	2652	tags=55%, list=47%, signal=102%
GO_MRNA_BINDING	70	0.355741	1.79794	0	0.10333	0.532	2828	tags=67%, list=50%, signal=133%
GO_REGULATION_OF_ENDOCYTOSIS	54	0.342644	1.79697	0.039666	0.103313	0.532	787	tags=19%, list=14%, signal=21%
GO_NEGATIVE_REGULATION_OF_SYNAPTIC_TRANSMISSION	18	0.426896	1.79653	0	0.103252	0.532	1740	tags=50%, list=31%, signal=72%
GO_PROTEIN_HOMOTETRAMERIZATION	30	0.362497	1.79637	0.038	0.10319	0.532	2186	tags=47%, list=39%, signal=76%
GO_NEGATIVE_REGULATION_OF_DEPHOSPHORYLATION	29	0.333589	1.79633	0	0.103168	0.532	2693	tags=55%, list=48%, signal=105%
GO_PROCESS_UTILIZING_AUTOPHAGIC_MECHANISM	158	0.250449	1.79546	0	0.103106	0.532	3095	tags=61%, list=55%, signal=131%
GO_REGULATION_OF_CHROMATIN_ORGANIZATION	50	0.306979	1.7948	0	0.103045	0.532	3548	tags=82%, list=63%, signal=219%
GO_GTPASE_BINDING	150	0.260455	1.79406	0.038	0.103023	0.532	2597	tags=48%, list=46%, signal=87%
GO_RNA_POLYMERASE_II_SPECIFIC_DNA_BINDING_TRANSCRIPTION_FACTOR_BINDING	84	0.349219	1.79378	0.038	0.102962	0.532	2592	tags=56%, list=46%, signal=102%
GO_REGULATION_OF_OLIGODENDROCYTE_DIFFERENTIATION	15	0.452984	1.7937	0	0.102901	0.532	1894	tags=40%, list=34%, signal=60%
GO_DNA_BINDING_TRANSCRIPTION_FACTOR_BINDING	110	0.34353	1.7935	0.038	0.102841	0.532	2611	tags=55%, list=46%, signal=101%
GO_REGULATION_OF_ADAPTIVE_IMMUNE_RESPONSE	37	0.501264	1.79328	0.0471464	0.10278	0.532	1435	tags=46%, list=25%, signal=61%
GO_REGULATION_OF_CYTOKINE_PRODUCTION_INVOLVED_IN_IMMUNE_RESPONSE	17	0.407476	1.79323	0.038	0.10272	0.532	1354	tags=41%, list=24%, signal=54%
GO_CELL_SUBSTRATE_ADHESION	100	0.282893	1.79153	0.0398323	0.102813	0.532	1440	tags=26%, list=26%, signal=34%
GO_NEGATIVE_REGULATION_OF_PROTEIN_POLYMERIZATION	29	0.327373	1.7903	0.038	0.102868	0.532	2643	tags=55%, list=47%, signal=103%
GO_NEGATIVE_REGULATION_OF_PHOSPHORYLATION	146	0.270913	1.78985	0.038	0.102866	0.532	1956	tags=34%, list=35%, signal=51%
GO_SMALL_GTPASE_MEDIATED_SIGNAL_TRANSDUCTION	186	0.258015	1.78963	0.038	0.102805	0.532	1946	tags=33%, list=34%, signal=48%
GO_NEGATIVE_REGULATION_OF_ACTIN_FILAMENT_POLYMERIZATION	24	0.345902	1.789	0.038	0.10286	0.532	1428	tags=33%, list=25%, signal=44%
GO_CATION_CHANNEL_ACTIVITY	76	0.472554	1.78789	0.038	0.1028	0.532	1042	tags=33%, list=18%, signal=40%
GO_MULTICELLULAR_ORGANISM_GROWTH	41	0.434343	1.78713	0.0404255	0.10274	0.532	2549	tags=63%, list=45%, signal=115%
GO_CELLULAR_MONOVALENT_INORGANIC_CATION_HOMEOSTASIS	41	0.433245	1.78685	0.0403826	0.10268	0.532	1702	tags=44%, list=30%, signal=62%
GO_RESPONSE_TO_AMINE	16	0.485831	1.78604	0	0.102697	0.532	1777	tags=56%, list=31%, signal=82%
GO_SPECIFICATION_OF_ANIMAL_ORGAN_IDENTITY	16	0.500684	1.78571	0	0.102637	0.532	201	tags=13%, list=4%, signal=13%
GO_SARCOLEMMA	57	0.329157	1.7844	0.038	0.102654	0.532	1409	tags=32%, list=25%, signal=42%
GO_RAB_GTPASE_BINDING	40	0.324754	1.7822	0	0.102842	0.532	2594	tags=55%, list=46%, signal=101%
GO_POSITIVE_REGULATION_OF_POTASSIUM_ION_TRANSPORT	15	0.476619	1.78124	0	0.102858	0.532	1209	tags=40%, list=21%, signal=51%
GO_POSITIVE_REGULATION_OF_NUCLEOBASE_CONTAINING_COMPOUND_METABOLIC_PROCESS	82	0.297963	1.78096	0.038	0.102798	0.532	3167	tags=66%, list=56%, signal=148%
GO_IMMUNE_EFFECTOR_PROCESS	304	0.257486	1.78095	0.038	0.102739	0.532	1667	tags=26%, list=30%, signal=35%
GO_MEMORY	35	0.467123	1.78041	0.038	0.102717	0.532	1618	tags=49%, list=29%, signal=68%
GO_MUSCLE_HYPERTROPHY	30	0.322421	1.78029	0.038	0.102658	0.532	2023	tags=40%, list=36%, signal=62%
GO_INTEGRIN_MEDIATED_SIGNALING_PATHWAY	35	0.320471	1.77983	0.038	0.102637	0.532	2587	tags=51%, list=46%, signal=94%
GO_TEMPERATURE_HOMEOSTASIS	56	0.396051	1.77888	0.038	0.102577	0.532	991	tags=20%, list=18%, signal=24%
GO_REGULATION_OF_LAMELLIPODIUM_ORGANIZATION	18	0.56206	1.7782	0.038	0.102556	0.532	494	tags=22%, list=9%, signal=24%
GO_POSTSYNAPSE_ORGANIZATION	56	0.368327	1.77757	0.039916	0.102635	0.591	1339	tags=32%, list=24%, signal=42%
GO_ANTERIOR_POSTERIOR_AXIS_SPECIFICATION	18	0.378146	1.77755	0.038	0.102576	0.591	2116	tags=44%, list=38%, signal=71%
GO_EMBRYONIC_HEART_TUBE_DEVELOPMENT	27	0.340163	1.77652	0	0.102668	0.591	1985	tags=41%, list=35%, signal=63%
GO_EXOPEPTIDASE_ACTIVITY	35	0.333298	1.77614	0.038	0.102674	0.591	2501	tags=51%, list=44%, signal=92%
GO_CHROMATIN_BINDING	154	0.291573	1.77591	0.038	0.102616	0.591	3348	tags=72%, list=59%, signal=172%
GO_CELLULAR_RESPONSE_TO_CORTICOSTEROID_STIMULUS	17	0.380641	1.77549	0	0.102594	0.591	880	tags=24%, list=16%, signal=28%
GO_POSITIVE_REGULATION_OF_LIPID_TRANSPORT	20	0.452695	1.77519	0.0398741	0.102573	0.591	1727	tags=35%, list=31%, signal=50%
GO_CARDIAC_EPITHELIAL_TO_MESENCHYMAL_TRANSITION	15	0.447843	1.7708	0.038	0.102824	0.591	749	tags=27%, list=13%, signal=31%
GO_POSITIVE_REGULATION_OF_MUSCLE_CELL_DIFFERENTIATION	31	0.544663	1.77069	0	0.102765	0.591	1470	tags=52%, list=26%, signal=69%
GO_ADENYLYLTRANSFERASE_ACTIVITY	15	0.424639	1.77003	0	0.102856	0.591	1653	tags=40%, list=29%, signal=56%
GO_POSITIVE_REGULATION_OF_CELL_CYCLE	115	0.270444	1.76886	0.038	0.102841	0.591	3247	tags=66%, list=58%, signal=153%
GO_CHROMATIN_REMODELING	47	0.295316	1.7688	0	0.102783	0.591	3429	tags=79%, list=61%, signal=199%
GO_CYTOSOLIC_TRANSPORT	58	0.257729	1.76869	0.038	0.102724	0.591	2631	tags=48%, list=47%, signal=90%
GO_BETA_CATENIN_BINDING	31	0.334769	1.76861	0	0.102666	0.591	3017	tags=71%, list=53%, signal=152%
GO_SPLICEOSOMAL_COMPLEX_ASSEMBLY	15	0.518992	1.7674	0	0.102719	0.591	500	tags=27%, list=9%, signal=29%
GO_CELL_AGING	37	0.325629	1.76703	0	0.102698	0.591	2614	tags=51%, list=46%, signal=95%
GO_CHANNEL_REGULATOR_ACTIVITY	43	0.367898	1.7662	0.038	0.102714	0.591	1937	tags=40%, list=34%, signal=60%
GO_CARDIAC_CELL_DEVELOPMENT	29	0.376912	1.76619	0.038	0.102656	0.591	2046	tags=48%, list=36%, signal=75%
GO_CALCIUM_DEPENDENT_PROTEIN_BINDING	17	0.392395	1.76592	0	0.102598	0.591	1127	tags=24%, list=20%, signal=29%
GO_NEGATIVE_REGULATION_OF_ERK1_AND_ERK2_CASCADE	24	0.348492	1.76577	0	0.102541	0.591	1215	tags=29%, list=22%, signal=37%
GO_POSITIVE_REGULATION_OF_T_CELL_PROLIFERATION	21	0.567725	1.76556	0.038	0.102483	0.591	1000	tags=43%, list=18%, signal=52%
GO_PYRIDINE_CONTAINING_COMPOUND_METABOLIC_PROCESS	19	0.443081	1.76498	0	0.102462	0.591	1075	tags=32%, list=19%, signal=39%
GO_CLATHRIN_COATED_VESICLE	69	0.286124	1.76434	0.038	0.102405	0.591	2347	tags=38%, list=42%, signal=64%
GO_STEROID_BINDING	31	0.324932	1.76392	0.038	0.102347	0.591	1211	tags=26%, list=21%, signal=33%
GO_T_CELL_RECEPTOR_SIGNALING_PATHWAY	48	0.391254	1.76378	0.038	0.10229	0.591	950	tags=21%, list=17%, signal=25%
GO_B_CELL_DIFFERENTIATION	36	0.359148	1.76372	0	0.102233	0.591	1680	tags=39%, list=30%, signal=55%
GO_POSITIVE_REGULATION_OF_PROTEIN_LOCALIZATION_TO_MEMBRANE	36	0.351582	1.76365	0	0.102175	0.591	2634	tags=58%, list=47%, signal=109%
GO_REGULATION_OF_CELL_PROJECTION_ASSEMBLY	57	0.301188	1.76257	0.038	0.102155	0.591	1914	tags=32%, list=34%, signal=47%
GO_REGULATION_OF_PEPTIDYL_TYROSINE_PHOSPHORYLATION	56	0.425384	1.76232	0.038	0.102135	0.591	1311	tags=29%, list=23%, signal=37%
GO_REGULATION_OF_RNA_METABOLIC_PROCESS	62	0.332444	1.76192	0	0.102078	0.591	2655	tags=56%, list=47%, signal=105%
GO_NUCLEAR_HORMONE_RECEPTOR_BINDING	47	0.325384	1.7617	0.038	0.102021	0.591	2592	tags=51%, list=46%, signal=94%
GO_POSITIVE_REGULATION_OF_LEUKOCYTE_MEDIATED_IMMUNITY	33	0.396544	1.75936	0.038	0.102075	0.591	1614	tags=39%, list=29%, signal=55%
GO_INOSITOL_PHOSPHATE_BIOSYNTHETIC_PROCESS	18	0.451883	1.75929	0.038	0.102018	0.591	1403	tags=39%, list=25%, signal=52%
GO_CELLULAR_RESPONSE_TO_NUTRIENT	22	0.417833	1.75896	0.0403397	0.101961	0.591	1816	tags=45%, list=32%, signal=67%
GO_ACTIVATION_OF_PROTEIN_KINASE_ACTIVITY	91	0.296068	1.75805	0.0423163	0.101978	0.591	2071	tags=33%, list=37%, signal=51%
GO_TRANSITION_METAL_ION_TRANSPORT	41	0.336674	1.75798	0.0395833	0.101922	0.591	2920	tags=61%, list=52%, signal=125%
GO_POSITIVE_REGULATION_OF_ADAPTIVE_IMMUNE_RESPONSE	26	0.520167	1.75778	0.0473225	0.101865	0.591	1435	tags=46%, list=25%, signal=62%
GO_PROTEIN_PROCESSING	63	0.274429	1.75767	0.038	0.101809	0.591	2819	tags=56%, list=50%, signal=110%
GO_NEGATIVE_REGULATION_OF_CYSTEINE_TYPE_ENDOPEPTIDASE_ACTIVITY	26	0.386075	1.75764	0	0.101753	0.591	544	tags=15%, list=10%, signal=17%
GO_CELLULAR_RESPONSE_TO_ABIOTIC_STIMULUS	97	0.258119	1.75738	0.038	0.101833	0.591	2459	tags=45%, list=44%, signal=79%
GO_RESPONSE_TO_METAL_ION	107	0.288634	1.75729	0.038	0.101813	0.591	2854	tags=55%, list=51%, signal=109%
GO_CELL_MATURATION	53	0.3505	1.75692	0.038	0.101757	0.591	735	tags=17%, list=13%, signal=19%
GO_REGULATION_OF_GLIOGENESIS	40	0.426638	1.7569	0.038	0.101702	0.591	1449	tags=28%, list=26%, signal=37%
GO_CHROMATIN	163	0.335757	1.75655	0.0476191	0.101646	0.591	2668	tags=60%, list=47%, signal=110%
GO_REGULATION_OF_SYNAPTIC_VESICLE_TRANSPORT	22	0.361959	1.75636	0.038	0.101627	0.591	2265	tags=50%, list=40%, signal=83%
GO_CELLULAR_KETONE_METABOLIC_PROCESS	59	0.369884	1.75579	0.0423634	0.101742	0.591	1685	tags=29%, list=30%, signal=41%
GO_CELL_CYCLE_PROCESS	407	0.273299	1.75524	0.038	0.101722	0.591	3095	tags=60%, list=55%, signal=124%
GO_REGULATION_OF_RNA_SPLICING	38	0.380982	1.75357	0	0.101739	0.591	2770	tags=66%, list=49%, signal=128%
GO_MAINTENANCE_OF_PROTEIN_LOCATION	46	0.288879	1.75232	0	0.101818	0.591	2011	tags=39%, list=36%, signal=60%
GO_ACTIN_CYTOSKELETON	165	0.282698	1.75187	0.038	0.101798	0.591	1323	tags=24%, list=23%, signal=30%
GO_NEGATIVE_REGULATION_OF_SUPRAMOLECULAR_FIBER_ORGANIZATION	48	0.321207	1.7517	0.038	0.101743	0.591	2643	tags=54%, list=47%, signal=101%
GO_MYOSIN_BINDING	21	0.551453	1.75162	0.0400844	0.101688	0.591	1235	tags=33%, list=22%, signal=43%
GO_REGULATION_OF_MRNA_SPLICING_VIA_SPLICEOSOME	27	0.485378	1.75157	0	0.101632	0.591	266	tags=15%, list=5%, signal=15%
GO_COFACTOR_CATABOLIC_PROCESS	16	0.384417	1.75124	0	0.101577	0.591	1075	tags=25%, list=19%, signal=31%
GO_SOMATIC_STEM_CELL_POPULATION_MAINTENANCE	15	0.365656	1.75117	0	0.101522	0.591	2116	tags=53%, list=38%, signal=85%
GO_REGULATION_OF_INTRACELLULAR_TRANSPORT	118	0.261028	1.75061	0.038	0.101503	0.591	2706	tags=48%, list=48%, signal=91%
GO_RESPONSE_TO_BMP	54	0.395633	1.75014	0.038	0.101484	0.591	2364	tags=50%, list=42%, signal=85%
GO_POSITIVE_REGULATION_OF_LIPID_METABOLIC_PROCESS	40	0.449312	1.74985	0.0398741	0.10143	0.591	1214	tags=35%, list=22%, signal=44%
GO_SERINE_HYDROLASE_ACTIVITY	37	0.459108	1.74977	0.038	0.101375	0.591	1389	tags=41%, list=25%, signal=53%
GO_REGULATION_OF_CELLULAR_CARBOHYDRATE_METABOLIC_PROCESS	32	0.440574	1.74949	0.038	0.10132	0.591	1819	tags=47%, list=32%, signal=69%
GO_PEPTIDYL_LYSINE_ACETYLATION	43	0.293663	1.74902	0	0.101302	0.591	3558	tags=81%, list=63%, signal=219%
GO_ACTIN_FILAMENT	35	0.437017	1.74899	0.038	0.101247	0.591	1323	tags=31%, list=23%, signal=41%
GO_RHO_GTPASE_BINDING	48	0.322063	1.74896	0.0426009	0.101193	0.591	2495	tags=52%, list=44%, signal=93%
GO_SMAD_BINDING	29	0.345297	1.748	0.038	0.10121	0.591	2364	tags=48%, list=42%, signal=83%
GO_NEGATIVE_REGULATION_OF_DEFENSE_RESPONSE	46	0.375344	1.74797	0.0423634	0.101156	0.591	1634	tags=33%, list=29%, signal=46%
GO_RNA_POLYMERASE_II_TRANSCRIPTION_FACTOR_BINDING	18	0.407094	1.74689	0	0.101208	0.591	2478	tags=61%, list=44%, signal=109%
GO_CELLULAR_RESPONSE_TO_EXTERNAL_STIMULUS	102	0.26519	1.74661	0.038	0.10119	0.591	1856	tags=31%, list=33%, signal=46%
GO_ORGANELLE_TRANSPORT_ALONG_MICROTUBULE	30	0.346088	1.74552	0	0.101136	0.591	2658	tags=60%, list=47%, signal=113%
GO_POSITIVE_REGULATION_OF_DNA_RECOMBINATION	16	0.44893	1.74552	0.038	0.101082	0.591	2339	tags=63%, list=41%, signal=106%
GO_PLASMA_MEMBRANE_RAFT	36	0.407047	1.74535	0	0.101063	0.591	1020	tags=19%, list=18%, signal=24%
GO_EXOCYTOSIS	288	0.272463	1.74523	0.038	0.10101	0.591	1272	tags=19%, list=23%, signal=23%
GO_OSTEOCLAST_DIFFERENTIATION	29	0.364866	1.74422	0.0423634	0.101105	0.634	1307	tags=31%, list=23%, signal=40%
GO_LAMELLIPODIUM_ORGANIZATION	32	0.3579	1.74274	0.038	0.101227	0.634	494	tags=13%, list=9%, signal=14%
GO_INTERFERON_GAMMA_PRODUCTION	17	0.660811	1.74154	0	0.101256	0.634	525	tags=35%, list=9%, signal=39%
GO_POSITIVE_REGULATION_OF_PEPTIDE_HORMONE_SECRETION	29	0.417014	1.74145	0.038	0.101203	0.634	1846	tags=41%, list=33%, signal=61%
GO_SOMATIC_RECOMBINATION_OF_IMMUNOGLOBULIN_GENE_SEGMENTS	15	0.435248	1.74079	0.038	0.101184	0.634	2984	tags=80%, list=53%, signal=169%
GO_POSITIVE_REGULATION_OF_COLD_INDUCED_THERMOGENESIS	32	0.471418	1.7406	0.0448113	0.101131	0.634	592	tags=13%, list=10%, signal=14%
GO_NEGATIVE_REGULATION_OF_COLD_INDUCED_THERMOGENESIS	17	0.436904	1.74059	0	0.101078	0.634	990	tags=29%, list=18%, signal=36%
GO_NUCLEAR_SPECK	116	0.294273	1.74017	0.038	0.101094	0.634	2932	tags=63%, list=52%, signal=128%
GO_PROTEIN_TRANSPORT_WITHIN_LIPID_BILAYER	21	0.431652	1.7399	0	0.101041	0.634	920	tags=33%, list=16%, signal=40%
GO_STRIATED_MUSCLE_ADAPTATION	16	0.488649	1.73985	0	0.100988	0.634	1409	tags=38%, list=25%, signal=50%
GO_HORMONE_BINDING	31	0.618623	1.739	0.038	0.101005	0.634	690	tags=19%, list=12%, signal=22%
GO_REGULATION_OF_PHOSPHATASE_ACTIVITY	51	0.292927	1.73852	0.038	0.100952	0.634	2816	tags=55%, list=50%, signal=109%
GO_STRUCTURAL_CONSTITUENT_OF_CYTOSKELETON	33	0.383778	1.73804	0.038	0.100934	0.634	195	tags=9%, list=3%, signal=9%
GO_SYNAPTIC_TRANSMISSION_GLUTAMATERGIC	18	0.457305	1.73752	0.038	0.100881	0.634	1309	tags=33%, list=23%, signal=43%
GO_PH_REDUCTION	22	0.458866	1.73722	0	0.100828	0.634	1884	tags=50%, list=33%, signal=75%
GO_ANIMAL_ORGAN_REGENERATION	31	0.746069	1.73634	0	0.100901	0.634	52	tags=3%, list=1%, signal=3%
GO_CELLULAR_RESPONSE_TO_RADIATION	57	0.266702	1.73623	0	0.100883	0.634	2359	tags=46%, list=42%, signal=78%
GO_NEGATIVE_REGULATION_OF_PROTEIN_BINDING	34	0.309567	1.7359	0.038	0.100831	0.634	2221	tags=41%, list=39%, signal=68%
GO_NEGATIVE_REGULATION_OF_PROTEIN_DEPHOSPHORYLATION	16	0.415611	1.7345	0	0.100925	0.634	274	tags=13%, list=5%, signal=13%
GO_REGULATION_OF_PROTEIN_POLYMERIZATION	62	0.276347	1.73362	0.038	0.100907	0.634	2857	tags=56%, list=51%, signal=113%
GO_DEMETHYLATION	23	0.365088	1.73331	0	0.100855	0.634	2458	tags=57%, list=44%, signal=100%
GO_TRANSMEMBRANE_RECEPTOR_PROTEIN_SERINE_THREONINE_KINASE_SIGNALING_PATHWAY	111	0.307453	1.73326	0.038	0.100837	0.634	2364	tags=43%, list=42%, signal=73%
GO_TRANSMISSION_OF_NERVE_IMPULSE	23	0.625774	1.73264	0	0.100785	0.634	1287	tags=48%, list=23%, signal=62%
GO_MITOTIC_CELL_CYCLE_CHECKPOINT	67	0.257994	1.73242	0	0.100792	0.634	3095	tags=63%, list=55%, signal=137%
GO_SMALL_GTPASE_BINDING	116	0.257805	1.73224	0.038	0.100834	0.634	2594	tags=47%, list=46%, signal=86%
GO_VOLTAGE_GATED_ION_CHANNEL_ACTIVITY	45	0.499565	1.73171	0.038	0.100782	0.634	1042	tags=31%, list=18%, signal=38%
GO_NEGATIVE_REGULATION_OF_SMALL_GTPASE_MEDIATED_SIGNAL_TRANSDUCTION	26	0.330986	1.73161	0	0.10073	0.634	2896	tags=65%, list=51%, signal=134%
GO_CARDIAC_MUSCLE_TISSUE_DEVELOPMENT	73	0.372767	1.73014	0.038	0.100816	0.634	1539	tags=34%, list=27%, signal=46%
GO_ODONTOGENESIS	49	0.445017	1.72951	0.038	0.100764	0.634	1243	tags=33%, list=22%, signal=42%
GO_HORMONE_RECEPTOR_BINDING	52	0.311776	1.7291	0.038	0.100746	0.634	2592	tags=50%, list=46%, signal=92%
GO_OXIDATION_REDUCTION_PROCESS	295	0.289606	1.7289	0.0425056	0.100694	0.634	1282	tags=16%, list=23%, signal=20%
GO_MAINTENANCE_OF_LOCATION_IN_CELL	40	0.323271	1.72862	0	0.100642	0.634	2089	tags=45%, list=37%, signal=71%
GO_POSITIVE_REGULATION_OF_CHROMATIN_ORGANIZATION	30	0.31866	1.7275	0	0.100625	0.634	3157	tags=70%, list=56%, signal=158%
GO_PRIMARY_ACTIVE_TRANSMEMBRANE_TRANSPORTER_ACTIVITY	37	0.296171	1.72537	0.038	0.100632	0.634	1618	tags=30%, list=29%, signal=41%
GO_NEGATIVE_REGULATION_OF_EPITHELIAL_CELL_PROLIFERATION	44	0.430487	1.72507	0.038	0.100581	0.634	1307	tags=25%, list=23%, signal=32%
GO_NEGATIVE_REGULATION_OF_PROTEIN_MODIFICATION_BY_SMALL_PROTEIN_CONJUGATION_OR_REMOVAL	28	0.396373	1.72498	0	0.100597	0.634	1858	tags=43%, list=33%, signal=64%
GO_POSITIVE_REGULATION_OF_LIPID_LOCALIZATION	25	0.459808	1.7243	0.0398741	0.100546	0.634	1214	tags=24%, list=22%, signal=30%
GO_VESICLE_ORGANIZATION	107	0.256073	1.72414	0.038	0.100495	0.634	3244	tags=65%, list=57%, signal=151%
GO_COLLAGEN_BIOSYNTHETIC_PROCESS	16	0.425373	1.72304	0	0.100444	0.634	1477	tags=44%, list=26%, signal=59%
GO_SINGLE_FERTILIZATION	36	0.376557	1.72263	0.038	0.100392	0.634	1285	tags=31%, list=23%, signal=39%
GO_REGULATION_OF_GLUCOSE_METABOLIC_PROCESS	21	0.500474	1.72262	0.038	0.100341	0.634	1806	tags=52%, list=32%, signal=77%
GO_PROTEIN_TYROSINE_KINASE_BINDING	24	0.505623	1.72248	0	0.100291	0.634	205	tags=8%, list=4%, signal=9%
GO_VOLTAGE_GATED_CATION_CHANNEL_ACTIVITY	33	0.523968	1.72155	0.038	0.10024	0.634	1042	tags=33%, list=18%, signal=41%
GO_INTRINSIC_APOPTOTIC_SIGNALING_PATHWAY_IN_RESPONSE_TO_DNA_DAMAGE_BY_P53_CLASS_MEDIATOR	15	0.421955	1.72126	0	0.100189	0.634	2655	tags=67%, list=47%, signal=126%
GO_DIGESTIVE_SYSTEM_PROCESS	23	0.541416	1.72104	0.038	0.100206	0.634	1211	tags=30%, list=21%, signal=39%
GO_AMINE_METABOLIC_PROCESS	33	0.477066	1.72047	0.038	0.100189	0.634	684	tags=24%, list=12%, signal=27%
GO_ATPASE_ACTIVITY	146	0.257049	1.71954	0.038	0.100206	0.634	3067	tags=61%, list=54%, signal=130%
GO_RESPONSE_TO_INSULIN	89	0.257542	1.71848	0.038	0.100155	0.634	1715	tags=33%, list=30%, signal=46%
GO_INTERSTRAND_CROSS_LINK_REPAIR	18	0.336513	1.71842	0	0.100105	0.634	2997	tags=72%, list=53%, signal=154%
GO_REGULATION_OF_MULTI_ORGANISM_PROCESS	98	0.278234	1.71818	0.038	0.100088	0.634	3097	tags=59%, list=55%, signal=129%
GO_REGULATION_OF_HEART_MORPHOGENESIS	19	0.390187	1.71773	0.0403826	0.100072	0.634	1894	tags=37%, list=34%, signal=55%
GO_CYTOSOLIC_CALCIUM_ION_TRANSPORT	53	0.325429	1.71714	0.038	0.100055	0.634	1846	tags=34%, list=33%, signal=50%
GO_CERAMIDE_BIOSYNTHETIC_PROCESS	21	0.446982	1.71702	0	0.100005	0.634	1287	tags=33%, list=23%, signal=43%
GO_LIPID_STORAGE	18	0.40115	1.71643	0.0402542	0.100022	0.634	922	tags=22%, list=16%, signal=26%
GO_SOLUTE_SODIUM_SYMPORTER_ACTIVITY	19	0.694738	1.71323	0	0.100139	0.634	890	tags=47%, list=16%, signal=56%
GO_RESPONSE_TO_VITAMIN	33	0.461713	1.71258	0.038	0.100161	0.634	1530	tags=39%, list=27%, signal=54%
GO_AXIS_SPECIFICATION	30	0.309473	1.71257	0.038	0.100111	0.634	2468	tags=47%, list=44%, signal=83%
GO_SYNTAXIN_BINDING	23	0.308033	1.7125	0.038	0.100061	0.634	2899	tags=61%, list=51%, signal=125%
GO_REGULATION_OF_RELEASE_OF_SEQUESTERED_CALCIUM_ION_INTO_CYTOSOL	23	0.373683	1.71175	0.0420354	0.100045	0.634	1491	tags=35%, list=26%, signal=47%
GO_CELLULAR_PROTEIN_CONTAINING_COMPLEX_ASSEMBLY	288	0.264891	1.71121	0.038	0.100095	0.634	3184	tags=65%, list=56%, signal=141%
GO_REGULATION_OF_LIPID_KINASE_ACTIVITY	16	0.450759	1.71025	0.038	0.100078	0.634	2021	tags=56%, list=36%, signal=87%
GO_SECRETORY_GRANULE_MEMBRANE	98	0.324959	1.71025	0.038	0.100028	0.634	1667	tags=28%, list=30%, signal=38%
GO_TISSUE_REMODELING	49	0.445883	1.70986	0	0.0999788	0.634	1263	tags=24%, list=22%, signal=31%
GO_REGULATION_OF_ALPHA_BETA_T_CELL_DIFFERENTIATION	19	0.455198	1.70969	0.0402542	0.0999293	0.634	1294	tags=32%, list=23%, signal=41%
GO_REACTIVE_OXYGEN_SPECIES_METABOLIC_PROCESS	49	0.449298	1.70799	0	0.100013	0.69	544	tags=12%, list=10%, signal=13%
GO_FATTY_ACID_BIOSYNTHETIC_PROCESS	43	0.314323	1.70726	0.038	0.100071	0.69	1772	tags=33%, list=31%, signal=47%
GO_DNA_BINDING_TRANSCRIPTION_ACTIVATOR_ACTIVITY	112	0.314397	1.70531	0.038	0.100159	0.69	2554	tags=49%, list=45%, signal=88%
GO_NEUROBLAST_PROLIFERATION	18	0.54218	1.70508	0	0.10011	0.69	90	tags=6%, list=2%, signal=6%
GO_REGULATION_OF_PROTEIN_TARGETING_TO_MITOCHONDRION	16	0.372506	1.70502	0	0.10011	0.69	122	tags=6%, list=2%, signal=6%
GO_PEPTIDE_BIOSYNTHETIC_PROCESS	193	0.285576	1.70432	0	0.100094	0.69	3142	tags=66%, list=56%, signal=143%
GO_BLOOD_MICROPARTICLE	17	0.629684	1.70285	0	0.100198	0.69	594	tags=35%, list=11%, signal=39%
GO_REGULATION_OF_CELLULAR_RESPONSE_TO_STRESS	232	0.27471	1.70266	0.038	0.100148	0.69	706	tags=8%, list=13%, signal=9%
GO_SNARE_BINDING	31	0.322238	1.70264	0	0.100099	0.69	2899	tags=65%, list=51%, signal=132%
GO_NEURON_PROJECTION_CYTOPLASM	39	0.335024	1.70217	0	0.100116	0.69	2616	tags=56%, list=46%, signal=104%
GO_REGULATION_OF_BIOMINERAL_TISSUE_DEVELOPMENT	28	0.491276	1.70198	0.0477387	0.100066	0.69	1354	tags=29%, list=24%, signal=37%
GO_POSITIVE_REGULATION_OF_PEPTIDYL_TYROSINE_PHOSPHORYLATION	35	0.544628	1.7018	0.038	0.100017	0.69	1231	tags=34%, list=22%, signal=44%
GO_DEVELOPMENTAL_MATURATION	89	0.308059	1.70154	0.038	0.0999682	0.69	2267	tags=38%, list=40%, signal=63%
GO_CARDIOCYTE_DIFFERENTIATION	47	0.353294	1.70026	0.038	0.100036	0.736	2046	tags=43%, list=36%, signal=66%
GO_PHAGOCYTOSIS	77	0.277194	1.70024	0.0398741	0.0999868	0.736	1618	tags=27%, list=29%, signal=38%
GO_EXONUCLEASE_ACTIVITY	22	0.360255	1.70016	0.0400844	0.0999379	0.736	3252	tags=82%, list=58%, signal=192%
GO_NEGATIVE_REGULATION_OF_EXTRINSIC_APOPTOTIC_SIGNALING_PATHWAY	36	0.382662	1.69955	0	0.0999924	0.736	978	tags=17%, list=17%, signal=20%
GO_CARDIAC_CHAMBER_DEVELOPMENT	62	0.334589	1.69952	0.045292	0.0999436	0.736	378	tags=6%, list=7%, signal=7%
GO_PROTEASE_BINDING	30	0.318435	1.69949	0	0.0998949	0.736	3189	tags=70%, list=57%, signal=160%
GO_RECYCLING_ENDOSOME	59	0.265001	1.6992	0.038	0.0998462	0.736	2634	tags=51%, list=47%, signal=94%
GO_ACID_SECRETION	28	0.465455	1.69914	0.038	0.0997976	0.736	563	tags=18%, list=10%, signal=20%
GO_RESPONSE_TO_INORGANIC_SUBSTANCE	167	0.264919	1.69905	0.038	0.0997492	0.736	3078	tags=56%, list=55%, signal=119%
GO_CELL_ADHESION_MEDIATED_BY_INTEGRIN	20	0.54382	1.6984	0.0398323	0.0997008	0.736	546	tags=25%, list=10%, signal=28%
GO_DNA_REPAIR	167	0.260447	1.6977	0.038	0.099685	0.736	3153	tags=65%, list=56%, signal=144%
GO_CELL_FATE_COMMITMENT	68	0.372591	1.69539	0.038	0.0999045	0.736	1355	tags=26%, list=24%, signal=34%
GO_CELLULAR_RESPONSE_TO_TOXIC_SUBSTANCE	63	0.305462	1.6939	0.0429379	0.100057	0.736	2444	tags=41%, list=43%, signal=72%
GO_PROTEOLYSIS	472	0.245642	1.69389	0.038	0.100009	0.736	3033	tags=56%, list=54%, signal=110%
GO_REGULATION_OF_B_CELL_MEDIATED_IMMUNITY	16	0.428282	1.69283	0.038	0.100025	0.736	3069	tags=81%, list=54%, signal=178%
GO_STRUCTURAL_CONSTITUENT_OF_MUSCLE	15	0.496852	1.69226	0.0396246	0.0999769	0.736	2046	tags=60%, list=36%, signal=94%
GO_POSITIVE_REGULATION_OF_DNA_REPAIR	25	0.304263	1.69213	0	0.0999286	0.736	2377	tags=48%, list=42%, signal=83%
GO_INTRINSIC_APOPTOTIC_SIGNALING_PATHWAY_BY_P53_CLASS_MEDIATOR	24	0.427201	1.69129	0.038	0.0999289	0.736	2705	tags=71%, list=48%, signal=135%
GO_ALPHA_BETA_T_CELL_ACTIVATION	32	0.38401	1.69085	0.0402542	0.0999129	0.736	1392	tags=31%, list=25%, signal=41%
GO_T_TUBULE	22	0.363018	1.69016	0.038	0.0999178	0.736	2039	tags=45%, list=36%, signal=71%
GO_REGULATION_OF_PROTEIN_TARGETING	26	0.343064	1.68984	0	0.0999021	0.736	1123	tags=23%, list=20%, signal=29%
GO_DENDRITIC_SPINE_DEVELOPMENT	38	0.344661	1.68881	0	0.0999705	0.736	2876	tags=68%, list=51%, signal=139%
GO_KINASE_ACTIVATOR_ACTIVITY	27	0.357812	1.68806	0.0426009	0.0999224	0.736	2182	tags=37%, list=39%, signal=60%
GO_NEUROTRANSMITTER_BIOSYNTHETIC_PROCESS	21	0.503971	1.68789	0	0.0998744	0.736	361	tags=10%, list=6%, signal=10%
GO_POSITIVE_REGULATION_OF_SODIUM_ION_TRANSPORT	17	0.387961	1.68776	0.038	0.0998266	0.736	1127	tags=35%, list=20%, signal=44%
GO_NEGATIVE_REGULATION_OF_GLIOGENESIS	15	0.440042	1.68668	0	0.099843	0.736	2013	tags=53%, list=36%, signal=83%
GO_RESPONSE_TO_CARBOHYDRATE	74	0.325943	1.6861	0.038	0.0998483	0.736	1354	tags=20%, list=24%, signal=26%
GO_RAC_GTPASE_BINDING	18	0.39038	1.68456	0	0.0999017	0.736	575	tags=22%, list=10%, signal=25%
GO_CENTROSOME	167	0.238095	1.68419	0	0.099982	0.736	3082	tags=59%, list=55%, signal=127%
GO_SECRETORY_GRANULE	246	0.301933	1.68378	0.0398741	0.100018	0.736	1098	tags=16%, list=19%, signal=19%
GO_REGULATION_OF_IMMUNOGLOBULIN_PRODUCTION	17	0.399298	1.68331	0.038	0.0999705	0.736	3202	tags=82%, list=57%, signal=190%
GO_REGULATION_OF_CYCLIN_DEPENDENT_PROTEIN_KINASE_ACTIVITY	38	0.353727	1.68217	0	0.0999547	0.736	754	tags=21%, list=13%, signal=24%
GO_FATTY_ACID_CATABOLIC_PROCESS	32	0.303823	1.68055	0.038	0.100023	0.736	1461	tags=31%, list=26%, signal=42%
GO_AMIDE_BIOSYNTHETIC_PROCESS	244	0.262433	1.67945	0.038	0.100071	0.736	3142	tags=62%, list=56%, signal=134%
GO_TRANSFERRIN_TRANSPORT	16	0.39017	1.67884	0	0.100071	0.736	366	tags=13%, list=6%, signal=13%
GO_PHOSPHOPROTEIN_BINDING	25	0.3578	1.67836	0	0.100023	0.736	2592	tags=56%, list=46%, signal=103%
GO_PEPTIDYL_LYSINE_MODIFICATION	115	0.27363	1.67819	0	0.0999759	0.736	3599	tags=80%, list=64%, signal=216%
GO_EPIDERMAL_GROWTH_FACTOR_RECEPTOR_SIGNALING_PATHWAY	35	0.290774	1.67787	0.038	0.0999284	0.736	2662	tags=49%, list=47%, signal=91%
GO_POSITIVE_REGULATION_OF_DOUBLE_STRAND_BREAK_REPAIR	15	0.337145	1.67748	0	0.0999445	0.736	2339	tags=53%, list=41%, signal=91%
GO_ACTIVATION_OF_IMMUNE_RESPONSE	134	0.285166	1.6774	0.038	0.0998971	0.736	757	tags=13%, list=13%, signal=15%
GO_NEGATIVE_REGULATION_OF_ORGAN_GROWTH	16	0.403086	1.67676	0	0.0998816	0.736	1087	tags=31%, list=19%, signal=39%
GO_CELL_LEADING_EDGE	133	0.260491	1.67583	0.038	0.0998344	0.736	2861	tags=50%, list=51%, signal=98%
GO_RAS_GUANYL_NUCLEOTIDE_EXCHANGE_FACTOR_ACTIVITY	43	0.27096	1.67577	0.038	0.0997873	0.736	2456	tags=44%, list=44%, signal=78%
GO_PIGMENT_METABOLIC_PROCESS	27	0.288812	1.67562	0	0.0997403	0.736	2895	tags=59%, list=51%, signal=121%
GO_SOMATODENDRITIC_COMPARTMENT	256	0.268147	1.67509	0.038	0.0997249	0.736	1835	tags=32%, list=33%, signal=45%
GO_IMMUNOGLOBULIN_PRODUCTION_INVOLVED_IN_IMMUNOGLOBULIN_MEDIATED_IMMUNE_RESPONSE	16	0.437645	1.67492	0.0427447	0.099678	0.736	2984	tags=81%, list=53%, signal=172%
GO_REGULATION_OF_CHROMOSOME_ORGANIZATION	103	0.270948	1.67452	0	0.0996312	0.736	3040	tags=66%, list=54%, signal=141%
GO_POSITIVE_REGULATION_OF_ACTIN_FILAMENT_POLYMERIZATION	28	0.322595	1.6739	0.038	0.0997301	0.736	3141	tags=71%, list=56%, signal=160%
GO_CELLULAR_COMPONENT_DISASSEMBLY	184	0.258452	1.67302	0.038	0.0997513	0.736	3099	tags=60%, list=55%, signal=129%
GO_RNA_SPLICING	117	0.295828	1.67239	0	0.0998352	0.736	2883	tags=62%, list=51%, signal=125%
GO_REGULATION_OF_PLASMA_LIPOPROTEIN_PARTICLE_LEVELS	21	0.355119	1.6714	0.044186	0.0998198	0.736	2200	tags=48%, list=39%, signal=78%
GO_EXECUTION_PHASE_OF_APOPTOSIS	19	0.311853	1.67112	0	0.0997731	0.736	2236	tags=47%, list=40%, signal=78%
GO_SMALL_MOLECULE_BIOSYNTHETIC_PROCESS	237	0.250119	1.67058	0.0402542	0.0997265	0.736	2205	tags=33%, list=39%, signal=52%
GO_LIPID_HOMEOSTASIS	33	0.532104	1.66976	0	0.0997426	0.736	64	tags=3%, list=1%, signal=3%
GO_CELL_PROJECTION_MEMBRANE	92	0.279376	1.66948	0.0398741	0.0996959	0.736	772	tags=14%, list=14%, signal=16%
GO_CELLULAR_RESPONSE_TO_TOPOLOGICALLY_INCORRECT_PROTEIN	47	0.307234	1.66927	0	0.0996807	0.736	3197	tags=74%, list=57%, signal=170%
GO_SOMATIC_DIVERSIFICATION_OF_IMMUNE_RECEPTORS_VIA_GERMLINE_RECOMBINATION_WITHIN_A_SINGLE_LOCUS	18	0.419408	1.66875	0.0427447	0.0996342	0.736	3103	tags=83%, list=55%, signal=185%
GO_CALCIUM_ION_TRANSMEMBRANE_IMPORT_INTO_CYTOSOL	42	0.345202	1.66869	0.038	0.0995879	0.736	1763	tags=36%, list=31%, signal=52%
GO_CYTOPLASMIC_REGION	161	0.252846	1.66858	0.038	0.0995416	0.736	2643	tags=44%, list=47%, signal=81%
GO_PHOSPHORIC_ESTER_HYDROLASE_ACTIVITY	108	0.30699	1.66715	0.0423634	0.0996407	0.736	2684	tags=49%, list=48%, signal=92%
GO_CARBON_OXYGEN_LYASE_ACTIVITY	25	0.337685	1.66677	0	0.0995944	0.736	3349	tags=84%, list=59%, signal=206%
GO_ANTIGEN_RECEPTOR_MEDIATED_SIGNALING_PATHWAY	57	0.363031	1.66669	0.0399579	0.0995482	0.736	950	tags=19%, list=17%, signal=23%
GO_RNA_SPLICING_VIA_TRANSESTERIFICATION_REACTIONS	91	0.327825	1.66645	0	0.0995332	0.736	2883	tags=67%, list=51%, signal=135%
GO_NEGATIVE_REGULATION_OF_BINDING	61	0.268459	1.66603	0.0403826	0.0995494	0.736	2642	tags=49%, list=47%, signal=91%
GO_REGULATION_OF_HYDROLASE_ACTIVITY	325	0.247829	1.66586	0.038	0.0995033	0.736	2204	tags=32%, list=39%, signal=49%
GO_REGULATION_OF_PROTEIN_COMPLEX_ASSEMBLY	120	0.255983	1.66536	0.038	0.0994932	0.736	3141	tags=61%, list=56%, signal=134%
GO_PROTEIN_CATABOLIC_PROCESS	295	0.258434	1.66536	0.038	0.0994473	0.736	2998	tags=58%, list=53%, signal=117%
GO_REGULATION_OF_DENDRITIC_SPINE_DEVELOPMENT	31	0.339065	1.66525	0	0.0994015	0.736	2876	tags=68%, list=51%, signal=137%
GO_POSITIVE_REGULATION_OF_ERK1_AND_ERK2_CASCADE	42	0.488432	1.66449	0.0398741	0.0993868	0.736	1294	tags=26%, list=23%, signal=34%
GO_LIGAND_GATED_CATION_CHANNEL_ACTIVITY	29	0.471683	1.6643	0.0398741	0.0993411	0.736	1027	tags=31%, list=18%, signal=38%
GO_DENDRITE_DEVELOPMENT	90	0.294695	1.66311	0.038	0.0993774	0.736	2876	tags=57%, list=51%, signal=114%
GO_MUSCLE_FIBER_DEVELOPMENT	19	0.399276	1.6631	0.038	0.0993317	0.736	2046	tags=47%, list=36%, signal=74%
GO_REGULATION_OF_DEPHOSPHORYLATION	59	0.279489	1.66265	0.0398323	0.099317	0.736	2816	tags=54%, list=50%, signal=107%
GO_ORGANIC_CYCLIC_COMPOUND_CATABOLIC_PROCESS	175	0.281081	1.66094	0.038	0.0995115	0.736	2751	tags=53%, list=49%, signal=100%
GO_UBIQUITIN_LIKE_PROTEIN_BINDING	30	0.342484	1.66039	0	0.0994659	0.736	2998	tags=70%, list=53%, signal=149%
GO_REGULATION_OF_PHOSPHOLIPID_METABOLIC_PROCESS	17	0.403983	1.65944	0.038	0.0994511	0.736	2431	tags=59%, list=43%, signal=103%
GO_RESPONSE_TO_TRANSFORMING_GROWTH_FACTOR_BETA	76	0.279975	1.65891	0.038	0.0994055	0.736	1402	tags=24%, list=25%, signal=31%
GO_REGULATION_OF_PROTEIN_LOCALIZATION	275	0.243754	1.65833	0.0402542	0.0993908	0.736	2792	tags=46%, list=49%, signal=87%
GO_SMOOTH_MUSCLE_CONTRACTION	35	0.48336	1.65787	0.038	0.0994293	0.736	1664	tags=40%, list=29%, signal=56%
GO_NUCLEOLUS	306	0.263894	1.65784	0.0399579	0.099384	0.736	3171	tags=63%, list=56%, signal=135%
GO_LEUKOCYTE_MEDIATED_IMMUNITY	208	0.261404	1.65781	0.038	0.0993387	0.736	1098	tags=18%, list=19%, signal=21%
GO_T_CELL_ACTIVATION_INVOLVED_IN_IMMUNE_RESPONSE	20	0.460852	1.65736	0.038	0.0992934	0.736	1294	tags=40%, list=23%, signal=52%
GO_HORMONE_ACTIVITY	18	0.812219	1.65703	0	0.0992483	0.736	249	tags=33%, list=4%, signal=35%
GO_NEGATIVE_REGULATION_OF_PROTEIN_CATABOLIC_PROCESS	42	0.280741	1.65685	0.038	0.0992339	0.736	2932	tags=60%, list=52%, signal=123%
GO_HETEROTYPIC_CELL_CELL_ADHESION	18	0.514385	1.65684	0	0.0991889	0.736	904	tags=28%, list=16%, signal=33%
GO_CELLULAR_IRON_ION_HOMEOSTASIS	19	0.369062	1.65656	0	0.0991439	0.736	498	tags=16%, list=9%, signal=17%
GO_REGULATION_OF_GLUCOSE_TRANSMEMBRANE_TRANSPORT	20	0.361231	1.65607	0	0.0991408	0.736	957	tags=25%, list=17%, signal=30%
GO_REGULATION_OF_FATTY_ACID_METABOLIC_PROCESS	19	0.479651	1.65595	0.0423634	0.0990959	0.736	1658	tags=47%, list=29%, signal=67%
GO_TRANSCRIPTION_FACTOR_COMPLEX	104	0.309866	1.6553	0.038	0.0990815	0.736	2636	tags=54%, list=47%, signal=99%
GO_REGULATION_OF_SMOOTH_MUSCLE_CONTRACTION	22	0.487396	1.65506	0.0398323	0.0990369	0.736	617	tags=18%, list=11%, signal=20%
GO_CARDIAC_MUSCLE_CELL_DIFFERENTIATION	35	0.359231	1.6543	0.038	0.0989923	0.736	2046	tags=46%, list=36%, signal=71%
GO_POSITIVE_REGULATION_OF_MOLECULAR_FUNCTION	498	0.247265	1.65402	0.038	0.0990133	0.736	2843	tags=47%, list=50%, signal=87%
GO_POSITIVE_REGULATION_OF_BLOOD_CIRCULATION	21	0.54998	1.65369	0.0423634	0.099019	0.736	557	tags=19%, list=10%, signal=21%
GO_LEUKOCYTE_HOMEOSTASIS	19	0.3819	1.65368	0	0.0989745	0.736	1744	tags=47%, list=31%, signal=68%
GO_INTERCALATED_DISC	24	0.336471	1.65349	0.038	0.0989603	0.736	2684	tags=54%, list=48%, signal=103%
GO_ENDOPLASMIC_RETICULUM_UNFOLDED_PROTEIN_RESPONSE	41	0.289854	1.6531	0	0.0989463	0.736	3197	tags=73%, list=57%, signal=168%
GO_ADENYLATE_CYCLASE_ACTIVATING_G_PROTEIN_COUPLED_RECEPTOR_SIGNALING_PATHWAY	29	0.575851	1.65233	0	0.0989926	0.736	808	tags=41%, list=14%, signal=48%
GO_ACTION_POTENTIAL	47	0.397015	1.65206	0.038	0.0989483	0.736	1354	tags=32%, list=24%, signal=42%
GO_REGULATION_OF_INTRACELLULAR_PROTEIN_TRANSPORT	70	0.263146	1.65186	0.038	0.098904	0.736	2945	tags=56%, list=52%, signal=115%
GO_REGULATION_OF_ENDOTHELIAL_CELL_MIGRATION	58	0.410963	1.6518	0.0446534	0.0988597	0.736	1376	tags=28%, list=24%, signal=36%
GO_REGULATION_OF_REACTIVE_OXYGEN_SPECIES_BIOSYNTHETIC_PROCESS	24	0.357151	1.65179	0.038	0.0988157	0.736	1803	tags=42%, list=32%, signal=61%
GO_PROTEIN_HOMOOLIGOMERIZATION	93	0.28071	1.65139	0.038	0.0988018	0.736	2319	tags=39%, list=41%, signal=65%
GO_POSITIVE_REGULATION_OF_PROTEIN_METABOLIC_PROCESS	433	0.242609	1.6509	0.038	0.0988441	0.736	2851	tags=46%, list=51%, signal=86%
GO_NUCLEOBASE_CONTAINING_SMALL_MOLECULE_METABOLIC_PROCESS	122	0.257679	1.65056	0.038	0.0988666	0.736	3035	tags=57%, list=54%, signal=121%
GO_MACROMOLECULE_CATABOLIC_PROCESS	425	0.253597	1.65038	0.038	0.0988226	0.736	3252	tags=64%, list=58%, signal=140%
GO_REGULATION_OF_PROTEIN_DEPOLYMERIZATION	26	0.35109	1.65013	0.0400844	0.0987787	0.736	2597	tags=58%, list=46%, signal=106%
GO_CIS_GOLGI_NETWORK	15	0.609183	1.6473	0	0.098907	0.736	1066	tags=53%, list=19%, signal=66%
GO_MOTOR_ACTIVITY	45	0.409972	1.64707	0	0.098863	0.736	1170	tags=36%, list=21%, signal=45%
GO_TRANSFERASE_COMPLEX_TRANSFERRING_PHOSPHORUS_CONTAINING_GROUPS	78	0.290152	1.64686	0	0.0988191	0.736	3066	tags=68%, list=54%, signal=147%
GO_RESPONSE_TO_ALKALOID	36	0.306488	1.64663	0.038	0.0987754	0.736	1664	tags=31%, list=29%, signal=43%
GO_REGULATION_OF_EXTRINSIC_APOPTOTIC_SIGNALING_PATHWAY	52	0.319582	1.64517	0.038	0.0988102	0.736	978	tags=15%, list=17%, signal=18%
GO_REGULATION_OF_PROTEIN_MODIFICATION_BY_SMALL_PROTEIN_CONJUGATION_OR_REMOVAL	79	0.284172	1.64409	0	0.098847	0.736	3358	tags=75%, list=60%, signal=182%
GO_MUSCLE_ORGAN_DEVELOPMENT	127	0.277403	1.64406	0.0422692	0.0988034	0.736	1865	tags=28%, list=33%, signal=41%
GO_GUANYL_NUCLEOTIDE_EXCHANGE_FACTOR_ACTIVITY	70	0.241608	1.64381	0.038	0.0987597	0.736	2246	tags=39%, list=40%, signal=63%
GO_MEMBRANE_LIPID_METABOLIC_PROCESS	66	0.298564	1.64346	0.038	0.0987162	0.736	2254	tags=39%, list=40%, signal=65%
GO_VITAMIN_BINDING	46	0.28983	1.64317	0.038	0.0986728	0.736	2558	tags=50%, list=45%, signal=91%
GO_HYDRO_LYASE_ACTIVITY	18	0.3977	1.64306	0	0.0986294	0.736	2803	tags=78%, list=50%, signal=154%
GO_NEGATIVE_REGULATION_OF_TRANSPORT	129	0.304964	1.64237	0.0398323	0.098705	0.736	1829	tags=31%, list=32%, signal=45%
GO_REGULATION_OF_DEFENSE_RESPONSE_TO_VIRUS	22	0.316019	1.64194	0.0398323	0.0986913	0.736	2628	tags=55%, list=47%, signal=102%
GO_NEGATIVE_REGULATION_OF_FAT_CELL_DIFFERENTIATION	16	0.453945	1.64078	0	0.0987259	0.736	875	tags=31%, list=16%, signal=37%
GO_REGULATION_OF_POTASSIUM_ION_TRANSPORT	27	0.556951	1.63966	0	0.0987124	0.736	1209	tags=44%, list=21%, signal=56%
GO_DEPHOSPHORYLATION	132	0.276736	1.63947	0.0446534	0.0986692	0.736	2749	tags=49%, list=49%, signal=94%
GO_EXTRINSIC_APOPTOTIC_SIGNALING_PATHWAY_VIA_DEATH_DOMAIN_RECEPTORS	25	0.435425	1.63884	0	0.0987148	0.736	88	tags=4%, list=2%, signal=4%
GO_NEGATIVE_REGULATION_OF_NUCLEOBASE_CONTAINING_COMPOUND_METABOLIC_PROCESS	48	0.336261	1.63845	0.038	0.0986716	0.736	2796	tags=67%, list=50%, signal=131%
GO_ANATOMICAL_STRUCTURE_MATURATION	59	0.341129	1.63786	0.0398741	0.0986284	0.736	566	tags=14%, list=10%, signal=15%
GO_ACTIVE_ION_TRANSMEMBRANE_TRANSPORTER_ACTIVITY	22	0.337413	1.63712	0	0.0986638	0.736	1587	tags=32%, list=28%, signal=44%
GO_REGULATION_OF_EPIDERMAL_CELL_DIFFERENTIATION	21	0.373803	1.6363	0	0.0987389	0.736	1307	tags=33%, list=23%, signal=43%
GO_LIPID_BIOSYNTHETIC_PROCESS	214	0.300216	1.63615	0.0444444	0.0987254	0.736	1396	tags=21%, list=25%, signal=27%
GO_CELLULAR_COMPONENT_ASSEMBLY_INVOLVED_IN_MORPHOGENESIS	31	0.41821	1.63612	0	0.0986823	0.736	1545	tags=42%, list=27%, signal=57%
GO_MEMBRANE_DOCKING	64	0.252709	1.63585	0	0.0986903	0.736	2643	tags=52%, list=47%, signal=96%
GO_ALCOHOL_METABOLIC_PROCESS	71	0.35178	1.63549	0.0472637	0.0986956	0.736	343	tags=4%, list=6%, signal=4%
GO_HYDROLASE_ACTIVITY_ACTING_ON_CARBON_NITROGEN_BUT_NOT_PEPTIDE_BONDS	36	0.327357	1.63513	0.038	0.0987331	0.736	2458	tags=44%, list=44%, signal=78%
GO_SPECIFIC_GRANULE	44	0.277813	1.63432	0.038	0.0988522	0.736	2014	tags=36%, list=36%, signal=56%
GO_REGULATION_OF_CARDIOCYTE_DIFFERENTIATION	17	0.388648	1.63414	0.038	0.0988092	0.736	1443	tags=35%, list=26%, signal=47%
GO_TRANSCRIPTION_COREGULATOR_ACTIVITY	171	0.250898	1.63354	0.038	0.0988102	0.736	3438	tags=69%, list=61%, signal=171%
GO_VASCULOGENESIS	28	0.381708	1.63329	0.038	0.0987967	0.736	2220	tags=50%, list=39%, signal=82%
GO_SENSORY_ORGAN_MORPHOGENESIS	79	0.288306	1.63312	0.0424581	0.0987831	0.736	1243	tags=19%, list=22%, signal=24%
GO_CILIARY_TRANSITION_ZONE	23	0.390488	1.6331	0	0.0987404	0.736	2168	tags=52%, list=38%, signal=84%
GO_POSITIVE_REGULATION_OF_CELLULAR_COMPONENT_BIOGENESIS	138	0.278571	1.63189	0.038	0.0987462	0.736	3209	tags=62%, list=57%, signal=141%
GO_TRABECULA_MORPHOGENESIS	16	0.392674	1.63186	0	0.0987035	0.736	2220	tags=50%, list=39%, signal=82%
GO_POSITIVE_REGULATION_OF_CELLULAR_PROTEIN_LOCALIZATION	103	0.257198	1.63123	0.038	0.0986608	0.736	2838	tags=52%, list=50%, signal=104%
GO_NEUTRAL_LIPID_METABOLIC_PROCESS	25	0.390579	1.63034	0.0398741	0.0987058	0.736	1431	tags=32%, list=25%, signal=43%
GO_GOLGI_ORGANIZATION	38	0.299721	1.63008	0	0.0986924	0.736	3045	tags=66%, list=54%, signal=142%
GO_REGULATION_OF_EPITHELIAL_CELL_MIGRATION	75	0.371124	1.62929	0.0423163	0.0987141	0.736	1647	tags=31%, list=29%, signal=43%
GO_POSITIVE_REGULATION_OF_ORGANELLE_ORGANIZATION	182	0.245701	1.62863	0.038	0.0986716	0.736	3203	tags=62%, list=57%, signal=139%
GO_NEUROMUSCULAR_JUNCTION_DEVELOPMENT	19	0.325312	1.62773	0	0.0986292	0.736	2011	tags=42%, list=36%, signal=65%
GO_POSITIVE_REGULATION_OF_AUTOPHAGY	35	0.285926	1.62679	0	0.0986159	0.736	2580	tags=54%, list=46%, signal=99%
GO_POSITIVE_REGULATION_OF_STRIATED_MUSCLE_CELL_DIFFERENTIATION	17	0.63364	1.6256	0	0.0986793	0.736	1470	tags=65%, list=26%, signal=87%
GO_REGULATION_OF_PROTEIN_COMPLEX_DISASSEMBLY	34	0.325478	1.62533	0.0418502	0.098666	0.736	2694	tags=59%, list=48%, signal=112%
GO_REGULATION_OF_ACTOMYOSIN_STRUCTURE_ORGANIZATION	29	0.269467	1.62528	0.0402542	0.0986817	0.736	2832	tags=55%, list=50%, signal=110%
GO_REGULATION_OF_PEPTIDYL_LYSINE_ACETYLATION	16	0.356889	1.62506	0	0.0986394	0.736	2031	tags=44%, list=36%, signal=68%
GO_FLAVIN_ADENINE_DINUCLEOTIDE_BINDING	26	0.425803	1.62479	0	0.0986613	0.736	88	tags=4%, list=2%, signal=4%
GO_SENSORY_PERCEPTION_OF_LIGHT_STIMULUS	49	0.367596	1.623	0.038	0.0988079	0.736	2504	tags=55%, list=44%, signal=98%
GO_SEQUESTERING_OF_CALCIUM_ION	39	0.348293	1.62213	0.0398323	0.0989947	0.795	1664	tags=33%, list=29%, signal=47%
GO_POSITIVE_REGULATION_OF_NF_KAPPAB_TRANSCRIPTION_FACTOR_ACTIVITY	31	0.317378	1.62213	0.038	0.0989523	0.795	1953	tags=39%, list=35%, signal=59%
GO_RECYCLING_ENDOSOME_MEMBRANE	29	0.37076	1.62104	0	0.098983	0.795	2634	tags=66%, list=47%, signal=122%
GO_GOLGI_ASSOCIATED_VESICLE_MEMBRANE	41	0.273803	1.6205	0	0.0989408	0.795	2513	tags=46%, list=45%, signal=83%
GO_IRON_ION_HOMEOSTASIS	31	0.292728	1.61967	0.0400421	0.0990418	0.795	2920	tags=58%, list=52%, signal=120%
GO_ENZYME_INHIBITOR_ACTIVITY	91	0.32647	1.6193	0.038	0.099075	0.795	2103	tags=36%, list=37%, signal=57%
GO_OVULATION_CYCLE	21	0.599233	1.61922	0.038	0.0990327	0.795	990	tags=38%, list=18%, signal=46%
GO_TRANS_GOLGI_NETWORK_MEMBRANE	33	0.331214	1.6184	0	0.0990194	0.795	2562	tags=55%, list=45%, signal=99%
GO_PERIKARYON	25	0.460645	1.61751	0.0398741	0.0990676	0.795	1740	tags=40%, list=31%, signal=58%
GO_CELLULAR_RESPONSE_TO_DRUG	103	0.297194	1.61563	0.045292	0.0992964	0.795	2555	tags=43%, list=45%, signal=77%
GO_REGULATION_OF_HORMONE_LEVELS	136	0.366231	1.61541	0.0398741	0.0992541	0.795	1431	tags=25%, list=25%, signal=33%
GO_NEURON_PROJECTION_REGENERATION	21	0.384828	1.61457	0.043	0.0992692	0.795	1497	tags=33%, list=27%, signal=45%
GO_GOLGI_MEMBRANE	246	0.233823	1.61385	0.038	0.099227	0.795	1558	tags=22%, list=28%, signal=29%
GO_BONE_MINERALIZATION	40	0.448324	1.61164	0.0429379	0.0991715	0.795	1363	tags=33%, list=24%, signal=43%
GO_LIPOPROTEIN_BIOSYNTHETIC_PROCESS	35	0.285654	1.61081	0.0397074	0.099158	0.795	2510	tags=46%, list=44%, signal=82%
GO_HOMOTYPIC_CELL_CELL_ADHESION	23	0.38649	1.61022	0.0398741	0.0991161	0.795	1392	tags=35%, list=25%, signal=46%
GO_POSITIVE_REGULATION_OF_LIPID_BIOSYNTHETIC_PROCESS	26	0.4975	1.6089	0.0398741	0.0992108	0.795	1214	tags=35%, list=22%, signal=44%
GO_RIBONUCLEOPROTEIN_COMPLEX	253	0.276448	1.60853	0.0396246	0.0991689	0.795	3177	tags=69%, list=56%, signal=150%
GO_NEGATIVE_REGULATION_OF_PROTEIN_SERINE_THREONINE_KINASE_ACTIVITY	47	0.275982	1.60848	0.038	0.0991555	0.795	1365	tags=26%, list=24%, signal=33%
GO_MESODERM_DEVELOPMENT	38	0.350339	1.60637	0.038	0.0993278	0.795	1243	tags=24%, list=22%, signal=30%
GO_NON_RECOMBINATIONAL_REPAIR	37	0.318511	1.60626	0.0399579	0.0993142	0.795	3489	tags=84%, list=62%, signal=218%
GO_AXONAL_TRANSPORT	26	0.385868	1.60552	0.044186	0.0993544	0.795	2171	tags=54%, list=38%, signal=87%
GO_CARBOHYDRATE_METABOLIC_PROCESS	165	0.248812	1.60541	0.038	0.0993409	0.795	1931	tags=32%, list=34%, signal=47%
GO_RHO_GUANYL_NUCLEOTIDE_EXCHANGE_FACTOR_ACTIVITY	25	0.396578	1.6052	0	0.0993274	0.795	2412	tags=60%, list=43%, signal=104%
GO_DOUBLE_STRAND_BREAK_REPAIR	77	0.315161	1.60489	0.0400844	0.0993005	0.795	3581	tags=87%, list=63%, signal=235%
GO_CELLULAR_AMIDE_METABOLIC_PROCESS	309	0.24668	1.60481	0.038	0.0992588	0.795	3384	tags=67%, list=60%, signal=157%
GO_PIGMENT_BIOSYNTHETIC_PROCESS	24	0.32012	1.60435	0	0.0992172	0.795	2895	tags=67%, list=51%, signal=136%
GO_MITOTIC_DNA_INTEGRITY_CHECKPOINT	45	0.26225	1.60432	0.038	0.0991757	0.795	3242	tags=67%, list=57%, signal=155%
GO_NEGATIVE_REGULATION_OF_DNA_BINDING_TRANSCRIPTION_FACTOR_ACTIVITY	40	0.30392	1.60298	0.0402542	0.0992715	0.795	2475	tags=43%, list=44%, signal=75%
GO_KINASE_INHIBITOR_ACTIVITY	26	0.376695	1.60245	0.0399579	0.0992863	0.795	649	tags=19%, list=12%, signal=22%
GO_CELLULAR_MACROMOLECULE_CATABOLIC_PROCESS	358	0.261135	1.60189	0.038	0.0993193	0.795	3252	tags=66%, list=58%, signal=145%
GO_IMMUNE_RESPONSE_REGULATING_CELL_SURFACE_RECEPTOR_SIGNALING_PATHWAY	94	0.292939	1.60084	0.038	0.0993252	0.795	826	tags=15%, list=15%, signal=17%
GO_REGULATION_OF_EPITHELIAL_CELL_DIFFERENTIATION	42	0.289778	1.60062	0.0423163	0.0993119	0.795	1674	tags=31%, list=30%, signal=44%
GO_REGULATION_OF_CELLULAR_COMPONENT_BIOGENESIS	261	0.237085	1.60051	0.038	0.0992705	0.795	2857	tags=48%, list=51%, signal=93%
GO_SIGNALING_ADAPTOR_ACTIVITY	21	0.419645	1.60007	0	0.0992292	0.795	2600	tags=67%, list=46%, signal=123%
GO_CYTOPLASMIC_TRANSLATION	28	0.322977	1.59941	0	0.0992158	0.795	2959	tags=71%, list=52%, signal=149%
GO_ANDROGEN_RECEPTOR_SIGNALING_PATHWAY	16	0.360253	1.59927	0	0.0992026	0.795	2377	tags=44%, list=42%, signal=75%
GO_REGULATION_OF_PROTEIN_MATURATION	18	0.364841	1.59899	0	0.0991614	0.795	953	tags=22%, list=17%, signal=27%
GO_RECEPTOR_LOCALIZATION_TO_SYNAPSE	20	0.431804	1.59836	0	0.0991526	0.795	2243	tags=60%, list=40%, signal=99%
GO_MESENCHYMAL_CELL_DIFFERENTIATION	76	0.281555	1.59775	0.0423163	0.0991858	0.795	2468	tags=43%, list=44%, signal=76%
GO_RECOMBINATIONAL_REPAIR	48	0.324237	1.5966	0	0.0992783	0.795	3581	tags=90%, list=63%, signal=243%
GO_CELLULAR_PROTEIN_CATABOLIC_PROCESS	247	0.262443	1.59549	0.038	0.0992974	0.795	3237	tags=65%, list=57%, signal=146%
GO_VACUOLAR_TRANSPORT	54	0.28577	1.59541	0	0.0993045	0.795	3341	tags=74%, list=59%, signal=180%
GO_B_CELL_ACTIVATION_INVOLVED_IN_IMMUNE_RESPONSE	23	0.354635	1.59527	0.0418502	0.0992914	0.795	3513	tags=87%, list=62%, signal=230%
GO_REGULATION_OF_NEURAL_PRECURSOR_CELL_PROLIFERATION	34	0.479123	1.59467	0.0475	0.0994045	0.795	890	tags=18%, list=16%, signal=21%
GO_LIPID_CATABOLIC_PROCESS	87	0.288855	1.59453	0.038	0.0993633	0.795	1461	tags=28%, list=26%, signal=37%
GO_MIDBRAIN_DEVELOPMENT	34	0.39425	1.59362	0	0.0995661	0.795	494	tags=12%, list=9%, signal=13%
GO_STRIATED_MUSCLE_CONTRACTION	49	0.300653	1.59342	0.038	0.099525	0.795	1528	tags=31%, list=27%, signal=42%
GO_CLATHRIN_BINDING	15	0.448411	1.59308	0	0.0995657	0.795	1197	tags=33%, list=21%, signal=42%
GO_OXIDOREDUCTASE_ACTIVITY_ACTING_ON_CH_OH_GROUP_OF_DONORS	42	0.266906	1.59266	0.038	0.0995523	0.795	893	tags=19%, list=16%, signal=22%
GO_CELLULAR_RESPONSE_TO_INSULIN_STIMULUS	73	0.246303	1.59258	0.044186	0.0995112	0.795	2515	tags=47%, list=45%, signal=83%
GO_BONE_RESORPTION	19	0.44045	1.59251	0	0.0994702	0.795	1263	tags=26%, list=22%, signal=34%
GO_PROTEIN_MATURATION	83	0.242966	1.5925	0.0420819	0.0994293	0.795	2903	tags=55%, list=51%, signal=112%
GO_BONE_DEVELOPMENT	74	0.325258	1.5918	0.0402542	0.0994577	0.795	1732	tags=31%, list=31%, signal=44%
GO_DIGESTION	26	0.515433	1.59034	0.0403826	0.0994617	0.795	1211	tags=27%, list=21%, signal=34%
GO_MICROVILLUS	26	0.378425	1.59001	0.0425532	0.0994208	0.795	932	tags=23%, list=17%, signal=28%
GO_CHROMATIN_DNA_BINDING	28	0.329993	1.5894	0	0.0994278	0.795	3230	tags=75%, list=57%, signal=175%
GO_GOLGI_CISTERNA	35	0.330896	1.58898	0.038	0.0995747	0.795	983	tags=23%, list=17%, signal=28%
GO_ENDOPLASMIC_RETICULUM_PART	444	0.246145	1.58703	0.0398741	0.0997675	0.795	736	tags=9%, list=13%, signal=10%
GO_LYTIC_VACUOLE_ORGANIZATION	23	0.311785	1.58697	0	0.0997267	0.795	2265	tags=52%, list=40%, signal=87%
GO_STEROID_HORMONE_RECEPTOR_BINDING	31	0.322334	1.58629	0.0400421	0.0997133	0.795	2491	tags=45%, list=44%, signal=80%
GO_TRANSFORMING_GROWTH_FACTOR_BETA_RECEPTOR_SIGNALING_PATHWAY	61	0.277414	1.58599	0.038	0.0997043	0.795	2932	tags=57%, list=52%, signal=118%
GO_NUCLEAR_RECEPTOR_TRANSCRIPTION_COACTIVATOR_ACTIVITY	22	0.332802	1.58585	0	0.0996635	0.795	2712	tags=59%, list=48%, signal=113%
GO_REGULATION_OF_BMP_SIGNALING_PATHWAY	24	0.361014	1.58554	0.038	0.0996228	0.795	2364	tags=50%, list=42%, signal=86%
GO_VESICLE_LUMEN	101	0.334792	1.58481	0.0423634	0.0996864	0.851	502	tags=7%, list=9%, signal=7%
GO_REGULATION_OF_CELLULAR_CATABOLIC_PROCESS	252	0.241416	1.58478	0.038	0.0996777	0.851	3095	tags=58%, list=55%, signal=123%
GO_NUCLEOTIDYLTRANSFERASE_ACTIVITY	46	0.264641	1.58421	0	0.0996642	0.851	2251	tags=41%, list=40%, signal=68%
GO_PROTON_TRANSPORTING_TWO_SECTOR_ATPASE_COMPLEX	19	0.335435	1.58377	0	0.0996569	0.851	366	tags=11%, list=6%, signal=11%
GO_POSITIVE_REGULATION_OF_EXOCYTOSIS	28	0.319368	1.58322	0.038	0.0996163	0.851	841	tags=21%, list=15%, signal=25%
GO_POSITIVE_REGULATION_OF_MYELOID_CELL_DIFFERENTIATION	27	0.51352	1.58224	0.038	0.0995628	0.851	1614	tags=33%, list=29%, signal=46%
GO_EPIDERMAL_CELL_DIFFERENTIATION	52	0.316756	1.58163	0.038	0.09971	0.898	1307	tags=29%, list=23%, signal=37%
GO_MRNA_METABOLIC_PROCESS	151	0.283775	1.58162	0	0.0996694	0.898	2883	tags=62%, list=51%, signal=123%
GO_REGULATION_OF_SYNAPSE_STRUCTURE_OR_ACTIVITY	72	0.359015	1.58157	0.038	0.099629	0.898	769	tags=18%, list=14%, signal=21%
GO_AXON_CYTOPLASM	28	0.355211	1.581	0	0.0996158	0.898	2616	tags=61%, list=46%, signal=113%
GO_BONE_MORPHOGENESIS	44	0.344394	1.57981	0.0423634	0.0997488	0.898	1732	tags=36%, list=31%, signal=52%
GO_LYMPHOCYTE_APOPTOTIC_PROCESS	22	0.374232	1.5796	0	0.0997084	0.898	2436	tags=59%, list=43%, signal=104%
GO_COATED_VESICLE	103	0.244917	1.57886	0.038	0.0996951	0.898	999	tags=16%, list=18%, signal=19%
GO_ENSHEATHMENT_OF_NEURONS	40	0.316077	1.57796	0.038	0.0996819	0.898	2677	tags=50%, list=47%, signal=94%
GO_RESPONSE_TO_NERVE_GROWTH_FACTOR	16	0.381491	1.57684	0.0418502	0.099734	0.898	2825	tags=69%, list=50%, signal=137%
GO_TRANSFERASE_COMPLEX	231	0.268469	1.57683	0	0.0996938	0.898	2943	tags=64%, list=52%, signal=128%
GO_CHROMOSOMAL_REGION	118	0.274099	1.57676	0	0.0996535	0.898	3142	tags=68%, list=56%, signal=150%
GO_IMMUNE_RESPONSE_REGULATING_SIGNALING_PATHWAY	129	0.267844	1.57675	0.038	0.0996134	0.898	826	tags=13%, list=15%, signal=15%
GO_MYOFIBRIL_ASSEMBLY	17	0.477915	1.57613	0	0.0996333	0.898	1276	tags=41%, list=23%, signal=53%
GO_PROTEIN_DEPOLYMERIZATION	36	0.308786	1.57506	0.038	0.0996924	0.898	2597	tags=50%, list=46%, signal=92%
GO_PROTEIN_CONTAINING_COMPLEX_DISASSEMBLY	107	0.263602	1.57473	0.038	0.0996931	0.898	3142	tags=66%, list=56%, signal=147%
GO_POSITIVE_REGULATION_OF_DNA_METABOLIC_PROCESS	57	0.271265	1.57465	0.038	0.099653	0.898	3136	tags=63%, list=56%, signal=141%
GO_BRUSH_BORDER	25	0.310633	1.57457	0	0.0996131	0.898	3009	tags=64%, list=53%, signal=137%
GO_SPHINGOLIPID_METABOLIC_PROCESS	25	0.346368	1.57446	0.038	0.0995732	0.898	2035	tags=40%, list=36%, signal=62%
GO_PHOSPHOLIPID_METABOLIC_PROCESS	66	0.269228	1.57298	0.0398741	0.0996317	0.898	2510	tags=44%, list=44%, signal=78%
GO_RESPONSE_TO_TOPOLOGICALLY_INCORRECT_PROTEIN	66	0.271505	1.57278	0	0.0996324	0.898	3197	tags=70%, list=57%, signal=159%
GO_POSITIVE_REGULATION_OF_NOTCH_SIGNALING_PATHWAY	15	0.371921	1.57228	0	0.0996235	0.898	2338	tags=53%, list=41%, signal=91%
GO_NEGATIVE_REGULATION_OF_ACTIN_FILAMENT_DEPOLYMERIZATION	15	0.404191	1.57173	0	0.0996569	0.898	1428	tags=40%, list=25%, signal=53%
GO_CARBOHYDRATE_DERIVATIVE_TRANSPORT	18	0.338158	1.5717	0.0446534	0.0996171	0.898	2102	tags=39%, list=37%, signal=62%
GO_GLYCOSAMINOGLYCAN_BINDING	55	0.473961	1.57151	0.0445487	0.0995775	0.898	1440	tags=24%, list=26%, signal=31%
GO_CYTOSOLIC_PART	76	0.262208	1.56947	0.038	0.0998489	0.898	2959	tags=61%, list=52%, signal=126%
GO_DNA_BIOSYNTHETIC_PROCESS	66	0.249781	1.56876	0.0448642	0.0998525	0.898	1844	tags=35%, list=33%, signal=51%
GO_DNA_METHYLATION_OR_DEMETHYLATION	21	0.334961	1.56864	0	0.0998126	0.898	3170	tags=76%, list=56%, signal=173%
GO_AORTA_DEVELOPMENT	17	0.403229	1.56845	0.045292	0.0998191	0.898	378	tags=12%, list=7%, signal=13%
GO_AMINO_ACID_TRANSPORT	32	0.289853	1.56833	0.0402542	0.0998061	0.898	684	tags=13%, list=12%, signal=14%
GO_LIPASE_ACTIVITY	37	0.365225	1.56802	0.038	0.0997931	0.898	2166	tags=43%, list=38%, signal=70%
GO_NEGATIVE_REGULATION_OF_PROTEOLYSIS	79	0.284676	1.56731	0.038	0.0998859	0.958	3017	tags=54%, list=53%, signal=115%
GO_POSITIVE_REGULATION_OF_ANION_TRANSPORT	15	0.40129	1.56665	0.0398741	0.0999691	0.958	1618	tags=40%, list=29%, signal=56%
GO_ANDROGEN_RECEPTOR_BINDING	19	0.332852	1.56656	0	0.0999294	0.958	2491	tags=47%, list=44%, signal=85%
GO_NEURON_PROJECTION_ORGANIZATION	29	0.382314	1.56606	0	0.100095	0.958	2595	tags=66%, list=46%, signal=121%
GO_NEURON_FATE_COMMITMENT	17	0.500076	1.56593	0	0.100102	0.958	1934	tags=53%, list=34%, signal=80%
GO_PHOSPHORIC_DIESTER_HYDROLASE_ACTIVITY	36	0.405524	1.56449	0.038	0.100093	0.958	2054	tags=47%, list=36%, signal=74%
GO_SPINDLE_POLE	44	0.298507	1.56441	0	0.100053	0.958	3031	tags=70%, list=54%, signal=151%
GO_RNA_POLYMERASE_II_TRANSCRIPTION_FACTOR_COMPLEX	46	0.327627	1.56373	0	0.100099	0.958	2689	tags=59%, list=48%, signal=111%
GO_AXO_DENDRITIC_TRANSPORT	31	0.404696	1.56358	0	0.100059	0.958	2433	tags=61%, list=43%, signal=107%
GO_NEGATIVE_REGULATION_OF_PROTEIN_COMPLEX_DISASSEMBLY	21	0.386314	1.56357	0.042841	0.100019	0.958	2597	tags=62%, list=46%, signal=114%
GO_SOMITOGENESIS	23	0.371113	1.56202	0.0429379	0.100065	0.958	1455	tags=30%, list=26%, signal=41%
GO_REGULATION_OF_EPIDERMIS_DEVELOPMENT	26	0.330649	1.56198	0.038	0.100025	0.958	1307	tags=27%, list=23%, signal=35%
GO_POSITIVE_REGULATION_OF_MEMBRANE_PERMEABILITY	20	0.386118	1.56196	0	0.0999859	0.958	2554	tags=65%, list=45%, signal=118%
GO_REGULATION_OF_CARBOHYDRATE_BIOSYNTHETIC_PROCESS	27	0.367042	1.56188	0	0.0999465	0.958	1834	tags=41%, list=33%, signal=60%
GO_COFACTOR_BIOSYNTHETIC_PROCESS	79	0.241811	1.56092	0.0398741	0.100018	0.958	3355	tags=67%, list=59%, signal=163%
GO_MITOCHONDRIAL_OUTER_MEMBRANE_PERMEABILIZATION	17	0.389499	1.56018	0	0.100058	0.958	2554	tags=65%, list=45%, signal=118%
GO_REGULATION_OF_DEFENSE_RESPONSE	167	0.261289	1.5599	0.038	0.10009	0.958	1025	tags=17%, list=18%, signal=21%
GO_NEGATIVE_REGULATION_OF_MAP_KINASE_ACTIVITY	25	0.321412	1.55918	0.0421754	0.100117	0.958	1939	tags=40%, list=34%, signal=61%
GO_POSITIVE_REGULATION_OF_BLOOD_VESSEL_DIAMETER	20	0.535113	1.55915	0	0.100078	0.958	617	tags=15%, list=11%, signal=17%
GO_REGULATION_OF_DNA_BINDING_TRANSCRIPTION_FACTOR_ACTIVITY	107	0.288733	1.55876	0.0402542	0.100078	0.958	2529	tags=45%, list=45%, signal=80%
GO_REGULATION_OF_POSTSYNAPSE_ORGANIZATION	31	0.414715	1.55851	0.038	0.100039	0.958	721	tags=19%, list=13%, signal=22%
GO_DENDRITIC_TREE	186	0.250787	1.5578	0.038	0.100052	0.958	2622	tags=45%, list=46%, signal=81%
GO_REGULATION_OF_PRODUCTION_OF_MOLECULAR_MEDIATOR_OF_IMMUNE_RESPONSE	34	0.326896	1.55763	0.038	0.100013	0.958	3281	tags=71%, list=58%, signal=168%
GO_POSITIVE_REGULATION_OF_PROTEIN_POLYMERIZATION	34	0.289018	1.5564	0.038	0.100208	0.958	3141	tags=68%, list=56%, signal=152%
GO_DENDRITE_MORPHOGENESIS	54	0.288686	1.55622	0.038	0.100169	0.958	2876	tags=59%, list=51%, signal=120%
GO_REGULATION_OF_ANIMAL_ORGAN_FORMATION	17	0.394136	1.55592	0	0.10013	0.958	1894	tags=41%, list=34%, signal=62%
GO_MRNA_3_UTR_BINDING	25	0.355854	1.55563	0.0439306	0.100134	0.958	2784	tags=68%, list=49%, signal=134%
GO_DEVELOPMENT_OF_PRIMARY_SEXUAL_CHARACTERISTICS	63	0.356377	1.55496	0.0402542	0.100121	0.958	687	tags=13%, list=12%, signal=14%
GO_INTERSPECIES_INTERACTION_BETWEEN_ORGANISMS	275	0.26735	1.55479	0.038	0.100125	0.958	3641	tags=77%, list=65%, signal=206%
GO_CYTOSOLIC_RIBOSOME	29	0.34938	1.55443	0	0.100086	0.958	3459	tags=86%, list=61%, signal=222%
GO_CATALYTIC_COMPLEX	420	0.254761	1.55418	0.038	0.100147	0.958	3263	tags=69%, list=58%, signal=151%
GO_CELLULAR_RESPONSE_TO_RETINOIC_ACID	26	0.446925	1.55391	0.039666	0.100134	0.958	1178	tags=27%, list=21%, signal=34%
GO_PRODUCTION_OF_MOLECULAR_MEDIATOR_OF_IMMUNE_RESPONSE	45	0.281235	1.5529	0.038	0.100121	0.958	3331	tags=67%, list=59%, signal=161%
GO_RETROGRADE_TRANSPORT_ENDOSOME_TO_GOLGI	31	0.273817	1.55253	0.0450771	0.100125	0.958	2631	tags=52%, list=47%, signal=96%
GO_RESPONSE_TO_REACTIVE_OXYGEN_SPECIES	66	0.305661	1.55096	0.0453461	0.100277	0.958	2995	tags=55%, list=53%, signal=115%
GO_RNA_POLYMERASE_COMPLEX	30	0.301529	1.55085	0	0.100239	0.958	3051	tags=70%, list=54%, signal=152%
GO_NEGATIVE_REGULATION_OF_DNA_RECOMBINATION	15	0.400152	1.54942	0.038	0.100434	0.958	2339	tags=60%, list=41%, signal=102%
GO_HORMONE_TRANSPORT	79	0.376596	1.54888	0.0424581	0.10046	0.958	1402	tags=24%, list=25%, signal=32%
GO_POSITIVE_REGULATION_OF_INTRACELLULAR_PROTEIN_TRANSPORT	43	0.267192	1.54851	0.038	0.100489	0.958	1891	tags=30%, list=34%, signal=45%
GO_ACTIN_FILAMENT_BUNDLE_ORGANIZATION	56	0.246158	1.54832	0.038	0.10045	0.958	1877	tags=32%, list=33%, signal=48%
GO_POSITIVE_REGULATION_OF_ORGANELLE_ASSEMBLY	18	0.372399	1.54811	0.0478589	0.100411	0.958	2851	tags=72%, list=51%, signal=146%
GO_EARLY_ENDOSOME	114	0.232111	1.54809	0.038	0.100372	0.958	3468	tags=62%, list=61%, signal=158%
GO_RECEPTOR_TYROSINE_KINASE_BINDING	21	0.475051	1.54758	0	0.100334	0.958	91	tags=5%, list=2%, signal=5%
GO_CONTRACTILE_ACTIN_FILAMENT_BUNDLE_ASSEMBLY	31	0.269652	1.54748	0.0423634	0.100295	0.958	2832	tags=55%, list=50%, signal=110%
GO_CELLULAR_RESPONSE_TO_ACID_CHEMICAL	69	0.310899	1.54592	0.0398741	0.10044	0.958	1743	tags=29%, list=31%, signal=41%
GO_POSITIVE_REGULATION_OF_CHROMOSOME_ORGANIZATION	53	0.27399	1.5458	0	0.100443	0.958	3430	tags=75%, list=61%, signal=191%
GO_GLUTATHIONE_METABOLIC_PROCESS	15	0.370803	1.54534	0	0.100478	0.958	2165	tags=53%, list=38%, signal=86%
GO_LIPID_MODIFICATION	66	0.280328	1.54478	0.0417124	0.100482	0.958	1287	tags=24%, list=23%, signal=31%
GO_CARBOHYDRATE_BIOSYNTHETIC_PROCESS	71	0.258753	1.54429	0.0402542	0.100469	0.958	1576	tags=27%, list=28%, signal=37%
GO_NEUROMUSCULAR_JUNCTION	31	0.333718	1.54378	0.0425056	0.100455	0.958	1227	tags=26%, list=22%, signal=33%
GO_COATED_MEMBRANE	41	0.254941	1.54378	0	0.100417	0.958	2296	tags=44%, list=41%, signal=73%
GO_PROTEIN_TRANSPORT_ALONG_MICROTUBULE	24	0.323422	1.54318	0	0.100429	0.958	2486	tags=54%, list=44%, signal=96%
GO_REGULATION_OF_MEMBRANE_PERMEABILITY	25	0.372766	1.54243	0	0.100459	0.958	2554	tags=64%, list=45%, signal=116%
GO_CENTRAL_NERVOUS_SYSTEM_NEURON_AXONOGENESIS	18	0.380407	1.53919	0.0453461	0.100876	0.958	1054	tags=28%, list=19%, signal=34%
GO_SEGMENTATION	32	0.305639	1.53848	0.0402542	0.100977	0.958	1455	tags=28%, list=26%, signal=38%
GO_VACUOLAR_PART	178	0.236098	1.53823	0.038	0.100977	0.958	3092	tags=55%, list=55%, signal=118%
GO_ENDONUCLEASE_ACTIVITY	36	0.285463	1.53812	0	0.100938	0.958	2586	tags=53%, list=46%, signal=97%
GO_METALLOENDOPEPTIDASE_ACTIVITY	26	0.409556	1.53738	0	0.101049	0.958	2543	tags=62%, list=45%, signal=112%
GO_POSITIVE_REGULATION_OF_EPITHELIAL_CELL_MIGRATION	50	0.394157	1.5369	0.0479798	0.101099	0.958	1736	tags=32%, list=31%, signal=46%
GO_TELOMERE_ORGANIZATION	58	0.287355	1.53596	0	0.101169	0.958	3430	tags=79%, list=61%, signal=200%
GO_UBIQUITIN_LIGASE_COMPLEX	85	0.286975	1.53499	0	0.101194	0.958	2943	tags=67%, list=52%, signal=138%
GO_ACETYLGLUCOSAMINYLTRANSFERASE_ACTIVITY	19	0.339757	1.5344	0.038	0.101219	0.958	2187	tags=42%, list=39%, signal=69%
GO_FORELIMB_MORPHOGENESIS	15	0.490048	1.53434	0.0402542	0.10118	0.958	1674	tags=40%, list=30%, signal=57%
GO_ERBB_SIGNALING_PATHWAY	45	0.285899	1.53425	0.0402542	0.101141	0.958	2726	tags=51%, list=48%, signal=98%
GO_EARLY_ENDOSOME_MEMBRANE	46	0.299287	1.53382	0.0398741	0.101102	0.958	2634	tags=52%, list=47%, signal=97%
GO_REGULATION_OF_ALPHA_BETA_T_CELL_ACTIVATION	25	0.370591	1.53325	0.0446534	0.101089	0.958	1392	tags=28%, list=25%, signal=37%
GO_NUCLEASE_ACTIVITY	55	0.281	1.53287	0.038	0.101011	0.958	3252	tags=69%, list=58%, signal=162%
GO_SENSORY_PERCEPTION_OF_CHEMICAL_STIMULUS	15	0.474538	1.5326	0.038	0.101011	0.958	1935	tags=53%, list=34%, signal=81%
GO_REGULATION_OF_DNA_REPAIR	44	0.25319	1.53229	0	0.100973	0.958	2377	tags=45%, list=42%, signal=78%
GO_PEPTIDYL_AMINO_ACID_MODIFICATION	351	0.232311	1.53226	0.038	0.100934	0.958	3559	tags=66%, list=63%, signal=166%
GO_NEGATIVE_REGULATION_OF_CELLULAR_RESPONSE_TO_TRANSFORMING_GROWTH_FACTOR_BETA_STIMULUS	23	0.327285	1.53216	0	0.100895	0.958	1307	tags=30%, list=23%, signal=39%
GO_ATP_DEPENDENT_CHROMATIN_REMODELING	20	0.345432	1.53203	0	0.100882	0.958	3429	tags=90%, list=61%, signal=229%
GO_NEGATIVE_REGULATION_OF_MAPK_CASCADE	54	0.266183	1.53166	0.038	0.100844	0.958	1956	tags=33%, list=35%, signal=51%
GO_REGULATION_OF_RHO_PROTEIN_SIGNAL_TRANSDUCTION	43	0.336304	1.53164	0.0422222	0.100806	0.958	2246	tags=49%, list=40%, signal=81%
GO_REGULATION_OF_CELLULAR_AMINE_METABOLIC_PROCESS	21	0.42751	1.53143	0.038	0.100806	0.958	684	tags=19%, list=12%, signal=22%
GO_CELL_CORTEX_REGION	15	0.324582	1.5304	0	0.100935	0.958	2622	tags=60%, list=46%, signal=112%
GO_ENDOTHELIAL_CELL_APOPTOTIC_PROCESS	16	0.434457	1.52903	0.0423634	0.101045	0.958	873	tags=25%, list=15%, signal=29%
GO_SPINDLE_MICROTUBULE	15	0.375051	1.52896	0	0.101007	0.958	3235	tags=87%, list=57%, signal=203%
GO_STRUCTURAL_MOLECULE_ACTIVITY	229	0.254136	1.52841	0.038	0.100994	0.958	2844	tags=51%, list=50%, signal=98%
GO_SPERM_MOTILITY	15	0.476099	1.52741	0	0.101134	0.958	1409	tags=40%, list=25%, signal=53%
GO_TRANSLATION_REGULATOR_ACTIVITY_NUCLEIC_ACID_BINDING	32	0.270078	1.52683	0	0.101177	1	2828	tags=59%, list=50%, signal=118%
GO_NEUROTRANSMITTER_METABOLIC_PROCESS	29	0.481698	1.52555	0	0.101247	1	361	tags=10%, list=6%, signal=11%
GO_ATP_HYDROLYSIS_COUPLED_CATION_TRANSMEMBRANE_TRANSPORT	18	0.318272	1.52509	0	0.101208	1	474	tags=11%, list=8%, signal=12%
GO_REGULATION_OF_CELL_CYCLE_ARREST	36	0.263709	1.52503	0	0.10117	1	3242	tags=67%, list=57%, signal=156%
GO_ENDOSOMAL_TRANSPORT	79	0.239531	1.52431	0.038	0.101149	1	3091	tags=61%, list=55%, signal=132%
GO_POSITIVE_REGULATION_OF_DEFENSE_RESPONSE	109	0.269376	1.52286	0.038	0.101285	1	2867	tags=52%, list=51%, signal=104%
GO_REGULATION_OF_CATABOLIC_PROCESS	305	0.232019	1.52224	0.038	0.101247	1	3156	tags=59%, list=56%, signal=127%
GO_MICROTUBULE_ORGANIZING_CENTER_PART	52	0.304564	1.52156	0.0453461	0.101237	1	3283	tags=75%, list=58%, signal=178%
GO_NEGATIVE_REGULATION_OF_PEPTIDASE_ACTIVITY	51	0.338598	1.52127	0.038	0.101266	1	1343	tags=22%, list=24%, signal=28%
GO_POSITIVE_REGULATION_OF_EPITHELIAL_CELL_DIFFERENTIATION	19	0.387522	1.52119	0.0429379	0.101228	1	1455	tags=32%, list=26%, signal=42%
GO_RELEASE_OF_CYTOCHROME_C_FROM_MITOCHONDRIA	22	0.350923	1.52098	0.0429379	0.101231	1	1830	tags=36%, list=32%, signal=54%
GO_PROTEIN_POLYMERIZATION	80	0.236856	1.52089	0.0400421	0.101193	1	2857	tags=52%, list=51%, signal=105%
GO_COENZYME_BINDING	98	0.230818	1.51992	0.0403826	0.101246	1	2558	tags=40%, list=45%, signal=72%
GO_TRANSLESION_SYNTHESIS	16	0.39637	1.51817	0	0.10145	1	1801	tags=50%, list=32%, signal=73%
GO_REGULATION_OF_CYTOKINESIS	24	0.36399	1.51769	0	0.101503	1	3066	tags=83%, list=54%, signal=182%
GO_REGULATION_OF_MITOTIC_CELL_CYCLE	212	0.22935	1.51759	0.038	0.101508	1	3333	tags=65%, list=59%, signal=153%
GO_NUCLEAR_CHROMOSOME_TELOMERIC_REGION	40	0.352361	1.51752	0	0.10147	1	2853	tags=68%, list=51%, signal=136%
GO_REGULATION_OF_VIRAL_TRANSCRIPTION	17	0.329695	1.51731	0	0.101432	1	3347	tags=82%, list=59%, signal=202%
GO_SOMATIC_DIVERSIFICATION_OF_IMMUNE_RECEPTORS	22	0.34696	1.51629	0.0403826	0.10169	1	3103	tags=73%, list=55%, signal=161%
GO_REGULATION_OF_MACROAUTOPHAGY	53	0.272195	1.51525	0	0.101847	1	3084	tags=64%, list=55%, signal=140%
GO_MITOTIC_SPINDLE	27	0.31025	1.51517	0.039666	0.101863	1	3082	tags=70%, list=55%, signal=154%
GO_SMOOTHENED_SIGNALING_PATHWAY	51	0.270809	1.51402	0.045292	0.102028	1	2536	tags=47%, list=45%, signal=85%
GO_RNA_POLYMERASE_II_ACTIVATING_TRANSCRIPTION_FACTOR_BINDING	18	0.450256	1.51402	0.0423634	0.101989	1	2468	tags=67%, list=44%, signal=118%
GO_PROTEIN_HETEROOLIGOMERIZATION	29	0.277413	1.51278	0.0402542	0.102195	1	2109	tags=38%, list=37%, signal=60%
GO_MORPHOGENESIS_OF_EMBRYONIC_EPITHELIUM	56	0.267804	1.51152	0.0449173	0.10221	1	2409	tags=43%, list=43%, signal=74%
GO_REGULATION_OF_DNA_METABOLIC_PROCESS	98	0.250469	1.51128	0.038	0.102278	1	3351	tags=68%, list=59%, signal=165%
GO_NUCLEAR_MATRIX	30	0.364184	1.51068	0.038	0.102239	1	2668	tags=60%, list=47%, signal=113%
GO_GLIAL_CELL_DEVELOPMENT	37	0.282746	1.51041	0.0423634	0.102267	1	1477	tags=27%, list=26%, signal=36%
GO_DNA_DAMAGE_RESPONSE_SIGNAL_TRANSDUCTION_BY_P53_CLASS_MEDIATOR	36	0.268284	1.51002	0	0.102269	1	2837	tags=56%, list=50%, signal=111%
GO_AP_TYPE_MEMBRANE_COAT_ADAPTOR_COMPLEX	23	0.27233	1.50922	0	0.102302	1	1945	tags=43%, list=34%, signal=66%
GO_SCF_UBIQUITIN_LIGASE_COMPLEX	19	0.336535	1.50879	0	0.102301	1	3623	tags=95%, list=64%, signal=264%
GO_REGULATION_OF_RAS_PROTEIN_SIGNAL_TRANSDUCTION	79	0.248391	1.50813	0.0422222	0.102329	1	2634	tags=47%, list=47%, signal=87%
GO_POSITIVE_REGULATION_OF_PROTEIN_MODIFICATION_BY_SMALL_PROTEIN_CONJUGATION_OR_REMOVAL	46	0.306953	1.50717	0	0.102331	1	2974	tags=65%, list=53%, signal=137%
GO_ORGANELLE_FUSION	43	0.280349	1.50707	0.038	0.102293	1	2821	tags=58%, list=50%, signal=115%
GO_POSITIVE_REGULATION_OF_INFLAMMATORY_RESPONSE	39	0.408936	1.50694	0.0402542	0.102216	1	1617	tags=36%, list=29%, signal=50%
GO_CELL_ACTIVATION_INVOLVED_IN_IMMUNE_RESPONSE	200	0.245824	1.50693	0.038	0.102178	1	1098	tags=17%, list=19%, signal=20%
GO_GLYCEROLIPID_BIOSYNTHETIC_PROCESS	66	0.249276	1.50632	0.0398741	0.102142	1	1062	tags=18%, list=19%, signal=22%
GO_DNA_INTEGRITY_CHECKPOINT	61	0.234311	1.50556	0.038	0.102201	1	3242	tags=64%, list=57%, signal=149%
GO_ACTIVATING_TRANSCRIPTION_FACTOR_BINDING	27	0.352207	1.50362	0.0404255	0.102498	1	2548	tags=56%, list=45%, signal=101%
GO_TRANSCRIPTION_BY_RNA_POLYMERASE_III	17	0.337349	1.50339	0.0451306	0.10246	1	2377	tags=53%, list=42%, signal=91%
GO_NEGATIVE_REGULATION_OF_ION_TRANSMEMBRANE_TRANSPORT	26	0.304619	1.50332	0	0.102462	1	1829	tags=42%, list=32%, signal=62%
GO_HISTONE_H4_ACETYLATION	22	0.325788	1.50313	0	0.102424	1	3558	tags=91%, list=63%, signal=245%
GO_REGULATION_OF_MRNA_PROCESSING	40	0.374255	1.50307	0	0.102386	1	2872	tags=70%, list=51%, signal=142%
GO_NON_MOTILE_CILIUM	27	0.464146	1.50286	0	0.102413	1	2228	tags=63%, list=39%, signal=104%
GO_CHROMOSOME_TELOMERIC_REGION	50	0.33833	1.50243	0	0.102386	1	2853	tags=66%, list=51%, signal=132%
GO_REGULATION_OF_SYNAPTIC_PLASTICITY	50	0.400122	1.50235	0	0.102348	1	2629	tags=66%, list=47%, signal=122%
GO_POSITIVE_REGULATION_OF_CELL_SUBSTRATE_ADHESION	31	0.354711	1.50216	0.0425532	0.102335	1	1594	tags=32%, list=28%, signal=45%
GO_HISTONE_DEACETYLATION	19	0.381887	1.50168	0	0.102405	1	2352	tags=63%, list=42%, signal=108%
GO_RESPONSE_TO_TYPE_I_INTERFERON	23	0.561746	1.50121	0	0.102428	1	999	tags=43%, list=18%, signal=53%
GO_POSITIVE_REGULATION_OF_PRODUCTION_OF_MOLECULAR_MEDIATOR_OF_IMMUNE_RESPONSE	22	0.331808	1.50106	0.038	0.10239	1	3202	tags=73%, list=57%, signal=168%
GO_CALCIUM_ION_TRANSMEMBRANE_TRANSPORTER_ACTIVITY	36	0.351726	1.50085	0.0402542	0.102413	1	1938	tags=42%, list=34%, signal=63%
GO_POSITIVE_REGULATION_OF_ENDOTHELIAL_CELL_MIGRATION	38	0.411984	1.50028	0.0479798	0.102405	1	1376	tags=24%, list=24%, signal=31%
GO_POSITIVE_REGULATION_OF_INTRACELLULAR_TRANSPORT	62	0.259081	1.49966	0.0402542	0.102524	1	1891	tags=29%, list=34%, signal=43%
GO_CULLIN_RING_UBIQUITIN_LIGASE_COMPLEX	45	0.314322	1.49887	0	0.102586	1	3765	tags=96%, list=67%, signal=285%
GO_MITOCHONDRIAL_MEMBRANE_ORGANIZATION	40	0.252069	1.49883	0	0.102549	1	2875	tags=58%, list=51%, signal=116%
GO_CYTOKINESIS	44	0.323	1.49856	0	0.102535	1	3244	tags=82%, list=57%, signal=191%
GO_REGULATION_OF_GLIAL_CELL_DIFFERENTIATION	24	0.398417	1.49803	0.0446534	0.102562	1	1894	tags=33%, list=34%, signal=50%
GO_WATER_HOMEOSTASIS	18	0.472256	1.4972	0.0400421	0.102755	1	554	tags=17%, list=10%, signal=18%
GO_ENDOCHONDRAL_BONE_MORPHOGENESIS	27	0.392165	1.49677	0.0477387	0.102798	1	1468	tags=37%, list=26%, signal=50%
GO_DIENCEPHALON_DEVELOPMENT	23	0.454365	1.49657	0.038	0.10284	1	1243	tags=26%, list=22%, signal=33%
GO_CENTRAL_NERVOUS_SYSTEM_PROJECTION_NEURON_AXONOGENESIS	15	0.44976	1.49592	0.0453461	0.102937	1	1054	tags=33%, list=19%, signal=41%
GO_ESTABLISHMENT_OF_PROTEIN_LOCALIZATION_TO_MEMBRANE	107	0.233939	1.49559	0.038	0.102935	1	3270	tags=65%, list=58%, signal=153%
GO_MACROAUTOPHAGY	95	0.257727	1.49555	0	0.102897	1	3091	tags=64%, list=55%, signal=140%
GO_RESPONSE_TO_ENDOPLASMIC_RETICULUM_STRESS	91	0.245899	1.49555	0.038	0.102859	1	3197	tags=67%, list=57%, signal=152%
GO_REGULATION_OF_MUSCLE_HYPERTROPHY	20	0.428988	1.49504	0	0.102851	1	2023	tags=55%, list=36%, signal=85%
GO_ORGANELLE_DISASSEMBLY	42	0.242637	1.49487	0	0.102813	1	2794	tags=55%, list=50%, signal=108%
GO_REGULATION_OF_MUSCLE_CONTRACTION	49	0.360069	1.49372	0.0446534	0.102919	1	1594	tags=29%, list=28%, signal=39%
GO_TISSUE_MORPHOGENESIS	227	0.28427	1.4935	0.045292	0.102905	1	2451	tags=37%, list=43%, signal=64%
GO_T_CELL_DIFFERENTIATION_IN_THYMUS	16	0.317093	1.49291	0	0.102957	1	1704	tags=44%, list=30%, signal=63%
GO_LIPID_METABOLIC_PROCESS	366	0.257851	1.4924	0.0444444	0.103091	1	1884	tags=27%, list=33%, signal=38%
GO_NEGATIVE_REGULATION_OF_DNA_METABOLIC_PROCESS	35	0.336204	1.49214	0.038	0.103092	1	2796	tags=66%, list=50%, signal=129%
GO_ACTIN_FILAMENT_POLYMERIZATION	57	0.239991	1.49169	0.0398741	0.103079	1	2857	tags=51%, list=51%, signal=102%
GO_REGULATION_OF_SIGNAL_TRANSDUCTION_BY_P53_CLASS_MEDIATOR	57	0.325471	1.49166	0	0.103041	1	3153	tags=77%, list=56%, signal=173%
GO_HYDROLASE_ACTIVITY_ACTING_ON_ESTER_BONDS	197	0.24282	1.49066	0.0423634	0.103224	1	2684	tags=44%, list=48%, signal=81%
GO_REGULATION_OF_FAT_CELL_DIFFERENTIATION	43	0.317135	1.48807	0.0423634	0.103731	1	1694	tags=33%, list=30%, signal=46%
GO_AUTOPHAGOSOME	31	0.248447	1.48755	0	0.103809	1	3411	tags=71%, list=60%, signal=178%
GO_PEPTIDYL_SERINE_MODIFICATION	89	0.23987	1.48664	0.0398323	0.10414	1	2837	tags=51%, list=50%, signal=100%
GO_VESICLE_CYTOSKELETAL_TRAFFICKING	23	0.340708	1.48619	0	0.104178	1	2658	tags=61%, list=47%, signal=115%
GO_REGULATION_OF_CARBOHYDRATE_METABOLIC_PROCESS	59	0.274782	1.48602	0.0423163	0.104172	1	1834	tags=34%, list=33%, signal=50%
GO_ACIDIC_AMINO_ACID_TRANSPORT	16	0.309292	1.48591	0.038	0.104209	1	2595	tags=50%, list=46%, signal=92%
GO_GLYCOSYLATION	77	0.286086	1.4841	0.0398741	0.104514	1	1834	tags=30%, list=33%, signal=44%
GO_PHOSPHATIDYLINOSITOL_3_PHOSPHATE_BINDING	19	0.277663	1.48363	0.0402542	0.104623	1	3441	tags=74%, list=61%, signal=188%
GO_DNA_MODIFICATION	25	0.37324	1.48273	0	0.104789	1	2839	tags=72%, list=50%, signal=144%
GO_CELLULAR_COMPONENT_MAINTENANCE	15	0.323613	1.48262	0	0.104751	1	2634	tags=60%, list=47%, signal=112%
GO_CELL_DIVISION	176	0.246681	1.48164	0.0399579	0.104737	1	3244	tags=68%, list=57%, signal=154%
GO_CENTRIOLE	39	0.321253	1.48139	0.0453461	0.104804	1	1959	tags=46%, list=35%, signal=70%
GO_REGULATION_OF_PROTEIN_CATABOLIC_PROCESS	127	0.219929	1.48038	0.0403826	0.104998	1	3088	tags=57%, list=55%, signal=124%
GO_HISTONE_UBIQUITINATION	18	0.334852	1.48032	0	0.104959	1	3060	tags=78%, list=54%, signal=169%
GO_NEGATIVE_REGULATION_OF_SECRETION	51	0.426522	1.4802	0.0403826	0.104944	1	1740	tags=39%, list=31%, signal=56%
GO_SERINE_FAMILY_AMINO_ACID_METABOLIC_PROCESS	15	0.337488	1.47921	0	0.105153	1	3101	tags=73%, list=55%, signal=162%
GO_REGULATION_OF_INNATE_IMMUNE_RESPONSE	86	0.272939	1.47855	0.038	0.105201	1	2940	tags=58%, list=52%, signal=120%
GO_NEGATIVE_REGULATION_OF_PROTEASOMAL_PROTEIN_CATABOLIC_PROCESS	19	0.354731	1.47757	0	0.105086	1	2922	tags=74%, list=52%, signal=152%
GO_RNA_PHOSPHODIESTER_BOND_HYDROLYSIS	37	0.282638	1.47661	0	0.105317	1	3436	tags=78%, list=61%, signal=199%
GO_MITOTIC_NUCLEAR_DIVISION	95	0.243535	1.47651	0	0.105302	1	3095	tags=64%, list=55%, signal=140%
GO_INOSITOL_PHOSPHATE_METABOLIC_PROCESS	18	0.378263	1.4753	0.0398741	0.105296	1	3078	tags=72%, list=55%, signal=158%
GO_AUTONOMIC_NERVOUS_SYSTEM_DEVELOPMENT	15	0.522547	1.4744	0	0.105467	1	106	tags=7%, list=2%, signal=7%
GO_PHOSPHATIDYLINOSITOL_BINDING	85	0.237748	1.47438	0.038	0.105429	1	1915	tags=31%, list=34%, signal=46%
GO_PLACENTA_BLOOD_VESSEL_DEVELOPMENT	16	0.368461	1.47356	0.0443925	0.105414	1	2501	tags=63%, list=44%, signal=112%
GO_REGULATION_OF_RESPONSE_TO_BIOTIC_STIMULUS	32	0.295514	1.47328	0.0402542	0.105376	1	2628	tags=50%, list=47%, signal=93%
GO_L_ALPHA_AMINO_ACID_TRANSMEMBRANE_TRANSPORT	20	0.308862	1.4728	0.0402542	0.10544	1	684	tags=15%, list=12%, signal=17%
GO_MITOTIC_CYTOKINESIS	22	0.349888	1.47268	0	0.105363	1	3244	tags=86%, list=57%, signal=202%
GO_TISSUE_MIGRATION	96	0.350517	1.47227	0.0479798	0.105528	1	1736	tags=30%, list=31%, signal=43%
GO_REGULATION_OF_CARDIAC_MUSCLE_TISSUE_DEVELOPMENT	32	0.301112	1.4717	0.04	0.105627	1	2985	tags=59%, list=53%, signal=125%
GO_PROTEIN_DOMAIN_SPECIFIC_BINDING	216	0.220397	1.47168	0.038	0.105589	1	3271	tags=59%, list=58%, signal=136%
GO_ALTERNATIVE_MRNA_SPLICING_VIA_SPLICEOSOME	20	0.400639	1.47164	0	0.10555	1	2592	tags=65%, list=46%, signal=120%
GO_VITAMIN_METABOLIC_PROCESS	39	0.234118	1.4715	0.0398741	0.10554	1	585	tags=13%, list=10%, signal=14%
GO_POSITIVE_REGULATION_OF_I_KAPPAB_KINASE_NF_KAPPAB_SIGNALING	49	0.247413	1.47067	0.038	0.105711	1	2905	tags=53%, list=51%, signal=108%
GO_REGULATION_OF_ESTABLISHMENT_OF_PROTEIN_LOCALIZATION	191	0.220584	1.47031	0.0402542	0.105701	1	2784	tags=46%, list=49%, signal=88%
GO_PROTEIN_ACETYLTRANSFERASE_COMPLEX	26	0.30667	1.46865	0	0.105859	1	3003	tags=73%, list=53%, signal=156%
GO_REGULATION_OF_LYMPHOCYTE_APOPTOTIC_PROCESS	17	0.411713	1.46829	0	0.105844	1	2436	tags=65%, list=43%, signal=114%
GO_REGULATION_OF_INFLAMMATORY_RESPONSE	86	0.327993	1.46709	0.0402542	0.106098	1	1617	tags=28%, list=29%, signal=39%
GO_CAJAL_BODY	22	0.291738	1.46637	0	0.106238	1	2883	tags=64%, list=51%, signal=130%
GO_REGULATION_OF_MITOCHONDRIAL_MEMBRANE_PERMEABILITY_INVOLVED_IN_APOPTOTIC_PROCESS	18	0.399966	1.46622	0	0.106199	1	2554	tags=67%, list=45%, signal=121%
GO_RIBONUCLEASE_ACTIVITY	27	0.278796	1.4657	0	0.106365	1	3252	tags=70%, list=58%, signal=165%
GO_REGULATION_OF_AUTOPHAGY_OF_MITOCHONDRION	17	0.328292	1.46317	0	0.106746	1	2674	tags=65%, list=47%, signal=123%
GO_UBIQUITIN_BINDING	23	0.385863	1.46298	0	0.106785	1	2998	tags=78%, list=53%, signal=166%
GO_SIGNAL_TRANSDUCTION_IN_RESPONSE_TO_DNA_DAMAGE	42	0.244676	1.46221	0	0.106731	1	2554	tags=45%, list=45%, signal=82%
GO_CYTOPLASMIC_SIDE_OF_MEMBRANE	49	0.248229	1.46212	0.0402542	0.106715	1	2479	tags=41%, list=44%, signal=72%
GO_NUCLEAR_PERIPHERY	40	0.285623	1.46202	0.038	0.106711	1	2668	tags=52%, list=47%, signal=99%
GO_PHOSPHOLIPASE_ACTIVITY	32	0.332061	1.46122	0.038	0.106751	1	2166	tags=41%, list=38%, signal=66%
GO_MULTIVESICULAR_BODY_SORTING_PATHWAY	16	0.371885	1.46084	0.0473225	0.106764	1	3341	tags=88%, list=59%, signal=214%
GO_PROTEIN_MODIFICATION_BY_SMALL_PROTEIN_CONJUGATION_OR_REMOVAL	334	0.23907	1.4608	0.038	0.106725	1	3662	tags=76%, list=65%, signal=203%
GO_RESPONSE_TO_ANTINEOPLASTIC_AGENT	27	0.276283	1.45995	0.0476788	0.106825	1	2377	tags=48%, list=42%, signal=83%
GO_SPECIFIC_GRANULE_LUMEN	18	0.306522	1.45894	0	0.107063	1	3493	tags=83%, list=62%, signal=218%
GO_CATALYTIC_ACTIVITY_ACTING_ON_DNA	60	0.329099	1.4583	0	0.107156	1	3349	tags=85%, list=59%, signal=207%
GO_MIDBODY	50	0.293111	1.45817	0	0.107152	1	3066	tags=70%, list=54%, signal=152%
GO_ENDOTHELIAL_CELL_MIGRATION	73	0.348769	1.45768	0.0479798	0.107205	1	1427	tags=25%, list=25%, signal=33%
GO_NCRNA_PROCESSING	128	0.265639	1.45555	0.0442375	0.107386	1	3168	tags=65%, list=56%, signal=145%
GO_INOSITOL_LIPID_MEDIATED_SIGNALING	49	0.283145	1.45457	0.038	0.107524	1	2662	tags=47%, list=47%, signal=88%
GO_MODIFICATION_DEPENDENT_PROTEIN_BINDING	37	0.29988	1.45353	0	0.107657	1	3203	tags=76%, list=57%, signal=174%
GO_MAGNESIUM_ION_BINDING	71	0.209616	1.45345	0.038	0.107658	1	3059	tags=55%, list=54%, signal=118%
GO_REGULATION_OF_PROTEIN_AUTOPHOSPHORYLATION	15	0.307624	1.45295	0	0.107701	1	3451	tags=80%, list=61%, signal=205%
GO_ORGANELLE_MEMBRANE_FUSION	35	0.263944	1.45254	0.038	0.107762	1	2821	tags=54%, list=50%, signal=108%
GO_CILIARY_BASAL_BODY	31	0.355786	1.45249	0	0.107723	1	2536	tags=61%, list=45%, signal=111%
GO_T_CELL_APOPTOTIC_PROCESS	15	0.359745	1.45244	0	0.107745	1	2274	tags=53%, list=40%, signal=89%
GO_SOMITE_DEVELOPMENT	27	0.301907	1.4524	0.0429379	0.107706	1	1455	tags=26%, list=26%, signal=35%
GO_RNA_PHOSPHODIESTER_BOND_HYDROLYSIS_ENDONUCLEOLYTIC	21	0.288274	1.45228	0	0.107737	1	3385	tags=76%, list=60%, signal=190%
GO_EMBRYONIC_SKELETAL_SYSTEM_DEVELOPMENT	44	0.272448	1.45119	0.0429379	0.107911	1	2245	tags=41%, list=40%, signal=67%
GO_GOLGI_CISTERNA_MEMBRANE	28	0.315976	1.45112	0.04	0.107873	1	983	tags=21%, list=17%, signal=26%
GO_REGULATION_OF_DENDRITE_MORPHOGENESIS	32	0.317649	1.45098	0.039916	0.107834	1	2876	tags=66%, list=51%, signal=133%
GO_NUCLEOBASE_CONTAINING_SMALL_MOLECULE_CATABOLIC_PROCESS	21	0.434285	1.4509	0	0.107795	1	2458	tags=62%, list=44%, signal=109%
GO_SINGLE_STRANDED_RNA_BINDING	22	0.289828	1.45035	0.0448113	0.107966	1	2616	tags=55%, list=46%, signal=101%
GO_ANTIOXIDANT_ACTIVITY	18	0.301188	1.45008	0	0.107993	1	2333	tags=44%, list=41%, signal=76%
GO_IMMUNOGLOBULIN_PRODUCTION	25	0.316327	1.44985	0.038	0.107977	1	3331	tags=76%, list=59%, signal=185%
GO_AUTOPHAGY_OF_MITOCHONDRION	33	0.237957	1.44972	0	0.107961	1	2450	tags=45%, list=43%, signal=80%
GO_REGULATION_OF_CELLULAR_RESPONSE_TO_TRANSFORMING_GROWTH_FACTOR_BETA_STIMULUS	39	0.266244	1.44966	0.038	0.107945	1	2932	tags=56%, list=52%, signal=117%
GO_IRE1_MEDIATED_UNFOLDED_PROTEIN_RESPONSE	26	0.252672	1.44882	0	0.108098	1	2868	tags=58%, list=51%, signal=117%
GO_REGULATION_OF_DENDRITE_DEVELOPMENT	58	0.287916	1.44793	0.0404255	0.108142	1	2876	tags=60%, list=51%, signal=122%
GO_NEGATIVE_REGULATION_OF_SMALL_MOLECULE_METABOLIC_PROCESS	20	0.394553	1.44777	0.038	0.10814	1	1715	tags=45%, list=30%, signal=64%
GO_AUTOPHAGOSOME_ORGANIZATION	31	0.282321	1.44686	0	0.10815	1	2831	tags=61%, list=50%, signal=122%
GO_REGULATION_OF_CILIUM_ASSEMBLY	15	0.320853	1.4455	0.0444965	0.108279	1	1794	tags=40%, list=32%, signal=58%
GO_MEMBRANE_REPOLARIZATION	17	0.366398	1.44432	0	0.108424	1	1209	tags=29%, list=21%, signal=37%
GO_MODIFICATION_DEPENDENT_MACROMOLECULE_CATABOLIC_PROCESS	201	0.255629	1.44418	0.038	0.108465	1	3342	tags=71%, list=59%, signal=168%
GO_GOLGI_ASSOCIATED_VESICLE	63	0.233296	1.44357	0.038	0.108482	1	999	tags=16%, list=18%, signal=19%
GO_INTRACELLULAR_PROTEIN_TRANSPORT	367	0.216459	1.44321	0.038	0.108405	1	3265	tags=62%, list=58%, signal=138%
GO_GOLGI_STACK	45	0.286552	1.44307	0.038	0.108367	1	2392	tags=42%, list=42%, signal=73%
GO_REGULATION_OF_SODIUM_ION_TRANSMEMBRANE_TRANSPORT	22	0.305129	1.44184	0.0403826	0.108586	1	1937	tags=41%, list=34%, signal=62%
GO_NEGATIVE_REGULATION_OF_VIRAL_PROCESS	19	0.475836	1.44148	0	0.108584	1	2458	tags=68%, list=44%, signal=121%
GO_MEMBRANE_PROTEIN_ECTODOMAIN_PROTEOLYSIS	15	0.395431	1.44107	0.0445487	0.108689	1	2629	tags=67%, list=47%, signal=125%
GO_INTERCELLULAR_BRIDGE	18	0.3833	1.44084	0	0.108678	1	1491	tags=44%, list=26%, signal=60%
GO_ENDOSOME_ORGANIZATION	24	0.296754	1.4407	0	0.108639	1	3298	tags=79%, list=58%, signal=190%
GO_POSITIVE_REGULATION_OF_TUMOR_NECROSIS_FACTOR_SUPERFAMILY_CYTOKINE_PRODUCTION	15	0.433413	1.44043	0.0444444	0.108639	1	1282	tags=33%, list=23%, signal=43%
GO_MULTI_ORGANISM_BEHAVIOR	18	0.413992	1.44034	0	0.108671	1	2515	tags=67%, list=45%, signal=120%
GO_CHROMOSOME_SEPARATION	37	0.288029	1.43987	0.0432309	0.108773	1	3095	tags=68%, list=55%, signal=149%
GO_NEGATIVE_REGULATION_OF_CHROMOSOME_ORGANIZATION	45	0.322069	1.4376	0	0.10905	1	2953	tags=73%, list=52%, signal=153%
GO_REGULATION_OF_EPITHELIAL_CELL_APOPTOTIC_PROCESS	24	0.331907	1.43757	0.0423163	0.109048	1	1202	tags=25%, list=21%, signal=32%
GO_NCRNA_TRANSCRIPTION	36	0.388789	1.43749	0	0.109009	1	2659	tags=69%, list=47%, signal=131%
GO_NEGATIVE_REGULATION_OF_PROTEOLYSIS_INVOLVED_IN_CELLULAR_PROTEIN_CATABOLIC_PROCESS	24	0.330206	1.43465	0	0.109742	1	2922	tags=71%, list=52%, signal=146%
GO_RESPONSE_TO_CADMIUM_ION	18	0.352386	1.43365	0.038	0.109975	1	3369	tags=83%, list=60%, signal=206%
GO_ACETYLTRANSFERASE_ACTIVITY	30	0.249483	1.43213	0	0.110355	1	3003	tags=63%, list=53%, signal=135%
GO_REGULATION_OF_PROTEASOMAL_PROTEIN_CATABOLIC_PROCESS	64	0.24951	1.43127	0.0400421	0.110452	1	3031	tags=63%, list=54%, signal=134%
GO_CYTOSOLIC_LARGE_RIBOSOMAL_SUBUNIT	17	0.373508	1.43114	0	0.110486	1	3176	tags=82%, list=56%, signal=188%
GO_REGULATION_OF_MUSCLE_ORGAN_DEVELOPMENT	46	0.262598	1.43107	0.0402542	0.110496	1	1243	tags=22%, list=22%, signal=28%
GO_REGULATION_OF_PEPTIDE_HORMONE_SECRETION	52	0.334034	1.42852	0.0446534	0.110948	1	1846	tags=35%, list=33%, signal=51%
GO_PROTEIN_MODIFICATION_BY_SMALL_PROTEIN_CONJUGATION	280	0.241296	1.42795	0.038	0.111033	1	3643	tags=75%, list=65%, signal=202%
GO_POSITIVE_REGULATION_OF_CELL_CYCLE_ARREST	29	0.256083	1.42724	0.0459492	0.111209	1	3242	tags=66%, list=57%, signal=153%
GO_CELL_CYCLE_G2_M_PHASE_TRANSITION	97	0.261463	1.42662	0.0447059	0.1113	1	3095	tags=64%, list=55%, signal=139%
GO_ANION_HOMEOSTASIS	17	0.321702	1.42527	0.0423634	0.111565	1	1827	tags=35%, list=32%, signal=52%
GO_PEPTIDE_METABOLIC_PROCESS	42	0.30294	1.42412	0.0452381	0.11192	1	2014	tags=43%, list=36%, signal=66%
GO_PATTERN_RECOGNITION_RECEPTOR_SIGNALING_PATHWAY	39	0.274012	1.42404	0.038	0.11188	1	2905	tags=56%, list=51%, signal=115%
GO_MEMBRANE_DEPOLARIZATION	31	0.325632	1.4238	0.0453461	0.111877	1	1829	tags=35%, list=32%, signal=52%
GO_UBIQUITIN_LIKE_PROTEIN_TRANSFERASE_ACTIVITY	117	0.24955	1.4237	0.0424581	0.111837	1	3766	tags=81%, list=67%, signal=239%
GO_DORSAL_VENTRAL_PATTERN_FORMATION	21	0.30185	1.42322	0.0424107	0.111937	1	2595	tags=52%, list=46%, signal=97%
GO_PROTEIN_TARGETING	140	0.228925	1.42322	0.038	0.111933	1	3265	tags=66%, list=58%, signal=152%
GO_PROTEIN_DNA_COMPLEX	46	0.315968	1.42308	0	0.111879	1	3729	tags=93%, list=66%, signal=273%
GO_REGULATION_OF_VASCULAR_SMOOTH_MUSCLE_CELL_PROLIFERATION	25	0.269184	1.42298	0.038	0.11184	1	2705	tags=52%, list=48%, signal=99%
GO_DAMAGED_DNA_BINDING	27	0.36082	1.42209	0	0.112007	1	2377	tags=59%, list=42%, signal=102%
GO_PROTEIN_LOCALIZATION_TO_ORGANELLE	309	0.210968	1.42154	0.038	0.112032	1	3481	tags=68%, list=62%, signal=167%
GO_PEPTIDYL_LYSINE_METHYLATION	39	0.26404	1.42111	0	0.112079	1	3559	tags=79%, list=63%, signal=214%
GO_ANTIGEN_PROCESSING_AND_PRESENTATION_OF_PEPTIDE_ANTIGEN_VIA_MHC_CLASS_I	27	0.339642	1.42067	0.0422222	0.112114	1	2829	tags=63%, list=50%, signal=126%
GO_REGULATION_OF_DOUBLE_STRAND_BREAK_REPAIR_VIA_HOMOLOGOUS_RECOMBINATION	19	0.387037	1.42022	0	0.112221	1	2339	tags=63%, list=41%, signal=108%
GO_PROTEIN_CONTAINING_COMPLEX_LOCALIZATION	89	0.23699	1.42008	0.038	0.112181	1	3919	tags=84%, list=69%, signal=272%
GO_RIBONUCLEOPROTEIN_COMPLEX_SUBUNIT_ORGANIZATION	73	0.261087	1.41914	0.0449173	0.112396	1	3177	tags=68%, list=56%, signal=155%
GO_RECEPTOR_INTERNALIZATION	30	0.270496	1.41906	0.0402542	0.112356	1	787	tags=17%, list=14%, signal=19%
GO_NUCLEAR_TRANSCRIBED_MRNA_CATABOLIC_PROCESS	58	0.294235	1.41805	0.0423163	0.112492	1	3265	tags=76%, list=58%, signal=178%
GO_PRODUCTION_OF_SMALL_RNA_INVOLVED_IN_GENE_SILENCING_BY_RNA	16	0.389367	1.41705	0	0.11266	1	2872	tags=81%, list=51%, signal=165%
GO_RNA_POLYMERASE_BINDING	17	0.354311	1.41637	0	0.113047	1	2591	tags=65%, list=46%, signal=119%
GO_GLIAL_CELL_DIFFERENTIATION	68	0.29232	1.41465	0.0453461	0.11339	1	1477	tags=24%, list=26%, signal=31%
GO_POSITIVE_REGULATION_OF_ANIMAL_ORGAN_MORPHOGENESIS	30	0.390969	1.41391	0.0479798	0.113459	1	1455	tags=27%, list=26%, signal=36%
GO_PROTEIN_N_TERMINUS_BINDING	32	0.365797	1.41355	0	0.113436	1	3294	tags=91%, list=58%, signal=217%
GO_SKELETAL_SYSTEM_MORPHOGENESIS	83	0.262055	1.41208	0.0423634	0.113784	1	2782	tags=49%, list=49%, signal=96%
GO_ENDORIBONUCLEASE_ACTIVITY	16	0.294851	1.41144	0	0.113892	1	160	tags=6%, list=3%, signal=6%
GO_ACETYLGALACTOSAMINYLTRANSFERASE_ACTIVITY	22	0.342252	1.41121	0.038	0.113999	1	1552	tags=27%, list=28%, signal=37%
GO_HELICASE_ACTIVITY	52	0.304969	1.41118	0	0.113953	1	3349	tags=83%, list=59%, signal=202%
GO_PURINE_NTP_DEPENDENT_HELICASE_ACTIVITY	34	0.322954	1.41068	0	0.114121	1	3213	tags=82%, list=57%, signal=190%
GO_ESTABLISHMENT_OF_PROTEIN_LOCALIZATION_TO_VACUOLE	17	0.310483	1.41044	0	0.114102	1	3223	tags=76%, list=57%, signal=178%
GO_FATTY_ACID_BETA_OXIDATION	24	0.311781	1.41044	0.0469716	0.114061	1	1221	tags=29%, list=22%, signal=37%
GO_PROTEIN_SUMOYLATION	31	0.369275	1.41041	0.0453461	0.114043	1	177	tags=6%, list=3%, signal=7%
GO_CYCLIN_DEPENDENT_PROTEIN_SERINE_THREONINE_KINASE_REGULATOR_ACTIVITY	18	0.325104	1.40978	0	0.114196	1	3428	tags=83%, list=61%, signal=212%
GO_PROTEIN_TARGETING_TO_MEMBRANE	65	0.240677	1.40852	0.0414847	0.114403	1	3265	tags=68%, list=58%, signal=159%
GO_CELLULAR_RESPONSE_TO_ALKALOID	15	0.326881	1.40842	0.0443925	0.114362	1	2274	tags=47%, list=40%, signal=78%
GO_4_IRON_4_SULFUR_CLUSTER_BINDING	16	0.33162	1.40811	0	0.114389	1	3184	tags=81%, list=56%, signal=186%
GO_RESPONSE_TO_RETINOIC_ACID	40	0.399941	1.40711	0.0453461	0.114631	1	1647	tags=33%, list=29%, signal=46%
GO_REGULATION_OF_ORGAN_GROWTH	36	0.271796	1.4057	0.04	0.114871	1	1209	tags=22%, list=21%, signal=28%
GO_GLUTAMATE_RECEPTOR_SIGNALING_PATHWAY	25	0.361011	1.40543	0.0398741	0.114852	1	2629	tags=56%, list=47%, signal=104%
GO_PROTEIN_MODIFICATION_BY_SMALL_PROTEIN_REMOVAL	83	0.271167	1.40316	0.038	0.115378	1	2782	tags=60%, list=49%, signal=117%
GO_VACUOLE_ORGANIZATION	53	0.234054	1.40274	0	0.115438	1	3528	tags=74%, list=63%, signal=195%
GO_SEX_DIFFERENTIATION	72	0.317519	1.40171	0.0421286	0.115645	1	687	tags=11%, list=12%, signal=12%
GO_MITOTIC_CELL_CYCLE	327	0.222862	1.40155	0.0399579	0.115682	1	3247	tags=64%, list=58%, signal=141%
GO_TIGHT_JUNCTION	26	0.289304	1.40093	0.038	0.115808	1	2907	tags=54%, list=52%, signal=111%
GO_ENDONUCLEASE_ACTIVITY_ACTIVE_WITH_EITHER_RIBO_OR_DEOXYRIBONUCLEIC_ACIDS_AND_PRODUCING_5_PHOSPHOMONOESTERS	15	0.367895	1.4007	0	0.115838	1	2547	tags=60%, list=45%, signal=109%
GO_CYCLIN_DEPENDENT_PROTEIN_KINASE_HOLOENZYME_COMPLEX	18	0.303009	1.39883	0	0.116364	1	3519	tags=83%, list=62%, signal=221%
GO_ER_TO_GOLGI_TRANSPORT_VESICLE_MEMBRANE	23	0.409129	1.39846	0	0.116492	1	999	tags=30%, list=18%, signal=37%
GO_HISTONE_METHYLATION	44	0.266795	1.39678	0.0420354	0.116784	1	3559	tags=80%, list=63%, signal=214%
GO_RNA_DEPENDENT_DNA_BIOSYNTHETIC_PROCESS	26	0.290977	1.39602	0	0.117082	1	3095	tags=73%, list=55%, signal=161%
GO_NEURAL_TUBE_PATTERNING	15	0.33883	1.39318	0	0.117965	1	2230	tags=53%, list=40%, signal=88%
GO_NEGATIVE_REGULATION_OF_ERBB_SIGNALING_PATHWAY	21	0.285168	1.39284	0.0423634	0.117958	1	2631	tags=48%, list=47%, signal=89%
GO_REGULATION_OF_CELL_JUNCTION_ASSEMBLY	26	0.237508	1.39207	0.039916	0.118318	1	4071	tags=88%, list=72%, signal=316%
GO_RESPONSE_TO_GROWTH_FACTOR	222	0.2466	1.39193	0.0423634	0.118344	1	3017	tags=50%, list=53%, signal=103%
GO_POSITIVE_REGULATION_OF_ALPHA_BETA_T_CELL_ACTIVATION	19	0.382753	1.39137	0.0476788	0.118539	1	1392	tags=26%, list=25%, signal=35%
GO_SERINE_THREONINE_PROTEIN_KINASE_COMPLEX	29	0.293922	1.39123	0	0.118497	1	3519	tags=83%, list=62%, signal=219%
GO_PROTEIN_SERINE_THREONINE_TYROSINE_KINASE_ACTIVITY	15	0.313252	1.39018	0	0.118743	1	3437	tags=80%, list=61%, signal=204%
GO_VIRAL_GENE_EXPRESSION	56	0.271853	1.38917	0	0.118892	1	3554	tags=82%, list=63%, signal=220%
GO_MORPHOGENESIS_OF_AN_EPITHELIUM	184	0.276905	1.38912	0.0482233	0.118881	1	2189	tags=33%, list=39%, signal=52%
GO_ESTABLISHMENT_OF_PROTEIN_LOCALIZATION_TO_ORGANELLE	176	0.221481	1.38865	0.038	0.118984	1	3265	tags=64%, list=58%, signal=148%
GO_REGULATION_OF_MICROTUBULE_POLYMERIZATION_OR_DEPOLYMERIZATION	20	0.35236	1.38804	0.0421754	0.119083	1	2643	tags=60%, list=47%, signal=112%
GO_MODIFICATION_OF_MORPHOLOGY_OR_PHYSIOLOGY_OF_OTHER_ORGANISM	29	0.274724	1.38767	0.044289	0.119257	1	3626	tags=83%, list=64%, signal=230%
GO_ATP_METABOLIC_PROCESS	22	0.298	1.38765	0.0447059	0.119215	1	3547	tags=82%, list=63%, signal=219%
GO_NUCLEAR_TRANSCRIBED_MRNA_CATABOLIC_PROCESS_NONSENSE_MEDIATED_DECAY	31	0.343797	1.38763	0	0.119173	1	3265	tags=84%, list=58%, signal=198%
GO_RIBOSOME_ASSEMBLY	18	0.330555	1.38713	0	0.119352	1	3265	tags=83%, list=58%, signal=197%
GO_ORGANELLE_SUBCOMPARTMENT	126	0.234227	1.38612	0.038	0.119449	1	2392	tags=37%, list=42%, signal=63%
GO_CARTILAGE_DEVELOPMENT_INVOLVED_IN_ENDOCHONDRAL_BONE_MORPHOGENESIS	18	0.43744	1.38549	0.0477387	0.119619	1	1468	tags=39%, list=26%, signal=52%
GO_REGULATION_OF_SODIUM_ION_TRANSMEMBRANE_TRANSPORTER_ACTIVITY	17	0.3381	1.38519	0.045292	0.119741	1	2257	tags=47%, list=40%, signal=78%
GO_ANTIGEN_PROCESSING_AND_PRESENTATION_OF_EXOGENOUS_PEPTIDE_ANTIGEN_VIA_MHC_CLASS_I	22	0.347414	1.38499	0.0442375	0.119809	1	2763	tags=64%, list=49%, signal=124%
GO_EXOGENOUS_PROTEIN_BINDING	20	0.551329	1.38413	0	0.119964	1	205	tags=10%, list=4%, signal=10%
GO_POSITIVE_REGULATION_OF_VIRAL_LIFE_CYCLE	17	0.293217	1.38387	0.0421754	0.119956	1	607	tags=12%, list=11%, signal=13%
GO_ATPASE_COMPLEX	29	0.360389	1.3835	0	0.120064	1	2974	tags=79%, list=53%, signal=167%
GO_SWI_SNF_SUPERFAMILY_TYPE_COMPLEX	21	0.314516	1.38146	0	0.120714	1	3429	tags=86%, list=61%, signal=218%
GO_TYROSINE_PHOSPHORYLATION_OF_STAT_PROTEIN	15	0.456318	1.381	0.038	0.120833	1	1088	tags=33%, list=19%, signal=41%
GO_CYTOPLASMIC_MICROTUBULE_ORGANIZATION	15	0.410605	1.38081	0	0.120856	1	2334	tags=67%, list=41%, signal=113%
GO_INTRASPECIES_INTERACTION_BETWEEN_ORGANISMS	16	0.434752	1.37922	0	0.121522	1	2515	tags=69%, list=45%, signal=124%
GO_REGULATION_OF_POSTSYNAPTIC_MEMBRANE_NEUROTRANSMITTER_RECEPTOR_LEVELS	20	0.431884	1.37852	0	0.121732	1	2313	tags=65%, list=41%, signal=110%
GO_TOLL_LIKE_RECEPTOR_SIGNALING_PATHWAY	30	0.31711	1.37838	0.0472637	0.121724	1	598	tags=10%, list=11%, signal=11%
GO_NCRNA_METABOLIC_PROCESS	151	0.249553	1.37802	0.0418502	0.121846	1	3168	tags=64%, list=56%, signal=141%
GO_REGULATION_OF_GENERATION_OF_PRECURSOR_METABOLITES_AND_ENERGY	51	0.267687	1.37617	0.0402542	0.122434	1	3140	tags=67%, list=56%, signal=149%
GO_VESICLE_DOCKING_INVOLVED_IN_EXOCYTOSIS	17	0.375857	1.37541	0	0.122744	1	2576	tags=65%, list=46%, signal=119%
GO_HEART_GROWTH	36	0.287918	1.37435	0.04	0.12307	1	3195	tags=61%, list=57%, signal=140%
GO_DNA_CONFORMATION_CHANGE	84	0.326582	1.37211	0	0.123528	1	3349	tags=85%, list=59%, signal=205%
GO_MICROTUBULE_ORGANIZING_CENTER_ORGANIZATION	36	0.314838	1.37109	0	0.123879	1	2571	tags=58%, list=46%, signal=106%
GO_PDZ_DOMAIN_BINDING	24	0.293697	1.37088	0.0423163	0.123835	1	3402	tags=75%, list=60%, signal=188%
GO_PHOSPHOLIPASE_C_ACTIVATING_G_PROTEIN_COUPLED_RECEPTOR_SIGNALING_PATHWAY	17	0.523155	1.36994	0.038	0.124241	1	1690	tags=53%, list=30%, signal=75%
GO_PROTEIN_KINASE_COMPLEX	33	0.270315	1.36965	0	0.124387	1	3519	tags=79%, list=62%, signal=208%
GO_REGULATION_OF_GENE_EXPRESSION_EPIGENETIC	97	0.241975	1.369	0.038	0.124496	1	3893	tags=85%, list=69%, signal=268%
GO_REGULATION_OF_SYNAPSE_ASSEMBLY	31	0.448492	1.36863	0.0398323	0.124468	1	620	tags=16%, list=11%, signal=18%
GO_ENDONUCLEASE_COMPLEX	16	0.293695	1.36862	0	0.124424	1	160	tags=6%, list=3%, signal=6%
GO_SKELETAL_SYSTEM_DEVELOPMENT	165	0.281929	1.36782	0.045292	0.124647	1	1938	tags=31%, list=34%, signal=46%
GO_REGULATION_OF_CELL_CYCLE_G2_M_PHASE_TRANSITION	78	0.254956	1.36746	0.0421754	0.124773	1	3095	tags=64%, list=55%, signal=140%
GO_CALCIUM_CHANNEL_COMPLEX	18	0.314526	1.36744	0.0444444	0.124729	1	1938	tags=39%, list=34%, signal=59%
GO_POSITIVE_REGULATION_OF_PHOSPHATIDYLINOSITOL_3_KINASE_SIGNALING	18	0.416326	1.36572	0.0423634	0.125489	1	1812	tags=39%, list=32%, signal=57%
GO_PHOSPHATIDYLINOSITOL_4_5_BISPHOSPHATE_BINDING	25	0.295144	1.36566	0.0453461	0.125445	1	3008	tags=60%, list=53%, signal=128%
GO_BASOLATERAL_PLASMA_MEMBRANE	56	0.312076	1.36485	0.038	0.125651	1	1747	tags=30%, list=31%, signal=44%
GO_NUCLEAR_OUTER_MEMBRANE_ENDOPLASMIC_RETICULUM_MEMBRANE_NETWORK	348	0.212944	1.36461	0.0417124	0.125635	1	2868	tags=44%, list=51%, signal=84%
GO_RESPONSE_TO_CORTICOSTEROID	54	0.371242	1.36456	0.0479798	0.125611	1	1287	tags=26%, list=23%, signal=33%
GO_CYTOSKELETON_DEPENDENT_CYTOKINESIS	25	0.302786	1.36434	0	0.125602	1	3244	tags=80%, list=57%, signal=187%
GO_PROTEIN_DNA_COMPLEX_SUBUNIT_ORGANIZATION	62	0.327676	1.36432	0	0.125557	1	3015	tags=74%, list=53%, signal=158%
GO_PHOSPHATIDYLINOSITOL_3_KINASE_SIGNALING	34	0.304076	1.36375	0.0398741	0.125707	1	2618	tags=50%, list=46%, signal=93%
GO_MODIFICATION_OF_MORPHOLOGY_OR_PHYSIOLOGY_OF_OTHER_ORGANISM_INVOLVED_IN_SYMBIOTIC_INTERACTION	28	0.27136	1.36348	0.0422692	0.12594	1	3626	tags=82%, list=64%, signal=229%
GO_MACROMOLECULE_DEACYLATION	28	0.302713	1.36262	0	0.126197	1	3422	tags=82%, list=61%, signal=208%
GO_NEURAL_TUBE_FORMATION	43	0.250659	1.36198	0.0477987	0.126222	1	2409	tags=44%, list=43%, signal=77%
GO_NEGATIVE_REGULATION_OF_CELLULAR_PROTEIN_CATABOLIC_PROCESS	30	0.269329	1.36192	0.0418042	0.126177	1	2922	tags=60%, list=52%, signal=124%
GO_POSITIVE_REGULATION_OF_B_CELL_ACTIVATION	23	0.301995	1.36142	0.038	0.126382	1	2387	tags=43%, list=42%, signal=75%
GO_RIBOSOMAL_SUBUNIT	52	0.293581	1.36095	0	0.126507	1	3176	tags=75%, list=56%, signal=170%
GO_ACTIN_NUCLEATION	17	0.305092	1.35972	0.0426009	0.126809	1	3141	tags=71%, list=56%, signal=159%
GO_CELL_CELL_JUNCTION_ASSEMBLY	35	0.301565	1.35962	0.0402542	0.126808	1	2844	tags=54%, list=50%, signal=109%
GO_POLYSACCHARIDE_BIOSYNTHETIC_PROCESS	22	0.333813	1.35928	0.038	0.126796	1	1552	tags=32%, list=28%, signal=44%
GO_PROTEASOMAL_PROTEIN_CATABOLIC_PROCESS	156	0.251083	1.35733	0.038	0.127681	1	3237	tags=68%, list=57%, signal=155%
GO_CARBOHYDRATE_CATABOLIC_PROCESS	63	0.255937	1.35597	0.0447585	0.128326	1	3893	tags=86%, list=69%, signal=273%
GO_EXTRINSIC_COMPONENT_OF_ORGANELLE_MEMBRANE	16	0.352715	1.35593	0	0.128347	1	2834	tags=69%, list=50%, signal=138%
GO_LEUKOCYTE_MEDIATED_CYTOTOXICITY	18	0.399778	1.35587	0	0.128363	1	1647	tags=50%, list=29%, signal=70%
GO_RNA_CATABOLIC_PROCESS	113	0.256427	1.35582	0.038	0.128317	1	3287	tags=67%, list=58%, signal=158%
GO_MRNA_TRANSPORT	49	0.279942	1.35286	0	0.12938	1	3893	tags=94%, list=69%, signal=300%
GO_REGULATION_OF_HEART_GROWTH	30	0.283592	1.35102	0.0421754	0.129745	1	2985	tags=57%, list=53%, signal=120%
GO_LUMENAL_SIDE_OF_MEMBRANE	15	0.458053	1.35028	0	0.129896	1	2513	tags=73%, list=45%, signal=132%
GO_RIBOSE_PHOSPHATE_BIOSYNTHETIC_PROCESS	67	0.372992	1.34831	0	0.13061	1	62	tags=1%, list=1%, signal=1%
GO_REGULATION_OF_SMOOTHENED_SIGNALING_PATHWAY	31	0.273743	1.34771	0.0476788	0.130754	1	2536	tags=48%, list=45%, signal=87%
GO_POSITIVE_REGULATION_OF_ALPHA_BETA_T_CELL_DIFFERENTIATION	15	0.459973	1.34306	0.0476788	0.132679	1	1294	tags=27%, list=23%, signal=35%
GO_POSITIVE_REGULATION_OF_PROTEIN_COMPLEX_ASSEMBLY	61	0.267368	1.34095	0.0447059	0.133355	1	3141	tags=66%, list=56%, signal=146%
GO_VIRAL_LIFE_CYCLE	97	0.261277	1.34094	0.0423634	0.133307	1	607	tags=8%, list=11%, signal=9%
GO_LYSOSOMAL_TRANSPORT	38	0.232059	1.34087	0.0423163	0.133259	1	3122	tags=61%, list=55%, signal=135%
GO_PROTEIN_MONOUBIQUITINATION	23	0.273102	1.34052	0	0.133406	1	3766	tags=87%, list=67%, signal=260%
GO_CLEAVAGE_FURROW	17	0.377814	1.33801	0	0.134617	1	3020	tags=82%, list=54%, signal=177%
GO_NOTCH_SIGNALING_PATHWAY	64	0.262176	1.33736	0.045292	0.134966	1	1295	tags=23%, list=23%, signal=30%
GO_GOLGI_TO_PLASMA_MEMBRANE_TRANSPORT	24	0.335149	1.33662	0.0418502	0.135277	1	3294	tags=83%, list=58%, signal=199%
GO_POSITIVE_REGULATION_OF_CELL_DEATH	215	0.204331	1.33593	0.045292	0.135476	1	2792	tags=43%, list=49%, signal=82%
GO_HISTONE_BINDING	50	0.257973	1.3357	0	0.135528	1	3753	tags=84%, list=67%, signal=249%
GO_ANTIPORTER_ACTIVITY	21	0.55983	1.33548	0.048906	0.135719	1	1731	tags=67%, list=31%, signal=96%
GO_DEOXYRIBONUCLEASE_ACTIVITY	19	0.355423	1.33535	0	0.135837	1	3246	tags=84%, list=58%, signal=198%
GO_NUCLEOSOME_BINDING	22	0.371773	1.33428	0	0.1359	1	3429	tags=95%, list=61%, signal=242%
GO_HYDROLASE_ACTIVITY_ACTING_ON_GLYCOSYL_BONDS	30	0.328017	1.33328	0.0477987	0.136254	1	1425	tags=33%, list=25%, signal=44%
GO_NEUROMUSCULAR_PROCESS	27	0.45116	1.33283	0	0.136389	1	2588	tags=78%, list=46%, signal=143%
GO_MULTICELLULAR_ORGANISMAL_MOVEMENT	16	0.452608	1.33219	0	0.136625	1	2475	tags=75%, list=44%, signal=133%
GO_POST_GOLGI_VESICLE_MEDIATED_TRANSPORT	38	0.286212	1.33141	0.0400421	0.137067	1	3341	tags=76%, list=59%, signal=186%
GO_REGULATION_OF_CHROMATIN_BINDING	17	0.269586	1.33059	0	0.137704	1	2557	tags=53%, list=45%, signal=97%
GO_APICAL_JUNCTION_ASSEMBLY	15	0.346634	1.32992	0.038	0.137906	1	2844	tags=67%, list=50%, signal=134%
GO_NEGATIVE_REGULATION_OF_MITOTIC_CELL_CYCLE	110	0.222996	1.32984	0.038	0.137886	1	3158	tags=59%, list=56%, signal=132%
GO_TRANSCRIPTION_ELONGATION_FACTOR_COMPLEX	18	0.353131	1.32927	0	0.138002	1	3519	tags=94%, list=62%, signal=250%
GO_REGULATION_OF_ORGANELLE_ASSEMBLY	49	0.262596	1.32711	0.038	0.138831	1	3815	tags=82%, list=68%, signal=250%
GO_COFACTOR_METABOLIC_PROCESS	154	0.215573	1.32608	0.0402542	0.139442	1	1876	tags=26%, list=33%, signal=38%
GO_ISOMERASE_ACTIVITY	45	0.232035	1.32491	0.0455636	0.139833	1	3731	tags=78%, list=66%, signal=228%
GO_LARGE_RIBOSOMAL_SUBUNIT	31	0.283224	1.32469	0	0.139878	1	3176	tags=71%, list=56%, signal=161%
GO_CELL_CELL_SIGNALING_BY_WNT	161	0.228563	1.32418	0.0423634	0.139967	1	2237	tags=34%, list=40%, signal=55%
GO_TELOMERE_MAINTENANCE_VIA_TELOMERE_LENGTHENING	27	0.317524	1.3231	0	0.14049	1	3095	tags=78%, list=55%, signal=171%
GO_CELL_DIVISION_SITE	22	0.381598	1.32292	0	0.140467	1	3020	tags=82%, list=54%, signal=175%
GO_PHOSPHATIDYLINOSITOL_PHOSPHATE_BINDING	58	0.250972	1.3219	0.0423634	0.140868	1	3444	tags=67%, list=61%, signal=171%
GO_REGULATION_OF_CELL_CYCLE_PHASE_TRANSITION	149	0.212682	1.3219	0.038	0.140818	1	3031	tags=56%, list=54%, signal=117%
GO_CELLULAR_RESPONSE_TO_OXYGEN_LEVELS	79	0.250939	1.32089	0.0403826	0.141408	1	3107	tags=58%, list=55%, signal=128%
GO_PIGMENTATION	29	0.35288	1.32069	0.0425056	0.141447	1	1152	tags=24%, list=20%, signal=30%
GO_RNA_POLYMERASE_II_HOLOENZYME	20	0.344127	1.31882	0	0.142453	1	3003	tags=75%, list=53%, signal=160%
GO_PCG_PROTEIN_COMPLEX	16	0.415979	1.31752	0	0.142926	1	3060	tags=94%, list=54%, signal=204%
GO_POSITIVE_REGULATION_OF_CARDIAC_MUSCLE_TISSUE_DEVELOPMENT	18	0.318336	1.31545	0.0449704	0.143859	1	1443	tags=33%, list=26%, signal=45%
GO_DNA_REPLICATION	97	0.216527	1.31322	0.038	0.144787	1	3962	tags=85%, list=70%, signal=279%
GO_ENERGY_COUPLED_PROTON_TRANSMEMBRANE_TRANSPORT_AGAINST_ELECTROCHEMICAL_GRADIENT	15	0.398162	1.31262	0	0.145094	1	2920	tags=80%, list=52%, signal=165%
GO_PROTEIN_INSERTION_INTO_MITOCHONDRIAL_MEMBRANE	15	0.297672	1.31135	0	0.145886	1	2603	tags=53%, list=46%, signal=99%
GO_MITOTIC_SPINDLE_ORGANIZATION	33	0.298493	1.30825	0	0.147033	1	3091	tags=76%, list=55%, signal=167%
GO_AMEBOIDAL_TYPE_CELL_MIGRATION	134	0.281281	1.30649	0.0479798	0.147895	1	1949	tags=30%, list=35%, signal=45%
GO_DNA_TEMPLATED_TRANSCRIPTION_ELONGATION	31	0.274822	1.30337	0	0.149428	1	3107	tags=71%, list=55%, signal=157%
GO_VESICLE_DOCKING	24	0.321603	1.30207	0	0.150043	1	3510	tags=88%, list=62%, signal=231%
GO_NEGATIVE_REGULATION_OF_TRANSMEMBRANE_TRANSPORT	32	0.227385	1.2995	0.0400844	0.151106	1	1829	tags=34%, list=32%, signal=51%
GO_PRESYNAPTIC_ACTIVE_ZONE	22	0.422968	1.29768	0	0.152241	1	1149	tags=36%, list=20%, signal=45%
GO_PROTEIN_METHYLATION	57	0.235056	1.29635	0.0474407	0.152826	1	3559	tags=75%, list=63%, signal=202%
GO_G1_DNA_DAMAGE_CHECKPOINT	23	0.275948	1.29612	0.0486556	0.152883	1	308	tags=9%, list=5%, signal=9%
GO_POSITIVE_REGULATION_OF_SYNAPSE_ASSEMBLY	19	0.56651	1.29463	0.038	0.153633	1	620	tags=26%, list=11%, signal=29%
GO_NUCLEOBASE_CONTAINING_COMPOUND_TRANSPORT	69	0.240996	1.29454	0.038	0.15364	1	3893	tags=86%, list=69%, signal=272%
GO_CELLULAR_PROTEIN_COMPLEX_DISASSEMBLY	71	0.232957	1.29425	0.0451843	0.153752	1	3370	tags=66%, list=60%, signal=162%
GO_I_KAPPAB_KINASE_NF_KAPPAB_SIGNALING	64	0.225596	1.29423	0.0445487	0.153696	1	2905	tags=52%, list=51%, signal=105%
GO_POSITIVE_REGULATION_OF_PROTEIN_LOCALIZATION_TO_CELL_PERIPHERY	19	0.285105	1.29246	0.0480405	0.154479	1	2634	tags=53%, list=47%, signal=98%
GO_DNA_REPAIR_COMPLEX	15	0.315037	1.29232	0.0478589	0.154486	1	2225	tags=40%, list=39%, signal=66%
GO_REGULATION_OF_POTASSIUM_ION_TRANSMEMBRANE_TRANSPORTER_ACTIVITY	17	0.463463	1.28912	0	0.156156	1	1209	tags=41%, list=21%, signal=52%
GO_SNRNA_TRANSCRIPTION	23	0.365393	1.28459	0	0.158528	1	2872	tags=74%, list=51%, signal=150%
GO_INTERACTION_WITH_SYMBIONT	21	0.269412	1.28243	0.0400421	0.159781	1	3531	tags=81%, list=63%, signal=216%
GO_MICROTUBULE_POLYMERIZATION_OR_DEPOLYMERIZATION	28	0.289741	1.28134	0.0472637	0.160194	1	2643	tags=54%, list=47%, signal=100%
GO_MYELIN_SHEATH	19	0.256124	1.28049	0.0429379	0.160383	1	3345	tags=68%, list=59%, signal=167%
GO_NUCLEUS_ORGANIZATION	42	0.283926	1.27964	0.039666	0.160929	1	3254	tags=71%, list=58%, signal=168%
GO_ACTIVATION_OF_INNATE_IMMUNE_RESPONSE	64	0.268814	1.27855	0.0399579	0.161453	1	2905	tags=56%, list=51%, signal=115%
GO_NEGATIVE_REGULATION_OF_CHROMOSOME_SEGREGATION	19	0.262539	1.27796	0.0467405	0.161645	1	3095	tags=68%, list=55%, signal=151%
GO_LIPOSACCHARIDE_METABOLIC_PROCESS	19	0.303919	1.27785	0.0403826	0.161665	1	2384	tags=47%, list=42%, signal=82%
GO_DNA_GEOMETRIC_CHANGE	36	0.296566	1.27733	0	0.162028	1	3941	tags=97%, list=70%, signal=320%
GO_MRNA_EXPORT_FROM_NUCLEUS	35	0.282048	1.27513	0.0422692	0.163576	1	3893	tags=94%, list=69%, signal=302%
GO_HISTONE_LYSINE_N_METHYLTRANSFERASE_ACTIVITY	16	0.335291	1.2749	0	0.16372	1	3559	tags=94%, list=63%, signal=253%
GO_RIBOSOME	70	0.278074	1.27033	0.0481013	0.166576	1	3206	tags=71%, list=57%, signal=163%
GO_ACTOMYOSIN	22	0.321905	1.2692	0.0485313	0.16691	1	3428	tags=77%, list=61%, signal=196%
GO_MRNA_3_END_PROCESSING	30	0.293836	1.26721	0	0.168008	1	3436	tags=83%, list=61%, signal=212%
GO_TRANSFERASE_ACTIVITY_TRANSFERRING_ALKYL_OR_ARYL_OTHER_THAN_METHYL_GROUPS	22	0.261053	1.26628	0	0.168445	1	2673	tags=59%, list=47%, signal=112%
GO_ATTACHMENT_OF_SPINDLE_MICROTUBULES_TO_KINETOCHORE	16	0.372405	1.26326	0	0.170748	1	2944	tags=81%, list=52%, signal=169%
GO_DOUBLE_STRANDED_RNA_BINDING	24	0.257639	1.26226	0.0471464	0.171205	1	2742	tags=58%, list=49%, signal=113%
GO_APOPTOTIC_MITOCHONDRIAL_CHANGES	42	0.233191	1.26142	0.038	0.17174	1	2554	tags=43%, list=45%, signal=78%
GO_KINESIN_COMPLEX	16	0.481028	1.25988	0	0.172774	1	2486	tags=75%, list=44%, signal=134%
GO_HISTONE_METHYLTRANSFERASE_COMPLEX	18	0.347357	1.25746	0	0.174348	1	3559	tags=94%, list=63%, signal=255%
GO_9PLUS0_NON_MOTILE_CILIUM	21	0.504698	1.25536	0	0.176054	1	2168	tags=71%, list=38%, signal=116%
GO_ERAD_PATHWAY	35	0.276813	1.2522	0.0478589	0.177454	1	3895	tags=94%, list=69%, signal=303%
GO_POSITIVE_REGULATION_OF_DNA_BINDING_TRANSCRIPTION_FACTOR_ACTIVITY	62	0.266416	1.25041	0.045292	0.178557	1	2611	tags=45%, list=46%, signal=83%
GO_REGULATION_OF_PROTEIN_BINDING	82	0.215838	1.24953	0.0482846	0.179075	1	2427	tags=38%, list=43%, signal=65%
GO_DNA_HELICASE_ACTIVITY	20	0.343934	1.24875	0	0.179554	1	3349	tags=90%, list=59%, signal=221%
GO_ALPHA_AMINO_ACID_BIOSYNTHETIC_PROCESS	26	0.236204	1.24764	0	0.179953	1	2585	tags=50%, list=46%, signal=92%
GO_NEGATIVE_REGULATION_OF_METAPHASE_ANAPHASE_TRANSITION_OF_CELL_CYCLE	18	0.249862	1.24636	0.0420354	0.180897	1	3095	tags=67%, list=55%, signal=147%
GO_ATP_DEPENDENT_DNA_HELICASE_ACTIVITY	18	0.335893	1.24611	0	0.181163	1	3349	tags=89%, list=59%, signal=218%
GO_POLYSOME	24	0.293527	1.24535	0.0447059	0.181711	1	3140	tags=71%, list=56%, signal=159%
GO_RESPONSE_TO_EPIDERMAL_GROWTH_FACTOR	18	0.265297	1.24524	0.038	0.181671	1	2662	tags=50%, list=47%, signal=94%
GO_CELLULAR_AMINO_ACID_METABOLIC_PROCESS	88	0.242303	1.24458	0.0429379	0.182008	1	3101	tags=58%, list=55%, signal=127%
GO_DNA_PACKAGING	46	0.3666	1.24454	0	0.181995	1	2728	tags=72%, list=48%, signal=138%
GO_MITOCHONDRION_ORGANIZATION	173	0.209032	1.24448	0.0429379	0.181976	1	3607	tags=68%, list=64%, signal=183%
GO_VITAMIN_B6_BINDING	16	0.43993	1.24437	0	0.181933	1	2504	tags=75%, list=44%, signal=134%
GO_DNA_DEPENDENT_ATPASE_ACTIVITY	38	0.266471	1.24319	0	0.182941	1	3349	tags=74%, list=59%, signal=180%
GO_MITOTIC_SISTER_CHROMATID_SEGREGATION	49	0.241157	1.236	0.0422222	0.188152	1	3756	tags=84%, list=67%, signal=248%
GO_LONG_TERM_SYNAPTIC_POTENTIATION	22	0.462187	1.2347	0	0.18902	1	2629	tags=77%, list=47%, signal=144%
GO_NEGATIVE_REGULATION_OF_AXON_EXTENSION	17	0.432562	1.22761	0.0479798	0.194394	1	1308	tags=29%, list=23%, signal=38%
GO_CELL_KILLING	20	0.391995	1.22599	0	0.195216	1	1647	tags=50%, list=29%, signal=70%
GO_ACUTE_INFLAMMATORY_RESPONSE	19	0.429457	1.21494	0.0429379	0.204395	1	953	tags=26%, list=17%, signal=32%
GO_NON_MOTILE_CILIUM_ASSEMBLY	16	0.404809	1.20834	0	0.210145	1	2571	tags=75%, list=46%, signal=137%
GO_SPLICEOSOMAL_COMPLEX	51	0.28544	1.20792	0	0.210427	1	2883	tags=69%, list=51%, signal=139%
GO_METHYLATION	101	0.215422	1.2065	0.044289	0.211526	1	3662	tags=76%, list=65%, signal=213%
GO_NEGATIVE_REGULATION_OF_GENE_EXPRESSION_EPIGENETIC	26	0.388226	1.20546	0	0.212414	1	2934	tags=81%, list=52%, signal=168%
GO_REGULATION_OF_SISTER_CHROMATID_SEGREGATION	29	0.23336	1.20498	0.0476191	0.212629	1	3095	tags=66%, list=55%, signal=144%
GO_TOXIN_TRANSPORT	18	0.282038	1.20283	0.0420354	0.214505	1	2890	tags=67%, list=51%, signal=136%
GO_REGULATION_OF_TELOMERE_MAINTENANCE	28	0.282235	1.19314	0	0.223202	1	3413	tags=82%, list=60%, signal=207%
GO_CHROMATIN_ASSEMBLY_OR_DISASSEMBLY	42	0.381459	1.19208	0	0.224073	1	2728	tags=74%, list=48%, signal=142%
GO_BASE_EXCISION_REPAIR	15	0.33979	1.19017	0	0.225563	1	3729	tags=100%, list=66%, signal=294%
GO_DNA_PACKAGING_COMPLEX	25	0.348523	1.18902	0	0.226822	1	1151	tags=32%, list=20%, signal=40%
GO_CHROMATIN_ASSEMBLY	35	0.387976	1.18479	0	0.23014	1	2728	tags=74%, list=48%, signal=143%
GO_REGULATION_OF_DNA_TEMPLATED_TRANSCRIPTION_ELONGATION	15	0.348362	1.18432	0	0.230493	1	3519	tags=93%, list=62%, signal=247%
GO_CALCINEURIN_MEDIATED_SIGNALING	16	0.53128	1.17906	0	0.235325	1	1462	tags=63%, list=26%, signal=84%
GO_REGULATION_OF_TELOMERE_MAINTENANCE_VIA_TELOMERE_LENGTHENING	22	0.278958	1.17881	0	0.23552	1	2890	tags=68%, list=51%, signal=139%
GO_P53_BINDING	18	0.365949	1.17501	0	0.239189	1	2705	tags=72%, list=48%, signal=138%
GO_TELOMERIC_DNA_BINDING	15	0.47187	1.16829	0	0.246641	1	2327	tags=80%, list=41%, signal=136%

## Sheet: Supplementary Data 1c
Supplementary Data 1c. Up-regulated categories in HEK293T MLPH-CKO in GSEA
Category name	SIZE	ES	NES	NOM p-val	FDR q-val	FWER p-val	RANK AT MAX	LEADING EDGE
GO_APICAL_JUNCTION_COMPLEX	30	0.408011	2.06736	0	0.248142	0.103	1501	tags=50%, list=35%, signal=77%
GO_REGULATION_OF_TRANS_SYNAPTIC_SIGNALING	115	0.376216	2.06102	0	0.247356	0.103	1491	tags=45%, list=35%, signal=68%
GO_NEUROBLAST_PROLIFERATION	15	0.556147	2.05954	0	0.247039	0.103	60	tags=7%, list=1%, signal=7%
GO_CALCIUM_MEDIATED_SIGNALING	44	0.426795	2.0564	0	0.242849	0.103	1480	tags=50%, list=35%, signal=76%
GO_PML_BODY	28	0.387334	2.05254	0	0.240969	0.103	1759	tags=50%, list=41%, signal=85%
GO_NEGATIVE_REGULATION_OF_CELL_DEVELOPMENT	80	0.467965	2.05253	0	0.24035	0.103	896	tags=31%, list=21%, signal=39%
GO_POSITIVE_REGULATION_OF_ION_TRANSPORT	59	0.395972	2.05211	0	0.239456	0.103	963	tags=29%, list=23%, signal=37%
GO_RESPONSE_TO_DSRNA	15	0.45453	2.05118	0	0.239511	0.103	442	tags=13%, list=10%, signal=15%
GO_SYNAPTIC_VESICLE_MEMBRANE	31	0.52663	2.0431	0	0.236125	0.103	911	tags=39%, list=21%, signal=49%
GO_LEUKOCYTE_APOPTOTIC_PROCESS	22	0.480403	2.04068	0	0.234309	0.103	1572	tags=55%, list=37%, signal=86%
GO_RNA_METABOLIC_PROCESS	251	0.345143	2.03816	0	0.233902	0.103	204	tags=5%, list=5%, signal=5%
GO_I_KAPPAB_KINASE_NF_KAPPAB_SIGNALING	52	0.327477	2.03582	0	0.232852	0.103	2110	tags=58%, list=49%, signal=113%
GO_MICROTUBULE_ORGANIZING_CENTER	190	0.27704	2.03091	0	0.229348	0.103	1940	tags=47%, list=46%, signal=82%
GO_TRANSMEMBRANE_RECEPTOR_PROTEIN_TYROSINE_KINASE_ACTIVITY	23	0.632097	2.02834	0	0.227021	0.103	292	tags=22%, list=7%, signal=23%
GO_DISTAL_AXON	73	0.365854	2.02752	0	0.226139	0.103	2055	tags=58%, list=48%, signal=109%
GO_POSITIVE_REGULATION_OF_CALCIUM_ION_TRANSPORT	22	0.465445	2.02343	0	0.223998	0.103	1454	tags=45%, list=34%, signal=69%
GO_B_CELL_DIFFERENTIATION	29	0.421	2.02005	0	0.222662	0.103	1535	tags=48%, list=36%, signal=75%
GO_MEMBRANE_ORGANIZATION	208	0.311452	2.01534	0	0.222708	0.103	2024	tags=55%, list=47%, signal=100%
GO_SODIUM_ION_TRANSPORT	56	0.474167	2.01479	0	0.222513	0.103	1545	tags=54%, list=36%, signal=83%
GO_NEGATIVE_REGULATION_OF_INTRACELLULAR_SIGNAL_TRANSDUCTION	130	0.278532	2.01393	0	0.222028	0.103	1928	tags=46%, list=45%, signal=82%
GO_TYPE_I_INTERFERON_PRODUCTION	27	0.375724	2.00939	0	0.22197	0.206	297	tags=11%, list=7%, signal=12%
GO_NEGATIVE_REGULATION_OF_PROTEIN_SERINE_THREONINE_KINASE_ACTIVITY	43	0.361342	2.00908	0	0.221491	0.206	1234	tags=33%, list=29%, signal=45%
GO_REGULATION_OF_LEUKOCYTE_PROLIFERATION	28	0.490502	2.00864	0	0.220542	0.206	559	tags=29%, list=13%, signal=33%
GO_REGULATION_OF_LIPID_KINASE_ACTIVITY	20	0.45937	2.00593	0	0.218495	0.206	727	tags=35%, list=17%, signal=42%
GO_COFACTOR_CATABOLIC_PROCESS	15	0.502262	1.99608	0	0.214677	0.206	813	tags=33%, list=19%, signal=41%
GO_POSITIVE_REGULATION_OF_CATION_CHANNEL_ACTIVITY	18	0.517249	1.9886	0	0.212766	0.257	1458	tags=61%, list=34%, signal=92%
GO_REGULATION_OF_PEPTIDYL_SERINE_PHOSPHORYLATION	33	0.410732	1.98589	0	0.210676	0.257	1598	tags=48%, list=37%, signal=77%
GO_MYELOID_LEUKOCYTE_DIFFERENTIATION	52	0.354044	1.98325	0	0.209711	0.257	1507	tags=40%, list=35%, signal=62%
GO_REGULATION_OF_STEM_CELL_PROLIFERATION	15	0.784905	1.97976	0	0.208881	0.257	177	tags=27%, list=4%, signal=28%
GO_REGULATION_OF_EPIDERMAL_CELL_DIFFERENTIATION	19	0.560195	1.9782	0	0.207424	0.257	409	tags=32%, list=10%, signal=35%
GO_CELL_MATURATION	34	0.443976	1.97107	0	0.205738	0.257	1664	tags=53%, list=39%, signal=86%
GO_REGULATION_OF_LEUKOCYTE_DIFFERENTIATION	45	0.463313	1.97078	0	0.205355	0.257	479	tags=18%, list=11%, signal=20%
GO_KINASE_REGULATOR_ACTIVITY	57	0.340483	1.9703	0	0.204974	0.257	1930	tags=53%, list=45%, signal=95%
GO_SODIUM_ION_TRANSMEMBRANE_TRANSPORTER_ACTIVITY	33	0.547202	1.96957	0	0.203968	0.257	723	tags=36%, list=17%, signal=43%
GO_REGULATION_OF_CELL_SIZE	46	0.406418	1.96802	0	0.203476	0.257	1626	tags=50%, list=38%, signal=80%
GO_POSITIVE_REGULATION_OF_CELLULAR_PROTEIN_LOCALIZATION	81	0.349785	1.9613	0	0.202389	0.257	2009	tags=59%, list=47%, signal=110%
GO_TRANSMEMBRANE_RECEPTOR_PROTEIN_KINASE_ACTIVITY	31	0.563261	1.96037	0	0.201911	0.257	292	tags=16%, list=7%, signal=17%
GO_POSITIVE_REGULATION_OF_INTRACELLULAR_PROTEIN_TRANSPORT	36	0.345499	1.95587	0	0.200613	0.257	918	tags=22%, list=22%, signal=28%
GO_COATED_VESICLE_MEMBRANE	52	0.373228	1.95156	0	0.198535	0.257	1247	tags=38%, list=29%, signal=54%
GO_PROTEIN_HETEROOLIGOMERIZATION	23	0.409047	1.94869	0	0.197649	0.257	993	tags=30%, list=23%, signal=39%
GO_DRUG_TRANSPORT	41	0.505246	1.94771	0	0.197094	0.257	505	tags=17%, list=12%, signal=19%
GO_REGULATION_OF_DNA_BINDING_TRANSCRIPTION_FACTOR_ACTIVITY	92	0.350503	1.94291	0	0.195155	0.257	1944	tags=55%, list=46%, signal=100%
GO_REGULATION_OF_EPIDERMIS_DEVELOPMENT	22	0.54481	1.94127	0	0.193869	0.257	409	tags=27%, list=10%, signal=30%
GO_G_PROTEIN_COUPLED_RECEPTOR_BINDING	44	0.566353	1.94108	0	0.193665	0.257	982	tags=39%, list=23%, signal=50%
GO_REGULATION_OF_MUSCLE_ADAPTATION	25	0.355492	1.93973	0	0.192831	0.257	1406	tags=44%, list=33%, signal=65%
GO_POSITIVE_REGULATION_OF_CHEMOTAXIS	16	0.511043	1.93773	0	0.192433	0.257	63	tags=6%, list=1%, signal=6%
GO_COATED_VESICLE	79	0.340529	1.93416	0	0.192066	0.257	1247	tags=37%, list=29%, signal=51%
GO_ION_CHANNEL_REGULATOR_ACTIVITY	28	0.517798	1.9316	0	0.190954	0.257	1598	tags=64%, list=37%, signal=102%
GO_DNA_BINDING_TRANSCRIPTION_REPRESSOR_ACTIVITY_RNA_POLYMERASE_II_SPECIFIC	60	0.400289	1.93088	0	0.190349	0.257	616	tags=17%, list=14%, signal=19%
GO_REGULATION_OF_SUPRAMOLECULAR_FIBER_ORGANIZATION	80	0.386429	1.92949	0	0.189783	0.257	1176	tags=34%, list=28%, signal=46%
GO_PROTEIN_HOMOTETRAMERIZATION	25	0.365483	1.92849	0	0.189815	0.257	830	tags=28%, list=19%, signal=35%
GO_REGULATION_OF_APOPTOTIC_SIGNALING_PATHWAY	88	0.288543	1.92825	0	0.189519	0.257	2009	tags=49%, list=47%, signal=91%
GO_INTRINSIC_COMPONENT_OF_ORGANELLE_MEMBRANE	93	0.318096	1.92558	0	0.188489	0.257	2315	tags=69%, list=54%, signal=147%
GO_SKELETAL_SYSTEM_MORPHOGENESIS	65	0.348662	1.92437	0	0.18773	0.257	1759	tags=51%, list=41%, signal=85%
GO_NEURAL_RETINA_DEVELOPMENT	15	0.655156	1.92405	0	0.187443	0.257	657	tags=40%, list=15%, signal=47%
GO_POSITIVE_REGULATION_OF_INTRACELLULAR_TRANSPORT	52	0.350227	1.92335	0	0.187373	0.257	1046	tags=29%, list=25%, signal=38%
GO_POSITIVE_REGULATION_OF_EPITHELIAL_CELL_DIFFERENTIATION	15	0.583844	1.92021	0	0.186629	0.257	1096	tags=47%, list=26%, signal=63%
GO_ENDOPEPTIDASE_ACTIVITY	64	0.357254	1.92014	0	0.186348	0.257	1752	tags=50%, list=41%, signal=84%
GO_CYSTEINE_TYPE_PEPTIDASE_ACTIVITY	52	0.337211	1.9198	0	0.186174	0.257	2144	tags=62%, list=50%, signal=122%
GO_UBIQUITIN_LIGASE_COMPLEX	60	0.297903	1.9183	0	0.186319	0.257	1791	tags=45%, list=42%, signal=77%
GO_POSITIVE_REGULATION_OF_DEVELOPMENTAL_GROWTH	40	0.425567	1.91118	0	0.18334	0.257	374	tags=15%, list=9%, signal=16%
GO_T_CELL_DIFFERENTIATION	36	0.399175	1.91042	0	0.183016	0.257	1413	tags=44%, list=33%, signal=66%
GO_REGULATION_OF_ACTIN_FILAMENT_ORGANIZATION	58	0.395604	1.90896	0	0.18249	0.257	1612	tags=48%, list=38%, signal=77%
GO_DNA_BINDING_TRANSCRIPTION_FACTOR_BINDING	90	0.287205	1.90813	0	0.181968	0.257	2031	tags=50%, list=48%, signal=93%
GO_KINASE_INHIBITOR_ACTIVITY	19	0.467792	1.90494	0	0.180937	0.257	1159	tags=42%, list=27%, signal=58%
GO_FATTY_ACID_BIOSYNTHETIC_PROCESS	31	0.349	1.90187	0	0.181132	0.257	1725	tags=52%, list=40%, signal=86%
GO_CYTOKINE_BINDING	27	0.385175	1.89728	0	0.179569	0.257	1507	tags=48%, list=35%, signal=74%
GO_NEGATIVE_REGULATION_OF_TRANSMEMBRANE_TRANSPORT	27	0.374343	1.8961	0	0.178827	0.257	1598	tags=56%, list=37%, signal=88%
GO_METAL_CLUSTER_BINDING	22	0.54976	1.89575	0	0.178435	0.257	52	tags=5%, list=1%, signal=5%
GO_REGULATION_OF_UBIQUITIN_PROTEIN_TRANSFERASE_ACTIVITY	17	0.481491	1.8941	0	0.178145	0.257	146	tags=12%, list=3%, signal=12%
GO_NEGATIVE_REGULATION_OF_APOPTOTIC_SIGNALING_PATHWAY	54	0.331539	1.89254	0	0.177714	0.257	589	tags=15%, list=14%, signal=17%
GO_REGULATION_OF_NIK_NF_KAPPAB_SIGNALING	15	0.467977	1.89017	0	0.17719	0.257	588	tags=20%, list=14%, signal=23%
GO_LATE_ENDOSOME	63	0.360026	1.88914	0	0.17648	0.257	1014	tags=33%, list=24%, signal=43%
GO_POSITIVE_REGULATION_OF_CELL_CYCLE_ARREST	29	0.393544	1.8884	0	0.175778	0.257	93	tags=7%, list=2%, signal=7%
GO_LIGAND_GATED_ION_CHANNEL_ACTIVITY	22	0.793632	1.88663	0	0.175369	0.257	750	tags=59%, list=18%, signal=71%
GO_MITOCHONDRION_ORGANIZATION	134	0.299316	1.88585	0	0.174909	0.257	2126	tags=54%, list=50%, signal=104%
GO_DETERMINATION_OF_HEART_LEFT_RIGHT_ASYMMETRY	16	0.447694	1.88223	0	0.173608	0.257	1096	tags=44%, list=26%, signal=59%
GO_CELL_MIGRATION_INVOLVED_IN_SPROUTING_ANGIOGENESIS	18	0.532071	1.88065	0	0.173478	0.257	824	tags=33%, list=19%, signal=41%
GO_ENDODERM_DEVELOPMENT	26	0.467556	1.87846	0	0.172684	0.257	1096	tags=42%, list=26%, signal=57%
GO_NEGATIVE_REGULATION_OF_TRANSFERASE_ACTIVITY	78	0.311368	1.87726	0	0.171903	0.257	1925	tags=50%, list=45%, signal=89%
GO_RESPONSE_TO_INTERFERON_GAMMA	44	0.458911	1.87515	0	0.170706	0.257	1543	tags=55%, list=36%, signal=85%
GO_NEGATIVE_REGULATION_OF_MAPK_CASCADE	45	0.298208	1.87514	0	0.170493	0.257	1731	tags=42%, list=41%, signal=70%
GO_CULLIN_RING_UBIQUITIN_LIGASE_COMPLEX	36	0.357688	1.87499	0	0.170071	0.257	1563	tags=42%, list=37%, signal=65%
GO_VESICLE_ORGANIZATION	95	0.302498	1.87499	0	0.169861	0.257	1984	tags=54%, list=47%, signal=98%
GO_MONOVALENT_INORGANIC_CATION_HOMEOSTASIS	29	0.495774	1.8745	0	0.169742	0.257	1016	tags=34%, list=24%, signal=45%
GO_RENAL_TUBULE_DEVELOPMENT	23	0.416054	1.87404	0	0.169624	0.257	1188	tags=43%, list=28%, signal=60%
GO_REGULATION_OF_PHOSPHOLIPID_METABOLIC_PROCESS	20	0.423418	1.87171	0	0.168948	0.257	1500	tags=50%, list=35%, signal=77%
GO_ESTABLISHMENT_OR_MAINTENANCE_OF_CELL_POLARITY	59	0.276358	1.87169	0	0.168743	0.257	2334	tags=64%, list=55%, signal=140%
GO_FATTY_ACID_TRANSPORT	17	0.562409	1.87059	0	0.168335	0.257	942	tags=47%, list=22%, signal=60%
GO_REGULATION_OF_PROTEIN_MODIFICATION_BY_SMALL_PROTEIN_CONJUGATION_OR_REMOVAL	51	0.320244	1.86776	0	0.167881	0.257	1874	tags=51%, list=44%, signal=90%
GO_REGULATION_OF_RNA_METABOLIC_PROCESS	54	0.347795	1.86772	0	0.16768	0.257	460	tags=15%, list=11%, signal=16%
GO_RESPONSE_TO_ANTINEOPLASTIC_AGENT	25	0.320166	1.86384	0	0.166272	0.257	1404	tags=44%, list=33%, signal=65%
GO_ENDOCARDIAL_CUSHION_DEVELOPMENT	15	0.487071	1.86292	0	0.165577	0.302	476	tags=27%, list=11%, signal=30%
GO_GTPASE_ACTIVITY	71	0.366501	1.86246	0	0.165471	0.302	1997	tags=61%, list=47%, signal=112%
GO_REGULATION_OF_EXTENT_OF_CELL_GROWTH	26	0.557863	1.86245	0	0.165279	0.302	889	tags=42%, list=21%, signal=53%
GO_SPHINGOLIPID_BIOSYNTHETIC_PROCESS	25	0.345781	1.8621	0	0.165173	0.302	1751	tags=52%, list=41%, signal=88%
GO_REGULATION_OF_STRIATED_MUSCLE_CELL_DIFFERENTIATION	27	0.426983	1.86085	0	0.164792	0.302	1306	tags=44%, list=31%, signal=64%
GO_NEPHRON_EPITHELIUM_DEVELOPMENT	30	0.397241	1.85967	0	0.164678	0.302	1188	tags=43%, list=28%, signal=60%
GO_EXTRINSIC_APOPTOTIC_SIGNALING_PATHWAY	50	0.306803	1.85878	0	0.1643	0.302	1949	tags=48%, list=46%, signal=87%
GO_CYTOPLASMIC_SIDE_OF_MEMBRANE	45	0.431718	1.85595	0	0.163977	0.302	1824	tags=62%, list=43%, signal=108%
GO_NUCLEOBASE_CONTAINING_SMALL_MOLECULE_CATABOLIC_PROCESS	15	0.658904	1.85579	0	0.163791	0.302	708	tags=40%, list=17%, signal=48%
GO_CLATHRIN_COATED_VESICLE_MEMBRANE	29	0.502716	1.85536	0	0.163606	0.302	506	tags=31%, list=12%, signal=35%
GO_POSITIVE_REGULATION_OF_PROTEIN_MODIFICATION_BY_SMALL_PROTEIN_CONJUGATION_OR_REMOVAL	30	0.404099	1.85396	0	0.163138	0.302	1874	tags=60%, list=44%, signal=106%
GO_REGULATION_OF_WOUND_HEALING	31	0.40697	1.85247	0	0.162856	0.302	1671	tags=55%, list=39%, signal=90%
GO_REGULATION_OF_PROTEIN_MATURATION	16	0.433519	1.85026	0	0.161939	0.302	963	tags=38%, list=23%, signal=48%
GO_REGULATION_OF_EPITHELIAL_TO_MESENCHYMAL_TRANSITION	24	0.395978	1.84913	0	0.161665	0.302	1664	tags=54%, list=39%, signal=88%
GO_NEGATIVE_REGULATION_OF_KINASE_ACTIVITY	66	0.340056	1.84691	0	0.161298	0.302	1925	tags=53%, list=45%, signal=95%
GO_POSITIVE_REGULATION_OF_LEUKOCYTE_PROLIFERATION	18	0.492965	1.84576	0	0.160853	0.302	1225	tags=50%, list=29%, signal=70%
GO_NEGATIVE_REGULATION_OF_EPITHELIAL_CELL_MIGRATION	20	0.44231	1.84346	0	0.160667	0.302	1034	tags=40%, list=24%, signal=53%
GO_AXON_EXTENSION	32	0.423034	1.84259	0	0.16032	0.302	1965	tags=63%, list=46%, signal=115%
GO_RESPONSE_TO_HEAT	42	0.362216	1.84175	0	0.160056	0.302	470	tags=12%, list=11%, signal=13%
GO_POSITIVE_REGULATION_OF_ION_TRANSMEMBRANE_TRANSPORT	36	0.399964	1.84138	0	0.159714	0.302	1530	tags=50%, list=36%, signal=77%
GO_ENDOMEMBRANE_SYSTEM_ORGANIZATION	111	0.292946	1.83941	0	0.159355	0.302	2000	tags=54%, list=47%, signal=99%
GO_NUCLEOSIDE_PHOSPHATE_BIOSYNTHETIC_PROCESS	70	0.350244	1.83445	0	0.158438	0.302	809	tags=20%, list=19%, signal=24%
GO_SOLUTE_SODIUM_SYMPORTER_ACTIVITY	17	0.603421	1.83327	0	0.158021	0.302	723	tags=35%, list=17%, signal=42%
GO_SOMITE_DEVELOPMENT	23	0.448222	1.83244	0	0.157772	0.302	1277	tags=48%, list=30%, signal=68%
GO_T_CELL_PROLIFERATION	21	0.504619	1.83082	0	0.157361	0.302	739	tags=33%, list=17%, signal=40%
GO_REGULATION_OF_SPROUTING_ANGIOGENESIS	20	0.608483	1.82848	0	0.157032	0.302	1023	tags=50%, list=24%, signal=65%
GO_ADENYLATE_CYCLASE_ACTIVATING_G_PROTEIN_COUPLED_RECEPTOR_SIGNALING_PATHWAY	21	0.561523	1.82463	0	0.155593	0.302	691	tags=38%, list=16%, signal=45%
GO_MESODERM_MORPHOGENESIS	18	0.466578	1.82413	0	0.154972	0.302	1402	tags=61%, list=33%, signal=91%
GO_DETOXIFICATION	19	0.438007	1.82399	0	0.154818	0.302	268	tags=11%, list=6%, signal=11%
GO_ASSOCIATIVE_LEARNING	18	0.424288	1.82326	0	0.154816	0.302	1413	tags=50%, list=33%, signal=74%
GO_SOMITOGENESIS	22	0.46842	1.82281	0	0.154663	0.302	1277	tags=50%, list=30%, signal=71%
GO_MONOCARBOXYLIC_ACID_BIOSYNTHETIC_PROCESS	39	0.384778	1.82257	0	0.154358	0.302	1740	tags=56%, list=41%, signal=94%
GO_NEURON_PROJECTION_TERMINUS	26	0.401056	1.81637	0	0.153977	0.302	2010	tags=58%, list=47%, signal=108%
GO_ALTERNATIVE_MRNA_SPLICING_VIA_SPLICEOSOME	15	0.527576	1.81569	0	0.153677	0.302	317	tags=27%, list=7%, signal=29%
GO_ORGANOPHOSPHATE_ESTER_TRANSPORT	20	0.357559	1.81413	0	0.153306	0.302	994	tags=35%, list=23%, signal=45%
GO_RESPONSE_TO_INSULIN	70	0.298524	1.80955	0	0.152865	0.302	2542	tags=79%, list=60%, signal=191%
GO_REGULATION_OF_LEUKOCYTE_MIGRATION	25	0.545257	1.80921	0	0.152718	0.302	1314	tags=52%, list=31%, signal=75%
GO_EMBRYONIC_ORGAN_MORPHOGENESIS	73	0.442947	1.80804	0	0.152355	0.302	1633	tags=56%, list=38%, signal=89%
GO_ANTIOXIDANT_ACTIVITY	16	0.487694	1.80489	0	0.152139	0.302	268	tags=13%, list=6%, signal=13%
GO_TRANS_GOLGI_NETWORK_MEMBRANE	24	0.406411	1.80001	0	0.151297	0.302	593	tags=25%, list=14%, signal=29%
GO_GASTRULATION	55	0.307529	1.79962	0	0.151156	0.302	1607	tags=42%, list=38%, signal=66%
GO_SOMATIC_STEM_CELL_POPULATION_MAINTENANCE	16	0.40102	1.79383	0	0.15054	0.302	78	tags=6%, list=2%, signal=6%
GO_UBIQUITIN_LIKE_PROTEIN_TRANSFERASE_ACTIVITY	85	0.271385	1.79378	0	0.150402	0.302	1735	tags=39%, list=41%, signal=64%
GO_CELLULAR_DETOXIFICATION	18	0.450537	1.79313	0	0.150128	0.302	268	tags=11%, list=6%, signal=12%
GO_EXOPEPTIDASE_ACTIVITY	23	0.691312	1.78988	0	0.149602	0.352	173	tags=9%, list=4%, signal=9%
GO_CELLULAR_RESPONSE_TO_CORTICOSTEROID_STIMULUS	17	0.39954	1.78987	0	0.149467	0.352	727	tags=29%, list=17%, signal=35%
GO_PROTEIN_INSERTION_INTO_MEMBRANE	15	0.47104	1.78953	0	0.149333	0.352	226	tags=13%, list=5%, signal=14%
GO_REGULATION_OF_CELL_SHAPE	38	0.361238	1.78884	0	0.149269	0.352	1626	tags=47%, list=38%, signal=76%
GO_POSITIVE_REGULATION_OF_TRANSPORTER_ACTIVITY	33	0.474344	1.78663	0	0.149071	0.352	1458	tags=58%, list=34%, signal=87%
GO_REGULATION_OF_PHOSPHATIDYLINOSITOL_3_KINASE_SIGNALING	33	0.420648	1.78558	0	0.14895	0.352	1918	tags=64%, list=45%, signal=115%
GO_TRANSLATIONAL_INITIATION	48	0.455162	1.7812	0	0.148505	0.352	40	tags=2%, list=1%, signal=2%
GO_METANEPHROS_DEVELOPMENT	22	0.390109	1.77951	0	0.148121	0.352	1453	tags=50%, list=34%, signal=75%
GO_REGULATION_OF_MUSCLE_HYPERTROPHY	19	0.370922	1.77718	0	0.147939	0.401	1406	tags=47%, list=33%, signal=70%
GO_AZUROPHIL_GRANULE	39	0.319919	1.77661	0	0.147818	0.401	1983	tags=54%, list=47%, signal=100%
GO_HUMORAL_IMMUNE_RESPONSE	21	0.548996	1.77429	0	0.147126	0.401	151	tags=14%, list=4%, signal=15%
GO_REGULATION_OF_MYOTUBE_DIFFERENTIATION	17	0.486265	1.77129	0	0.147134	0.401	479	tags=24%, list=11%, signal=26%
GO_SKIN_DEVELOPMENT	63	0.382055	1.77076	0	0.146949	0.401	1191	tags=40%, list=28%, signal=54%
GO_NEURON_PROJECTION_EXTENSION	45	0.41402	1.76953	0	0.146332	0.401	1965	tags=60%, list=46%, signal=110%
GO_GOLGI_CISTERNA	25	0.376708	1.76927	0	0.146208	0.401	1396	tags=44%, list=33%, signal=65%
GO_CILIARY_BASAL_BODY	25	0.398663	1.76805	0	0.146025	0.447	907	tags=32%, list=21%, signal=40%
GO_ER_TO_GOLGI_TRANSPORT_VESICLE_MEMBRANE	25	0.38346	1.76598	0	0.145912	0.447	1247	tags=44%, list=29%, signal=62%
GO_ENDODERM_FORMATION	18	0.47094	1.76553	0	0.145789	0.447	1274	tags=44%, list=30%, signal=63%
GO_UBIQUITIN_LIKE_PROTEIN_LIGASE_BINDING	84	0.286999	1.765	0	0.145667	0.447	2321	tags=63%, list=54%, signal=136%
GO_NEURON_PROJECTION_ORGANIZATION	20	0.31932	1.7636	0	0.145191	0.447	750	tags=25%, list=18%, signal=30%
GO_CAMERA_TYPE_EYE_MORPHOGENESIS	29	0.347878	1.76204	0	0.144895	0.447	976	tags=28%, list=23%, signal=36%
GO_CELL_MATRIX_ADHESION	50	0.306103	1.76031	0	0.144787	0.447	1768	tags=48%, list=41%, signal=81%
GO_SYNAPTIC_VESICLE_LOCALIZATION	48	0.347368	1.75735	0	0.144336	0.502	1857	tags=52%, list=44%, signal=91%
GO_CELLULAR_AMIDE_METABOLIC_PROCESS	250	0.307012	1.75644	0	0.144361	0.502	82	tags=1%, list=2%, signal=1%
GO_EXTRINSIC_COMPONENT_OF_CYTOPLASMIC_SIDE_OF_PLASMA_MEMBRANE	19	0.509615	1.75511	0	0.144307	0.502	1509	tags=58%, list=35%, signal=89%
GO_REGULATION_OF_CELL_CYCLE_ARREST	37	0.332246	1.75058	0	0.144027	0.601	1280	tags=30%, list=30%, signal=42%
GO_KIDNEY_MORPHOGENESIS	21	0.381127	1.74973	0	0.143807	0.601	950	tags=33%, list=22%, signal=43%
GO_LIGAND_GATED_CATION_CHANNEL_ACTIVITY	17	0.674302	1.7469	0	0.143294	0.601	922	tags=59%, list=22%, signal=75%
GO_REGULATION_OF_CELLULAR_RESPONSE_TO_TRANSFORMING_GROWTH_FACTOR_BETA_STIMULUS	29	0.357478	1.74615	0	0.143243	0.601	1759	tags=55%, list=41%, signal=93%
GO_CELL_JUNCTION_ASSEMBLY	65	0.334281	1.74345	0	0.142984	0.601	1768	tags=54%, list=41%, signal=91%
GO_ORGANELLE_SUBCOMPARTMENT	93	0.304183	1.74252	0	0.142757	0.601	2078	tags=54%, list=49%, signal=103%
GO_REGULATION_OF_DENDRITIC_SPINE_DEVELOPMENT	22	0.322653	1.74187	0	0.142595	0.601	1418	tags=41%, list=33%, signal=61%
GO_POSITIVE_REGULATION_OF_NOTCH_SIGNALING_PATHWAY	16	0.425393	1.7418	0	0.142483	0.601	1413	tags=50%, list=33%, signal=75%
GO_REGULATION_OF_CYCLIN_DEPENDENT_PROTEIN_KINASE_ACTIVITY	31	0.416363	1.74043	0	0.142273	0.601	1159	tags=42%, list=27%, signal=57%
GO_NEPHRON_MORPHOGENESIS	19	0.412929	1.73962	0	0.142002	0.601	950	tags=37%, list=22%, signal=47%
GO_PLATELET_ACTIVATION	31	0.524974	1.73797	0	0.14167	0.601	563	tags=35%, list=13%, signal=41%
GO_REGULATION_OF_MRNA_PROCESSING	31	0.419582	1.73607	0	0.141077	0.601	446	tags=16%, list=10%, signal=18%
GO_COAGULATION	68	0.421639	1.73598	0	0.140968	0.601	970	tags=37%, list=23%, signal=47%
GO_NEGATIVE_REGULATION_OF_COAGULATION	15	0.521919	1.73546	0	0.140814	0.601	963	tags=47%, list=23%, signal=60%
GO_REGULATION_OF_PHOSPHATASE_ACTIVITY	31	0.301103	1.73371	0	0.14034	0.601	2035	tags=58%, list=48%, signal=110%
GO_ATPASE_ACTIVITY_COUPLED	81	0.356872	1.73369	0	0.140233	0.601	2286	tags=75%, list=54%, signal=159%
GO_NEGATIVE_REGULATION_OF_ION_TRANSMEMBRANE_TRANSPORT	21	0.390705	1.7335	0	0.140188	0.601	1598	tags=57%, list=37%, signal=91%
GO_NEURON_PROJECTION_REGENERATION	21	0.434232	1.73309	0	0.139976	0.601	880	tags=33%, list=21%, signal=42%
GO_RESPONSE_TO_ENDOPLASMIC_RETICULUM_STRESS	67	0.277877	1.73291	0	0.139871	0.601	2347	tags=66%, list=55%, signal=144%
GO_GOLGI_CISTERNA_MEMBRANE	20	0.406302	1.73197	0	0.139887	0.601	1396	tags=45%, list=33%, signal=67%
GO_CELL_JUNCTION_ORGANIZATION	78	0.298319	1.73108	0	0.139633	0.601	1768	tags=50%, list=41%, signal=84%
GO_POSITIVE_REGULATION_OF_LIPID_KINASE_ACTIVITY	16	0.532727	1.73034	0	0.13938	0.601	727	tags=44%, list=17%, signal=53%
GO_REGULATION_OF_GLUCOSE_TRANSMEMBRANE_TRANSPORT	20	0.382292	1.72975	0	0.139233	0.601	1582	tags=50%, list=37%, signal=79%
GO_CYTOKINE_ACTIVITY	17	0.706647	1.72927	0	0.139027	0.601	883	tags=53%, list=21%, signal=67%
GO_REGULATION_OF_POTASSIUM_ION_TRANSPORT	25	0.447575	1.72627	0	0.138862	0.601	1598	tags=56%, list=37%, signal=89%
GO_CELLULAR_RESPONSE_TO_INSULIN_STIMULUS	59	0.336462	1.72427	0	0.138311	0.601	2520	tags=85%, list=59%, signal=204%
GO_IRON_ION_BINDING	28	0.636999	1.72345	0	0.13827	0.601	74	tags=11%, list=2%, signal=11%
GO_POSITIVE_REGULATION_OF_CALCIUM_ION_TRANSMEMBRANE_TRANSPORT	15	0.37419	1.72056	0	0.138104	0.601	1454	tags=47%, list=34%, signal=71%
GO_COATED_MEMBRANE	28	0.330987	1.71951	0	0.137805	0.601	1793	tags=50%, list=42%, signal=86%
GO_NEGATIVE_REGULATION_OF_CELL_GROWTH	43	0.393583	1.71778	0	0.13794	0.601	727	tags=16%, list=17%, signal=19%
GO_PROTEIN_ACYLATION	51	0.321552	1.71775	0	0.137841	0.601	869	tags=24%, list=20%, signal=29%
GO_CELL_DIVISION	151	0.248338	1.71343	0	0.137653	0.643	2354	tags=62%, list=55%, signal=134%
GO_ENDOCHONDRAL_BONE_MORPHOGENESIS	19	0.401793	1.7121	0	0.13726	0.643	963	tags=37%, list=23%, signal=47%
GO_GABA_ERGIC_SYNAPSE	24	0.875764	1.70977	0	0.136988	0.643	34	tags=4%, list=1%, signal=4%
GO_SIGNAL_TRANSDUCTION_BY_P53_CLASS_MEDIATOR	68	0.282127	1.70611	0	0.136895	0.643	1839	tags=41%, list=43%, signal=71%
GO_LYTIC_VACUOLE_ORGANIZATION	16	0.406782	1.70464	0	0.136569	0.643	1389	tags=50%, list=33%, signal=74%
GO_SPECIFIC_GRANULE_LUMEN	15	0.504278	1.70379	0	0.136436	0.643	1331	tags=53%, list=31%, signal=77%
GO_VESICLE_BUDDING_FROM_MEMBRANE	28	0.335486	1.70255	0	0.136337	0.643	1247	tags=39%, list=29%, signal=55%
GO_LATE_ENDOSOME_MEMBRANE	36	0.367028	1.69922	0	0.135906	0.643	1014	tags=36%, list=24%, signal=47%
GO_REGULATION_OF_NOTCH_SIGNALING_PATHWAY	33	0.359781	1.69752	0	0.135837	0.643	1441	tags=39%, list=34%, signal=59%
GO_PROTEIN_TETRAMERIZATION	42	0.351031	1.69682	0	0.135616	0.643	1051	tags=36%, list=25%, signal=47%
GO_RESPONSE_TO_OSMOTIC_STRESS	22	0.364483	1.69594	0	0.135432	0.643	73	tags=5%, list=2%, signal=5%
GO_TRANS_GOLGI_NETWORK	60	0.306085	1.69582	0	0.13534	0.643	2146	tags=57%, list=50%, signal=113%
GO_CELLULAR_SENESCENCE	18	0.437481	1.69305	0	0.135193	0.643	146	tags=11%, list=3%, signal=11%
GO_REGULATION_OF_SYNAPTIC_PLASTICITY	43	0.457846	1.69266	0	0.135012	0.643	1491	tags=51%, list=35%, signal=78%
GO_RELEASE_OF_CYTOCHROME_C_FROM_MITOCHONDRIA	15	0.447912	1.69189	0	0.134939	0.69	342	tags=13%, list=8%, signal=14%
GO_REGULATION_OF_INTRINSIC_APOPTOTIC_SIGNALING_PATHWAY	41	0.338848	1.69082	0	0.134849	0.69	578	tags=15%, list=14%, signal=17%
GO_POSITIVE_REGULATION_OF_APOPTOTIC_SIGNALING_PATHWAY	34	0.301361	1.69078	0	0.134759	0.69	2064	tags=56%, list=48%, signal=107%
GO_MESONEPHRIC_TUBULE_MORPHOGENESIS	17	0.395828	1.6906	0	0.134669	0.69	1402	tags=47%, list=33%, signal=70%
GO_HORMONE_RECEPTOR_BINDING	42	0.271515	1.68995	0	0.134366	0.69	2009	tags=52%, list=47%, signal=98%
GO_REGULATION_OF_PROTEIN_TYROSINE_KINASE_ACTIVITY	19	0.341168	1.68934	0	0.134277	0.69	1191	tags=37%, list=28%, signal=51%
GO_COPII_COATED_ER_TO_GOLGI_TRANSPORT_VESICLE	33	0.31334	1.68753	0	0.134141	0.69	1247	tags=36%, list=29%, signal=51%
GO_CELL_ADHESION_MEDIATED_BY_INTEGRIN	15	0.551	1.68623	0	0.133876	0.69	1329	tags=60%, list=31%, signal=87%
GO_CENTROSOME	133	0.246365	1.68597	0	0.133855	0.69	2292	tags=59%, list=54%, signal=123%
GO_EMBRYONIC_SKELETAL_SYSTEM_MORPHOGENESIS	27	0.429399	1.68096	0	0.133051	0.69	1633	tags=59%, list=38%, signal=95%
GO_EMBRYONIC_HEART_TUBE_DEVELOPMENT	19	0.376904	1.6795	0	0.132985	0.69	1096	tags=37%, list=26%, signal=49%
GO_REGULATION_OF_PROTEIN_LOCALIZATION_TO_CELL_PERIPHERY	33	0.340595	1.67915	0	0.132953	0.69	2000	tags=61%, list=47%, signal=113%
GO_REGULATION_OF_CALCIUM_ION_TRANSMEMBRANE_TRANSPORTER_ACTIVITY	21	0.417978	1.6754	0	0.132303	0.69	2104	tags=71%, list=49%, signal=140%
GO_SIGNAL_TRANSDUCTION_IN_RESPONSE_TO_DNA_DAMAGE	38	0.281176	1.67517	0	0.132136	0.69	1730	tags=42%, list=41%, signal=70%
GO_REGULATION_OF_DEPHOSPHORYLATION	40	0.29184	1.67446	0	0.132042	0.69	2035	tags=58%, list=48%, signal=109%
GO_REGULATION_OF_AUTOPHAGY	77	0.333037	1.67212	0	0.131812	0.69	2017	tags=62%, list=47%, signal=116%
GO_POSITIVE_REGULATION_OF_PLASMA_MEMBRANE_BOUNDED_CELL_PROJECTION_ASSEMBLY	25	0.467321	1.67189	0	0.131699	0.69	1796	tags=64%, list=42%, signal=110%
GO_SCAFFOLD_PROTEIN_BINDING	22	0.383292	1.6684	0	0.131552	0.69	1818	tags=59%, list=43%, signal=102%
GO_PROTEIN_PHOSPHATASE_BINDING	32	0.32534	1.66795	0	0.131389	0.69	2035	tags=63%, list=48%, signal=119%
GO_PROCESS_UTILIZING_AUTOPHAGIC_MECHANISM	115	0.30338	1.66633	0	0.131308	0.69	2017	tags=58%, list=47%, signal=108%
GO_GOLGI_VESICLE_TRANSPORT	89	0.25279	1.66569	0	0.131304	0.69	2497	tags=69%, list=59%, signal=162%
GO_RETINA_MORPHOGENESIS_IN_CAMERA_TYPE_EYE	15	0.541746	1.66522	0	0.131142	0.69	657	tags=27%, list=15%, signal=31%
GO_ORGANELLE_FUSION	44	0.301254	1.66405	0	0.131154	0.69	2315	tags=66%, list=54%, signal=143%
GO_PHOSPHOLIPID_TRANSPORT	18	0.360331	1.66265	0	0.130914	0.69	994	tags=33%, list=23%, signal=43%
GO_LONG_CHAIN_FATTY_ACID_TRANSPORT	15	0.509615	1.65947	0	0.130545	0.69	942	tags=47%, list=22%, signal=60%
GO_PHOSPHATASE_BINDING	39	0.294917	1.65929	0	0.130466	0.69	1831	tags=54%, list=43%, signal=94%
GO_MYOTUBE_DIFFERENTIATION	27	0.391029	1.65453	0	0.130333	0.69	479	tags=22%, list=11%, signal=25%
GO_PROTEIN_ACETYLATION	40	0.336098	1.65305	0	0.130328	0.69	869	tags=23%, list=20%, signal=28%
GO_TYROSINE_PHOSPHORYLATION_OF_STAT_PROTEIN	16	0.420491	1.65181	0	0.130044	0.69	1831	tags=63%, list=43%, signal=109%
GO_REGULATION_OF_SKELETAL_MUSCLE_TISSUE_DEVELOPMENT	17	0.354366	1.65015	0	0.130114	0.69	1035	tags=35%, list=24%, signal=46%
GO_REGULATION_OF_MITOCHONDRION_ORGANIZATION	47	0.308175	1.6483	0	0.129982	0.69	2004	tags=55%, list=47%, signal=103%
GO_CRANIAL_SKELETAL_SYSTEM_DEVELOPMENT	20	0.373901	1.64788	0	0.130015	0.69	1358	tags=45%, list=32%, signal=66%
GO_PROTEIN_PROCESSING	42	0.317299	1.64387	0	0.129688	0.69	1457	tags=43%, list=34%, signal=64%
GO_NEGATIVE_REGULATION_OF_DEPHOSPHORYLATION	18	0.396797	1.6432	0	0.129612	0.69	1582	tags=56%, list=37%, signal=88%
GO_MITOCHONDRIAL_MEMBRANE_ORGANIZATION	32	0.369827	1.63584	0	0.129932	0.736	2156	tags=75%, list=51%, signal=151%
GO_NEGATIVE_REGULATION_OF_GROWTH	58	0.348313	1.63493	0	0.129906	0.736	889	tags=19%, list=21%, signal=24%
GO_TIGHT_JUNCTION	27	0.456472	1.63158	0	0.130301	0.785	1501	tags=59%, list=35%, signal=91%
GO_CARBOHYDRATE_TRANSMEMBRANE_TRANSPORT	27	0.401595	1.63127	0	0.130274	0.785	642	tags=22%, list=15%, signal=26%
GO_PROTEIN_N_TERMINUS_BINDING	27	0.376125	1.62864	0	0.130341	0.785	2227	tags=78%, list=52%, signal=162%
GO_RECEPTOR_CLUSTERING	17	0.34528	1.62728	0	0.130551	0.785	1607	tags=47%, list=38%, signal=75%
GO_LOCALIZATION_WITHIN_MEMBRANE	51	0.283074	1.62605	0	0.130497	0.785	2013	tags=53%, list=47%, signal=99%
GO_PLATELET_AGGREGATION	15	0.478573	1.62403	0	0.130435	0.785	562	tags=27%, list=13%, signal=31%
GO_ISOMERASE_ACTIVITY	33	0.272379	1.62387	0	0.13036	0.785	2201	tags=61%, list=52%, signal=124%
GO_EARLY_ENDOSOME_MEMBRANE	43	0.337996	1.62197	0	0.13034	0.785	1972	tags=58%, list=46%, signal=107%
GO_REGULATION_OF_PROTEIN_LOCALIZATION_TO_MEMBRANE	53	0.367581	1.62166	0	0.130313	0.785	2002	tags=62%, list=47%, signal=116%
GO_PLATELET_DERIVED_GROWTH_FACTOR_RECEPTOR_SIGNALING_PATHWAY	17	0.335042	1.61753	0	0.129911	0.785	1751	tags=53%, list=41%, signal=89%
GO_CLATHRIN_DEPENDENT_ENDOCYTOSIS	15	0.340183	1.61738	0	0.129837	0.785	1451	tags=47%, list=34%, signal=70%
GO_REGULATION_OF_COAGULATION	19	0.46407	1.61619	0	0.129542	0.785	1671	tags=63%, list=39%, signal=103%
GO_MUSCLE_FIBER_DEVELOPMENT	16	0.416816	1.61553	0	0.129397	0.785	1759	tags=63%, list=41%, signal=106%
GO_MEMBRANE_DOCKING	45	0.327921	1.6151	0	0.129182	0.785	1997	tags=62%, list=47%, signal=116%
GO_REGULATION_OF_RESPONSE_TO_WOUNDING	39	0.418536	1.61451	0	0.129167	0.785	1671	tags=59%, list=39%, signal=96%
GO_REGULATION_OF_MULTICELLULAR_ORGANISM_GROWTH	17	0.35914	1.61354	0	0.129143	0.785	1831	tags=53%, list=43%, signal=92%
GO_MRNA_BINDING	63	0.290229	1.61286	0	0.128929	0.785	2122	tags=57%, list=50%, signal=112%
GO_ANTERIOR_POSTERIOR_PATTERN_SPECIFICATION	64	0.388131	1.60805	0	0.128447	0.785	1759	tags=59%, list=41%, signal=100%
GO_REGULATION_OF_CELL_DIVISION	38	0.33593	1.6072	0	0.128424	0.785	1312	tags=32%, list=31%, signal=45%
GO_REGULATION_OF_PROTEIN_ACETYLATION	18	0.437366	1.60703	0	0.128354	0.785	869	tags=28%, list=20%, signal=35%
GO_CONTRACTILE_ACTIN_FILAMENT_BUNDLE_ASSEMBLY	20	0.322472	1.60626	0	0.128341	0.841	2547	tags=80%, list=60%, signal=198%
GO_ENDOSOMAL_PART	138	0.394926	1.60596	0	0.128248	0.841	1972	tags=65%, list=46%, signal=117%
GO_SEGMENTATION	27	0.419135	1.60573	0	0.128227	0.841	1830	tags=63%, list=43%, signal=110%
GO_NEGATIVE_REGULATION_OF_DNA_BINDING_TRANSCRIPTION_FACTOR_ACTIVITY	28	0.310572	1.60429	0	0.128198	0.841	1799	tags=50%, list=42%, signal=86%
GO_ACTIVATION_OF_MAPK_ACTIVITY	31	0.36648	1.60298	0	0.127969	0.841	2295	tags=77%, list=54%, signal=166%
GO_REGULATION_OF_GENERATION_OF_PRECURSOR_METABOLITES_AND_ENERGY	35	0.319812	1.60223	0	0.127992	0.841	2026	tags=63%, list=48%, signal=119%
GO_REGULATION_OF_HISTONE_MODIFICATION	30	0.29542	1.60203	0	0.127969	0.841	2736	tags=83%, list=64%, signal=231%
GO_ENDONUCLEASE_ACTIVITY	28	0.298696	1.59953	0	0.128093	0.893	2076	tags=57%, list=49%, signal=111%
GO_NEGATIVE_REGULATION_OF_AUTOPHAGY	19	0.38745	1.59894	0	0.127985	0.893	2011	tags=68%, list=47%, signal=129%
GO_DENDRITIC_SPINE_DEVELOPMENT	26	0.277683	1.59556	0	0.127959	0.893	1675	tags=42%, list=39%, signal=69%
GO_BODY_MORPHOGENESIS	16	0.444451	1.58877	0	0.127644	0.893	2117	tags=88%, list=50%, signal=173%
GO_CELLULAR_RESPONSE_TO_TOPOLOGICALLY_INCORRECT_PROTEIN	38	0.296284	1.58613	0	0.127347	0.893	2347	tags=68%, list=55%, signal=151%
GO_REGULATION_OF_SIGNAL_TRANSDUCTION_BY_P53_CLASS_MEDIATOR	38	0.295231	1.58456	0	0.127369	0.893	2115	tags=61%, list=50%, signal=119%
GO_REGULATION_OF_ESTABLISHMENT_OF_PROTEIN_LOCALIZATION_TO_MITOCHONDRION	15	0.419538	1.58388	0	0.127373	0.893	2004	tags=67%, list=47%, signal=125%
GO_AZUROPHIL_GRANULE_LUMEN	25	0.302152	1.57675	0	0.127369	0.893	2543	tags=76%, list=60%, signal=187%
GO_REGULATION_OF_CELLULAR_COMPONENT_SIZE	89	0.402281	1.57622	0	0.127349	0.893	2000	tags=64%, list=47%, signal=118%
GO_POSITIVE_REGULATION_OF_MITOCHONDRION_ORGANIZATION	27	0.381086	1.57417	0	0.127246	0.893	2004	tags=63%, list=47%, signal=118%
GO_GLIAL_CELL_DEVELOPMENT	32	0.399443	1.56656	0	0.126976	0.943	1496	tags=53%, list=35%, signal=81%
GO_NEUROMUSCULAR_JUNCTION	18	0.467384	1.56257	0	0.126823	0.943	1520	tags=56%, list=36%, signal=86%
GO_SMALL_RIBOSOMAL_SUBUNIT	15	0.461732	1.56182	0	0.12683	0.943	74	tags=7%, list=2%, signal=7%
GO_NEGATIVE_REGULATION_OF_PROTEIN_COMPLEX_ASSEMBLY	37	0.385113	1.56107	0	0.126873	0.943	2000	tags=68%, list=47%, signal=126%
GO_ENDOPLASMIC_RETICULUM_UNFOLDED_PROTEIN_RESPONSE	28	0.299914	1.55967	0	0.12685	0.943	2347	tags=68%, list=55%, signal=150%
GO_CYTOSOLIC_TRANSPORT	45	0.299344	1.554	0	0.126692	0.943	1939	tags=53%, list=45%, signal=97%
GO_MUSCLE_CELL_APOPTOTIC_PROCESS	20	0.315682	1.55104	0	0.127007	0.943	2238	tags=70%, list=52%, signal=147%
GO_BLOOD_MICROPARTICLE	20	0.617852	1.55019	0	0.126988	0.943	397	tags=35%, list=9%, signal=38%
GO_CYCLIN_DEPENDENT_PROTEIN_SERINE_THREONINE_KINASE_REGULATOR_ACTIVITY	17	0.367701	1.54883	0	0.127131	0.943	1395	tags=47%, list=33%, signal=70%
GO_REGULATION_OF_VIRAL_LIFE_CYCLE	34	0.349364	1.5476	0	0.12707	0.943	2017	tags=62%, list=47%, signal=116%
GO_MONOSACCHARIDE_BINDING	16	0.372149	1.54585	0	0.126887	0.943	2581	tags=94%, list=61%, signal=237%
GO_ENDOSOMAL_TRANSPORT	58	0.25483	1.53708	0	0.127159	0.943	2003	tags=50%, list=47%, signal=93%
GO_VACUOLAR_MEMBRANE	80	0.411576	1.5358	0	0.127343	0.943	2016	tags=69%, list=47%, signal=128%
GO_MONOCARBOXYLIC_ACID_CATABOLIC_PROCESS	36	0.267652	1.53578	0	0.127282	0.943	1725	tags=44%, list=40%, signal=74%
GO_POSITIVE_REGULATION_OF_SYNAPTIC_TRANSMISSION	40	0.511654	1.5327	0	0.127367	0.943	1723	tags=68%, list=40%, signal=112%
GO_APPENDAGE_MORPHOGENESIS	38	0.275953	1.53086	0	0.127125	0.943	2082	tags=55%, list=49%, signal=107%
GO_ORGANELLE_DISASSEMBLY	31	0.276499	1.5295	0	0.127227	0.943	1904	tags=52%, list=45%, signal=93%
GO_PROTEIN_AUTOUBIQUITINATION	16	0.341591	1.52795	0	0.127264	0.943	93	tags=6%, list=2%, signal=6%
GO_APOPTOTIC_MITOCHONDRIAL_CHANGES	27	0.290689	1.52528	0	0.127383	1	2377	tags=67%, list=56%, signal=150%
GO_REGULATION_OF_CHROMATIN_ORGANIZATION	36	0.271438	1.52397	0	0.127417	1	2571	tags=75%, list=60%, signal=187%
GO_ACTIN_POLYMERIZATION_OR_DEPOLYMERIZATION	45	0.443137	1.52387	0	0.127358	1	878	tags=31%, list=21%, signal=39%
GO_CELL_CELL_ADHESION_MEDIATOR_ACTIVITY	16	0.461703	1.52328	0	0.127157	1	1726	tags=69%, list=40%, signal=115%
GO_CARBOHYDRATE_TRANSPORT	32	0.413985	1.52253	0	0.127184	1	1808	tags=59%, list=42%, signal=102%
GO_LAMELLIPODIUM_ASSEMBLY	22	0.399873	1.52227	0	0.127165	1	1985	tags=68%, list=47%, signal=127%
GO_ESTABLISHMENT_OF_PROTEIN_LOCALIZATION_TO_MEMBRANE	78	0.287236	1.52072	0	0.127111	1	2024	tags=56%, list=47%, signal=105%
GO_MITOTIC_NUCLEAR_DIVISION	70	0.251716	1.51965	0	0.127031	1	2276	tags=61%, list=53%, signal=130%
GO_GLUCOSE_METABOLIC_PROCESS	28	0.286557	1.51886	0	0.127016	1	2211	tags=64%, list=52%, signal=133%
GO_CILIARY_TRANSITION_ZONE	16	0.432912	1.51843	0	0.126781	1	907	tags=38%, list=21%, signal=47%
GO_TOR_SIGNALING	31	0.280368	1.51627	0	0.126848	1	2622	tags=81%, list=62%, signal=208%
GO_ASTROCYTE_DIFFERENTIATION	18	0.479959	1.51397	0	0.126955	1	112	tags=11%, list=3%, signal=11%
GO_FATTY_ACID_CATABOLIC_PROCESS	34	0.266993	1.51065	0	0.127332	1	1725	tags=44%, list=40%, signal=74%
GO_NEGATIVE_REGULATION_OF_ERK1_AND_ERK2_CASCADE	16	0.32558	1.51062	0	0.127273	1	1731	tags=50%, list=41%, signal=84%
GO_RESPONSE_TO_LIGHT_STIMULUS	72	0.242115	1.5098	0	0.127311	1	2869	tags=81%, list=67%, signal=242%
GO_REGULATION_OF_RESPONSE_TO_DNA_DAMAGE_STIMULUS	51	0.260358	1.50969	0	0.127296	1	2305	tags=59%, list=54%, signal=127%
GO_FORELIMB_MORPHOGENESIS	15	0.492504	1.50965	0	0.127179	1	1402	tags=60%, list=33%, signal=89%
GO_ACTOMYOSIN_STRUCTURE_ORGANIZATION	38	0.401523	1.50891	0	0.127246	1	1741	tags=61%, list=41%, signal=101%
GO_VACUOLE_ORGANIZATION	35	0.290699	1.50844	0	0.127269	1	1995	tags=57%, list=47%, signal=107%
GO_CYTOSOLIC_PART	64	0.300708	1.50575	0	0.127046	1	2018	tags=56%, list=47%, signal=105%
GO_VIRAL_GENOME_REPLICATION	25	0.353576	1.5026	0	0.127349	1	2407	tags=84%, list=56%, signal=192%
GO_LONG_TERM_SYNAPTIC_POTENTIATION	21	0.606051	1.50152	0	0.127347	1	1491	tags=71%, list=35%, signal=109%
GO_RESPONSE_TO_EPIDERMAL_GROWTH_FACTOR	18	0.298435	1.5011	0	0.12729	1	2719	tags=83%, list=64%, signal=229%
GO_DNA_DAMAGE_RESPONSE_SIGNAL_TRANSDUCTION_BY_P53_CLASS_MEDIATOR	34	0.260006	1.50024	0	0.127273	1	1730	tags=38%, list=41%, signal=64%
GO_POLYSOME	17	0.297625	1.49957	0	0.127328	1	2017	tags=59%, list=47%, signal=111%
GO_POSITIVE_REGULATION_OF_REGULATED_SECRETORY_PATHWAY	16	0.557839	1.49798	0	0.127369	1	1146	tags=56%, list=27%, signal=77%
GO_ANTIPORTER_ACTIVITY	21	0.421663	1.49654	0	0.127628	1	1871	tags=62%, list=44%, signal=110%
GO_POSITIVE_REGULATION_OF_NEURON_DEATH	23	0.288758	1.49632	0	0.127589	1	2440	tags=74%, list=57%, signal=172%
GO_REGULATION_OF_CALCIUM_MEDIATED_SIGNALING	22	0.438834	1.4959	0	0.12759	1	1480	tags=59%, list=35%, signal=90%
GO_GOLGI_TO_PLASMA_MEMBRANE_TRANSPORT	19	0.418312	1.49343	0	0.127698	1	2334	tags=89%, list=55%, signal=197%
GO_INSULIN_RECEPTOR_SIGNALING_PATHWAY	31	0.320432	1.49252	0	0.127737	1	2420	tags=81%, list=57%, signal=185%
GO_WATER_HOMEOSTASIS	18	0.453736	1.48623	0	0.127655	1	1940	tags=67%, list=46%, signal=122%
GO_RNA_PHOSPHODIESTER_BOND_HYDROLYSIS_ENDONUCLEOLYTIC	16	0.331576	1.48274	0	0.127804	1	2096	tags=63%, list=49%, signal=122%
GO_RIBONUCLEOPROTEIN_GRANULE	56	0.251278	1.48263	0	0.127747	1	2864	tags=86%, list=67%, signal=258%
GO_MICROBODY_MEMBRANE	20	0.320755	1.48123	0	0.127768	1	1026	tags=35%, list=24%, signal=46%
GO_ENTRY_INTO_OTHER_ORGANISM_INVOLVED_IN_SYMBIOTIC_INTERACTION	37	0.303796	1.48063	0	0.127795	1	2667	tags=84%, list=63%, signal=222%
GO_DNA_MODIFICATION	21	0.277571	1.48027	0	0.127719	1	1524	tags=38%, list=36%, signal=59%
GO_CELLULAR_COMPONENT_ASSEMBLY_INVOLVED_IN_MORPHOGENESIS	25	0.486004	1.4761	0	0.127911	1	1452	tags=60%, list=34%, signal=90%
GO_PROTEIN_LOCALIZATION_TO_CILIUM	15	0.375778	1.47569	0	0.127856	1	1398	tags=47%, list=33%, signal=69%
GO_PROTEIN_TARGETING	105	0.235428	1.4725	0	0.127763	1	2018	tags=50%, list=47%, signal=93%
GO_TRANSLATION_REGULATOR_ACTIVITY_NUCLEIC_ACID_BINDING	34	0.285534	1.46902	0	0.128118	1	2770	tags=85%, list=65%, signal=242%
GO_CELL_ADHESION_MEDIATOR_ACTIVITY	19	0.448798	1.46896	0	0.128098	1	1726	tags=68%, list=40%, signal=114%
GO_PRESYNAPTIC_ACTIVE_ZONE	19	0.335467	1.46892	0	0.128043	1	1974	tags=58%, list=46%, signal=107%
GO_CARBON_OXYGEN_LYASE_ACTIVITY	21	0.315774	1.46786	0	0.1281	1	1916	tags=57%, list=45%, signal=103%
GO_NEGATIVE_REGULATION_OF_RESPONSE_TO_WOUNDING	23	0.416769	1.46691	0	0.128183	1	1671	tags=61%, list=39%, signal=100%
GO_REGULATION_OF_LEUKOCYTE_CHEMOTAXIS	15	0.530954	1.46338	0	0.128405	1	1485	tags=60%, list=35%, signal=92%
GO_SCHAFFER_COLLATERAL__CA1_SYNAPSE	23	0.320956	1.46324	0	0.12835	1	1940	tags=57%, list=46%, signal=103%
GO_VACUOLAR_TRANSPORT	33	0.303434	1.46222	0	0.128496	1	2539	tags=82%, list=60%, signal=201%
GO_PIGMENT_BIOSYNTHETIC_PROCESS	22	0.278166	1.46208	0	0.128458	1	2851	tags=86%, list=67%, signal=259%
GO_VESICLE_MEDIATED_TRANSPORT_TO_THE_PLASMA_MEMBRANE	27	0.387246	1.46167	0	0.128447	1	2334	tags=81%, list=55%, signal=179%
GO_POST_GOLGI_VESICLE_MEDIATED_TRANSPORT	31	0.38182	1.46046	0	0.128688	1	2334	tags=84%, list=55%, signal=184%
GO_GLUCOSE_IMPORT	17	0.362134	1.45909	0	0.128943	1	2482	tags=88%, list=58%, signal=210%
GO_HEART_VALVE_DEVELOPMENT	20	0.436556	1.45383	0	0.129654	1	727	tags=25%, list=17%, signal=30%
GO_MEMBRANE_INVAGINATION	16	0.498881	1.45312	0	0.129703	1	1485	tags=63%, list=35%, signal=96%
GO_HEAT_SHOCK_PROTEIN_BINDING	32	0.282547	1.45032	0.0497041	0.130094	1	2408	tags=72%, list=56%, signal=164%
GO_DNA_SYNTHESIS_INVOLVED_IN_DNA_REPAIR	18	0.316567	1.44908	0	0.129999	1	2390	tags=78%, list=56%, signal=176%
GO_HOMOTYPIC_CELL_CELL_ADHESION	20	0.477249	1.44874	0	0.130021	1	1771	tags=70%, list=42%, signal=119%
GO_TRANSFERASE_COMPLEX_TRANSFERRING_PHOSPHORUS_CONTAINING_GROUPS	64	0.27353	1.44831	0	0.129964	1	2672	tags=81%, list=63%, signal=214%
GO_TISSUE_HOMEOSTASIS	35	0.34278	1.44496	0	0.129716	1	1683	tags=51%, list=39%, signal=84%
GO_SIGNALING_ADAPTOR_ACTIVITY	20	0.418248	1.44374	0	0.129785	1	1812	tags=65%, list=43%, signal=113%
GO_MICROTUBULE_ASSOCIATED_COMPLEX	33	0.416501	1.44304	0	0.129861	1	1853	tags=67%, list=43%, signal=117%
GO_DEFENSE_RESPONSE_TO_VIRUS	43	0.477848	1.44116	0	0.130039	1	444	tags=28%, list=10%, signal=31%
GO_MIDBODY	41	0.286614	1.43836	0	0.130101	1	2268	tags=66%, list=53%, signal=139%
GO_REGULATION_OF_PROTEIN_TARGETING	19	0.334365	1.43833	0.04947	0.129993	1	2432	tags=79%, list=57%, signal=183%
GO_NCRNA_TRANSCRIPTION	23	0.360305	1.43353	0	0.130698	1	1919	tags=61%, list=45%, signal=110%
GO_POSITIVE_REGULATION_OF_NF_KAPPAB_TRANSCRIPTION_FACTOR_ACTIVITY	35	0.424685	1.42782	0	0.131016	1	1709	tags=60%, list=40%, signal=99%
GO_REGULATION_OF_POTASSIUM_ION_TRANSMEMBRANE_TRANSPORTER_ACTIVITY	16	0.422992	1.42454	0	0.131557	1	1598	tags=56%, list=37%, signal=90%
GO_REGULATION_OF_CELL_MATRIX_ADHESION	25	0.267482	1.42297	0	0.131833	1	2856	tags=80%, list=67%, signal=241%
GO_EXOCYTIC_PROCESS	22	0.37783	1.42087	0	0.132178	1	1974	tags=64%, list=46%, signal=118%
GO_SPINDLE_POLE	38	0.255191	1.41956	0	0.132282	1	2495	tags=71%, list=59%, signal=170%
GO_POSITIVE_REGULATION_OF_LEUKOCYTE_MIGRATION	17	0.56844	1.41735	0	0.132631	1	1314	tags=59%, list=31%, signal=85%
GO_RECEPTOR_METABOLIC_PROCESS	41	0.381684	1.40931	0	0.134107	1	1972	tags=63%, list=46%, signal=117%
GO_NEURON_PROJECTION_CYTOPLASM	28	0.37749	1.40865	0	0.134104	1	1793	tags=61%, list=42%, signal=104%
GO_REGULATION_OF_SYMBIOSIS_ENCOMPASSING_MUTUALISM_THROUGH_PARASITISM	51	0.295536	1.40437	0	0.134588	1	2722	tags=82%, list=64%, signal=225%
GO_MEMBRANE_PROTEIN_PROTEOLYSIS	15	0.515609	1.40423	0	0.134533	1	1453	tags=67%, list=34%, signal=101%
GO_REGULATION_OF_MACROAUTOPHAGY	41	0.306088	1.40303	0	0.134733	1	2017	tags=63%, list=47%, signal=119%
GO_CENTRIOLE	31	0.277938	1.40093	0	0.134826	1	1796	tags=48%, list=42%, signal=83%
GO_REGULATION_OF_G_PROTEIN_COUPLED_RECEPTOR_SIGNALING_PATHWAY	26	0.398077	1.39899	0	0.134953	1	1568	tags=54%, list=37%, signal=85%
GO_POSITIVE_REGULATION_OF_CYTOKINE_SECRETION	18	0.313678	1.39367	0	0.135814	1	2651	tags=78%, list=62%, signal=205%
GO_UBIQUITIN_LIKE_PROTEIN_BINDING	25	0.286824	1.39347	0	0.135748	1	2613	tags=80%, list=61%, signal=205%
GO_MAINTENANCE_OF_PROTEIN_LOCATION	29	0.26032	1.39202	0	0.136133	1	2331	tags=66%, list=55%, signal=144%
GO_MAINTENANCE_OF_PROTEIN_LOCATION_IN_CELL	22	0.332647	1.39143	0	0.136338	1	2331	tags=77%, list=55%, signal=170%
GO_LYSOSOMAL_TRANSPORT	21	0.287743	1.39138	0	0.136317	1	2468	tags=76%, list=58%, signal=180%
GO_UBIQUITIN_BINDING	20	0.302368	1.38659	0	0.136763	1	1930	tags=55%, list=45%, signal=100%
GO_PROTEIN_FOLDING	44	0.261965	1.38612	0	0.136778	1	2213	tags=64%, list=52%, signal=131%
GO_KINESIN_COMPLEX	15	0.52876	1.38487	0	0.137017	1	1594	tags=73%, list=37%, signal=117%
GO_DEOXYRIBONUCLEASE_ACTIVITY	15	0.314266	1.3835	0	0.137078	1	1820	tags=53%, list=43%, signal=93%
GO_MACROAUTOPHAGY	68	0.265592	1.38097	0	0.137692	1	2987	tags=93%, list=70%, signal=305%
GO_CELLULAR_MONOVALENT_INORGANIC_CATION_HOMEOSTASIS	25	0.34864	1.37752	0	0.138556	1	2224	tags=68%, list=52%, signal=141%
GO_CELL_AGING	26	0.397611	1.37456	0	0.139175	1	1868	tags=62%, list=44%, signal=109%
GO_INTRINSIC_COMPONENT_OF_ENDOPLASMIC_RETICULUM_MEMBRANE	42	0.292795	1.37092	0	0.139588	1	2306	tags=69%, list=54%, signal=149%
GO_REGULATION_OF_ADHERENS_JUNCTION_ORGANIZATION	19	0.283483	1.36699	0	0.140301	1	2996	tags=95%, list=70%, signal=317%
GO_REGULATION_OF_PROTEIN_LOCALIZATION_TO_PLASMA_MEMBRANE	27	0.397023	1.36605	0	0.140556	1	2000	tags=67%, list=47%, signal=125%
GO_ERAD_PATHWAY	22	0.342145	1.36236	0	0.141247	1	2717	tags=95%, list=64%, signal=262%
GO_MICROBODY_PART	31	0.286125	1.36065	0	0.141214	1	1026	tags=32%, list=24%, signal=42%
GO_REGULATION_OF_CELL_JUNCTION_ASSEMBLY	26	0.34214	1.35759	0	0.142087	1	1729	tags=58%, list=41%, signal=96%
GO_POSITIVE_REGULATION_OF_STRIATED_MUSCLE_CELL_DIFFERENTIATION	16	0.393106	1.35332	0	0.143443	1	1306	tags=50%, list=31%, signal=72%
GO_CYTOKINESIS	38	0.263108	1.3532	0	0.143457	1	2476	tags=74%, list=58%, signal=174%
GO_REGULATION_OF_ACTOMYOSIN_STRUCTURE_ORGANIZATION	19	0.279495	1.35047	0	0.144242	1	2547	tags=74%, list=60%, signal=182%
GO_SPERM_PART	28	0.422006	1.34928	0	0.144398	1	1928	tags=68%, list=45%, signal=123%
GO_FIBRILLAR_CENTER	28	0.262254	1.34849	0	0.144529	1	1963	tags=54%, list=46%, signal=99%
GO_PROTEIN_TRANSPORT_WITHIN_LIPID_BILAYER	18	0.414107	1.34684	0	0.144859	1	1951	tags=67%, list=46%, signal=122%
GO_MICROTUBULE_BASED_MOVEMENT	55	0.44688	1.34196	0	0.146076	1	1853	tags=67%, list=43%, signal=117%
GO_PROTEASE_BINDING	24	0.445065	1.33895	0	0.146954	1	1925	tags=71%, list=45%, signal=128%
GO_CHROMATIN_ORGANIZATION_INVOLVED_IN_REGULATION_OF_TRANSCRIPTION	19	0.299317	1.33286	0	0.148394	1	2369	tags=74%, list=56%, signal=165%
GO_RESPONSE_TO_TYPE_I_INTERFERON	19	0.619886	1.33255	0	0.148308	1	427	tags=42%, list=10%, signal=47%
GO_CELL_SUBSTRATE_JUNCTION_ASSEMBLY	27	0.253784	1.3281	0	0.149671	1	2719	tags=78%, list=64%, signal=213%
GO_NEGATIVE_REGULATION_OF_MULTI_ORGANISM_PROCESS	29	0.455552	1.32791	0	0.149644	1	1168	tags=52%, list=27%, signal=71%
GO_NUCLEOTIDYLTRANSFERASE_ACTIVITY	42	0.311224	1.32776	0	0.149614	1	2672	tags=88%, list=63%, signal=234%
GO_MAINTENANCE_OF_LOCATION_IN_CELL	25	0.331423	1.32591	0	0.150126	1	2117	tags=68%, list=50%, signal=134%
GO_MICROTUBULE_MOTOR_ACTIVITY	21	0.489979	1.32428	0	0.150698	1	1672	tags=71%, list=39%, signal=117%
GO_HISTONE_H3_ACETYLATION	16	0.339913	1.32417	0	0.150637	1	2659	tags=94%, list=62%, signal=248%
GO_HYDRO_LYASE_ACTIVITY	17	0.326261	1.32344	0	0.150822	1	1916	tags=59%, list=45%, signal=106%
GO_CYTOSOLIC_RIBOSOME	30	0.335381	1.32162	0	0.151389	1	2018	tags=57%, list=47%, signal=107%
GO_LIPOPROTEIN_BIOSYNTHETIC_PROCESS	17	0.327972	1.3212	0	0.151582	1	1339	tags=41%, list=31%, signal=60%
GO_MICROTUBULE_CYTOSKELETON_ORGANIZATION_INVOLVED_IN_MITOSIS	34	0.282799	1.31619	0	0.153017	1	2495	tags=79%, list=59%, signal=190%
GO_ACTIN_FILAMENT_POLYMERIZATION	36	0.421464	1.31546	0	0.153282	1	2000	tags=69%, list=47%, signal=130%
GO_MULTICELLULAR_ORGANISMAL_MOVEMENT	15	0.56314	1.3137	0	0.15393	1	1603	tags=80%, list=38%, signal=128%
GO_REGULATION_OF_POSTSYNAPTIC_MEMBRANE_NEUROTRANSMITTER_RECEPTOR_LEVELS	16	0.401009	1.30762	0	0.15615	1	2432	tags=88%, list=57%, signal=203%
GO_MAIN_AXON	18	0.426452	1.30577	0	0.156879	1	1458	tags=56%, list=34%, signal=84%
GO_POSITIVE_REGULATION_OF_ACTIN_FILAMENT_POLYMERIZATION	17	0.627014	1.29944	0	0.158838	1	590	tags=47%, list=14%, signal=54%
GO_REGULATION_OF_VIRAL_GENOME_REPLICATION	18	0.374466	1.29471	0	0.160373	1	995	tags=39%, list=23%, signal=51%
GO_POSITIVE_REGULATION_OF_VIRAL_LIFE_CYCLE	18	0.264741	1.29172	0	0.16103	1	2539	tags=72%, list=60%, signal=178%
GO_DAMAGED_DNA_BINDING	18	0.284402	1.28814	0	0.162173	1	2296	tags=72%, list=54%, signal=156%
GO_MOTOR_ACTIVITY	31	0.51266	1.28533	0	0.163134	1	1672	tags=74%, list=39%, signal=121%
GO_MITOTIC_SPINDLE_ORGANIZATION	28	0.328593	1.28337	0	0.163756	1	2495	tags=86%, list=59%, signal=205%
GO_NEGATIVE_REGULATION_OF_DNA_REPLICATION	15	0.302659	1.28242	0	0.164226	1	2746	tags=87%, list=64%, signal=243%
GO_POSITIVE_REGULATION_OF_AUTOPHAGY	28	0.309202	1.27877	0	0.165092	1	2114	tags=64%, list=50%, signal=127%
GO_PURINE_NTP_DEPENDENT_HELICASE_ACTIVITY	18	0.29705	1.27264	0	0.167828	1	2799	tags=89%, list=66%, signal=258%
GO_POSTREPLICATION_REPAIR	17	0.349875	1.27107	0	0.168677	1	2390	tags=82%, list=56%, signal=187%
GO_PROTEIN_MONOUBIQUITINATION	21	0.29809	1.27059	0	0.168744	1	2357	tags=76%, list=55%, signal=170%
GO_MEMORY	29	0.470324	1.2634	0	0.171498	1	1418	tags=59%, list=33%, signal=87%
GO_MYELIN_SHEATH	20	0.386729	1.25955	0	0.173812	1	2262	tags=80%, list=53%, signal=170%
GO_TIGHT_JUNCTION_ORGANIZATION	16	0.531985	1.25663	0	0.174655	1	1501	tags=75%, list=35%, signal=115%
GO_LYSOSOME_LOCALIZATION	15	0.522954	1.25547	0	0.175358	1	1767	tags=80%, list=41%, signal=136%
GO_NEGATIVE_REGULATION_OF_ACTIN_FILAMENT_POLYMERIZATION	17	0.404926	1.25495	0	0.175561	1	2000	tags=71%, list=47%, signal=132%
GO_ENERGY_RESERVE_METABOLIC_PROCESS	17	0.285374	1.24697	0	0.180167	1	1582	tags=47%, list=37%, signal=75%
GO_UBIQUITIN_LIKE_PROTEIN_SPECIFIC_PROTEASE_ACTIVITY	34	0.247438	1.24613	0	0.180482	1	2281	tags=65%, list=54%, signal=138%
GO_POSITIVE_REGULATION_OF_PROTEIN_LOCALIZATION_TO_CELL_PERIPHERY	18	0.406544	1.24581	0	0.180568	1	2000	tags=72%, list=47%, signal=135%
GO_NEGATIVE_REGULATION_OF_CHROMOSOME_ORGANIZATION	29	0.277182	1.24171	0	0.182077	1	2420	tags=76%, list=57%, signal=174%
GO_FACE_DEVELOPMENT	15	0.442945	1.24134	0	0.182046	1	1818	tags=73%, list=43%, signal=127%
GO_POSITIVE_REGULATION_OF_RESPONSE_TO_DNA_DAMAGE_STIMULUS	22	0.261911	1.24025	0	0.182574	1	2694	tags=82%, list=63%, signal=221%
GO_REGULATION_OF_MEMBRANE_PERMEABILITY	21	0.421845	1.23845	0	0.18307	1	2114	tags=81%, list=50%, signal=160%
GO_CYTOSKELETON_DEPENDENT_INTRACELLULAR_TRANSPORT	42	0.410936	1.22994	0	0.187407	1	2064	tags=76%, list=48%, signal=146%
GO_NEGATIVE_REGULATION_OF_PROTEIN_POLYMERIZATION	21	0.451257	1.21928	0	0.193607	1	2000	tags=76%, list=47%, signal=143%
GO_EMBRYONIC_DIGIT_MORPHOGENESIS	16	0.296988	1.21302	0	0.197971	1	1402	tags=44%, list=33%, signal=65%
GO_VESICLE_CYTOSKELETAL_TRAFFICKING	17	0.449097	1.21155	0	0.198951	1	1853	tags=76%, list=43%, signal=135%
GO_TRANSCRIPTION_ELONGATION_FACTOR_COMPLEX	17	0.325009	1.20977	0	0.199917	1	2745	tags=94%, list=64%, signal=263%
GO_TRANSLESION_SYNTHESIS	15	0.343313	1.20833	0	0.200974	1	2202	tags=73%, list=52%, signal=151%
GO_AXO_DENDRITIC_TRANSPORT	24	0.453268	1.20453	0	0.202765	1	1793	tags=71%, list=42%, signal=122%
GO_ACROSOMAL_VESICLE	19	0.454675	1.1861	0	0.2145	1	1928	tags=79%, list=45%, signal=143%
GO_ORGANELLE_TRANSPORT_ALONG_MICROTUBULE	22	0.484236	1.18405	0	0.215813	1	1853	tags=82%, list=43%, signal=144%
GO_AUTOPHAGOSOME	16	0.346517	1.17591	0	0.221599	1	2010	tags=69%, list=47%, signal=130%
GO_NEGATIVE_REGULATION_OF_VIRAL_PROCESS	16	0.47224	1.17269	0	0.224046	1	1168	tags=56%, list=27%, signal=77%
GO_DNA_TEMPLATED_TRANSCRIPTION_ELONGATION	26	0.313251	1.16777	0	0.228233	1	2834	tags=96%, list=66%, signal=285%
GO_CELL_KILLING	20	0.492916	1.15468	0	0.239975	1	1844	tags=75%, list=43%, signal=132%
GO_TRANSCRIPTION_ELONGATION_FROM_RNA_POLYMERASE_II_PROMOTER	20	0.327607	1.15148	0	0.242948	1	2745	tags=95%, list=64%, signal=266%

## Sheet: Supplementary Data 1d
Supplementary Data 1d. Up-regulated categories in HEK293T RHBDD2-CKO in GSEA
Category name	SIZE	ES	NES	NOM p-val	FDR q-val	FWER p-val	RANK AT MAX	LEADING EDGE
GO_PHAGOCYTIC_VESICLE_MEMBRANE	26	0.467111	2.06049	0.048	0.249826	0.085	1198	tags=42%, list=25%, signal=56%
GO_CILIUM_ORGANIZATION	103	0.285974	2.05707	0	0.249287	0.085	1975	tags=49%, list=41%, signal=80%
GO_CYTOKINE_METABOLIC_PROCESS	24	0.413408	2.057	0	0.248596	0.085	1016	tags=33%, list=21%, signal=42%
GO_NEGATIVE_REGULATION_OF_TRANSCRIPTION_BY_RNA_POLYMERASE_II	251	0.270062	2.05543	0.048	0.248064	0.085	2153	tags=48%, list=44%, signal=81%
GO_REGULATION_OF_CHROMATIN_ORGANIZATION	65	0.347986	2.05426	0	0.247536	0.085	2388	tags=63%, list=49%, signal=122%
GO_PLATELET_ACTIVATION	48	0.432753	2.05401	0.048	0.246857	0.085	1156	tags=38%, list=24%, signal=49%
GO_GLIAL_CELL_PROLIFERATION	15	0.602184	2.05051	0	0.246645	0.085	864	tags=40%, list=18%, signal=48%
GO_POSITIVE_REGULATION_OF_PROTEIN_COMPLEX_ASSEMBLY	77	0.310651	2.05043	0	0.245973	0.085	2319	tags=56%, list=48%, signal=105%
GO_MICROTUBULE_CYTOSKELETON	351	0.307619	2.04847	0.048	0.245305	0.085	2047	tags=50%, list=42%, signal=80%
GO_REGULATION_OF_INSULIN_SECRETION	52	0.489306	2.04778	0.048	0.244641	0.085	909	tags=25%, list=19%, signal=30%
GO_REGENERATION	55	0.842697	2.04667	0	0.244286	0.085	112	tags=4%, list=2%, signal=4%
GO_ORGANIC_HYDROXY_COMPOUND_BIOSYNTHETIC_PROCESS	71	0.393182	2.04622	0.048	0.243782	0.085	1549	tags=34%, list=32%, signal=49%
GO_CYTOKINE_ACTIVITY	18	0.91	2.04598	0	0.24313	0.085	207	tags=22%, list=4%, signal=23%
GO_POSITIVE_REGULATION_OF_IMMUNE_RESPONSE	178	0.294637	2.04255	0.048	0.242138	0.085	2384	tags=52%, list=49%, signal=99%
GO_ANATOMICAL_STRUCTURE_HOMEOSTASIS	114	0.300866	2.04211	0	0.241497	0.085	1618	tags=32%, list=33%, signal=47%
GO_IMMUNE_EFFECTOR_PROCESS	263	0.267151	2.0389	0.048	0.241606	0.085	2475	tags=56%, list=51%, signal=108%
GO_EARLY_ENDOSOME	98	0.310282	2.03745	0.048	0.24097	0.085	2307	tags=55%, list=47%, signal=103%
GO_DNA_METABOLIC_PROCESS	243	0.278712	2.03146	0	0.241229	0.085	2680	tags=66%, list=55%, signal=140%
GO_REGULATION_OF_RNA_METABOLIC_PROCESS	49	0.383446	2.03095	0.048	0.240598	0.085	34	tags=2%, list=1%, signal=2%
GO_ANION_TRANSPORT	123	0.302714	2.02838	0.048	0.240267	0.085	2169	tags=45%, list=45%, signal=79%
GO_ORGANELLE_LOCALIZATION	203	0.289897	2.0255	0.048	0.240231	0.085	2016	tags=45%, list=41%, signal=74%
GO_REGULATION_OF_ION_TRANSPORT	159	0.619067	2.02327	0	0.239902	0.085	371	tags=6%, list=8%, signal=7%
GO_NEGATIVE_REGULATION_OF_BIOSYNTHETIC_PROCESS	455	0.291165	2.0229	0.048	0.239284	0.085	2246	tags=49%, list=46%, signal=82%
GO_CELL_CORTEX	88	0.309389	2.02083	0.048	0.239252	0.085	2273	tags=57%, list=47%, signal=105%
GO_RAS_GUANYL_NUCLEOTIDE_EXCHANGE_FACTOR_ACTIVITY	45	0.331852	2.02083	0	0.238639	0.085	2056	tags=53%, list=42%, signal=91%
GO_NEGATIVE_REGULATION_OF_DEPHOSPHORYLATION	36	0.327157	2.02064	0	0.238029	0.085	2074	tags=53%, list=43%, signal=91%
GO_REGULATION_OF_PHOSPHATASE_ACTIVITY	55	0.345465	2.01467	0	0.238145	0.085	2137	tags=56%, list=44%, signal=99%
GO_NEGATIVE_REGULATION_OF_CYTOSKELETON_ORGANIZATION	47	0.365802	2.01466	0.048	0.237541	0.085	2148	tags=51%, list=44%, signal=90%
GO_ENDOSOME	251	0.279385	2.01379	0.048	0.236941	0.085	2061	tags=42%, list=42%, signal=69%
GO_SITE_OF_POLARIZED_GROWTH	76	0.360941	2.01303	0.048	0.236487	0.085	2110	tags=50%, list=43%, signal=87%
GO_NEGATIVE_REGULATION_OF_CELLULAR_COMPONENT_ORGANIZATION	209	0.290639	2.0129	0.048	0.235893	0.085	2148	tags=43%, list=44%, signal=73%
GO_DRUG_BINDING	436	0.288343	2.01218	0.048	0.235303	0.085	2305	tags=53%, list=47%, signal=91%
GO_REGULATION_OF_IMMUNE_RESPONSE	212	0.285524	2.01204	0.048	0.234717	0.085	2384	tags=50%, list=49%, signal=95%
GO_REGULATION_OF_LYMPHOCYTE_ACTIVATION	87	0.395468	2.01121	0.048	0.234133	0.085	504	tags=11%, list=10%, signal=13%
GO_CELL_CELL_ADHESION_VIA_PLASMA_MEMBRANE_ADHESION_MOLECULES	70	0.693907	2.0078	0.048	0.234258	0.085	196	tags=21%, list=4%, signal=22%
GO_SPINDLE	105	0.27852	2.00601	0	0.23382	0.085	2451	tags=57%, list=50%, signal=112%
GO_KINASE_REGULATOR_ACTIVITY	67	0.33838	2.00548	0.048	0.233525	0.085	2104	tags=54%, list=43%, signal=93%
GO_REGULATORY_REGION_NUCLEIC_ACID_BINDING	272	0.298459	2.00424	0.048	0.232521	0.085	2186	tags=50%, list=45%, signal=86%
GO_CHROMATIN	166	0.312081	2.0015	0.048	0.232649	0.085	2473	tags=61%, list=51%, signal=119%
GO_SMALL_GTPASE_MEDIATED_SIGNAL_TRANSDUCTION	163	0.32427	2.00146	0.048	0.232083	0.085	2008	tags=45%, list=41%, signal=75%
GO_INSULIN_SECRETION	59	0.470178	1.99931	0.048	0.231797	0.085	952	tags=25%, list=20%, signal=31%
GO_REGULATION_OF_PEPTIDE_HORMONE_SECRETION	55	0.471758	1.99924	0.048	0.231237	0.085	909	tags=24%, list=19%, signal=29%
GO_CYTOSKELETON_DEPENDENT_CYTOKINESIS	26	0.406827	1.99795	0	0.230956	0.085	49	tags=4%, list=1%, signal=4%
GO_REGULATION_OF_BODY_FLUID_LEVELS	138	0.372575	1.99383	0.048	0.231223	0.085	1669	tags=43%, list=34%, signal=64%
GO_CELL_PROJECTION_PART	391	0.281627	1.99363	0.048	0.230669	0.085	2110	tags=44%, list=43%, signal=71%
GO_TRANSCRIPTION_COREPRESSOR_ACTIVITY	82	0.299362	1.99292	0	0.230119	0.085	2459	tags=62%, list=50%, signal=123%
GO_SMALL_GTPASE_BINDING	129	0.320683	1.99137	0.048	0.229572	0.085	2339	tags=60%, list=48%, signal=113%
GO_NEGATIVE_REGULATION_OF_SUPRAMOLECULAR_FIBER_ORGANIZATION	45	0.359664	1.99134	0.048	0.229028	0.085	37	tags=2%, list=1%, signal=2%
GO_GTPASE_REGULATOR_ACTIVITY	78	0.371842	1.98945	0	0.228218	0.085	1949	tags=55%, list=40%, signal=90%
GO_ACTIN_FILAMENT_BINDING	69	0.332098	1.98898	0.048	0.227683	0.085	1388	tags=38%, list=28%, signal=52%
GO_SPHINGOLIPID_BIOSYNTHETIC_PROCESS	28	0.379664	1.98714	0.048	0.227284	0.085	1549	tags=43%, list=32%, signal=62%
GO_POSITIVE_REGULATION_OF_CELLULAR_PROTEIN_LOCALIZATION	110	0.272854	1.98491	0	0.226887	0.085	2405	tags=55%, list=49%, signal=107%
GO_ANIMAL_ORGAN_REGENERATION	24	0.931236	1.98453	0	0.22636	0.085	24	tags=4%, list=0%, signal=4%
GO_OXIDOREDUCTASE_ACTIVITY_ACTING_ON_PAIRED_DONORS_WITH_INCORPORATION_OR_REDUCTION_OF_MOLECULAR_OXYGEN	39	0.522469	1.98343	0	0.225835	0.085	594	tags=15%, list=12%, signal=17%
GO_CELLULAR_RESPONSE_TO_PEPTIDE_HORMONE_STIMULUS	90	0.273252	1.98287	0	0.225314	0.085	2412	tags=57%, list=49%, signal=110%
GO_CERAMIDE_BIOSYNTHETIC_PROCESS	15	0.437845	1.98187	0	0.224795	0.085	1549	tags=47%, list=32%, signal=68%
GO_REGULATION_OF_GTPASE_ACTIVITY	122	0.328016	1.98154	0.048	0.224279	0.085	1949	tags=50%, list=40%, signal=81%
GO_CELL_PROJECTION_MEMBRANE	80	0.304543	1.9793	0.048	0.223897	0.085	2265	tags=54%, list=46%, signal=99%
GO_CALCIUM_ION_BINDING	175	0.473604	1.9778	0.048	0.223648	0.085	333	tags=13%, list=7%, signal=13%
GO_NERVE_DEVELOPMENT	25	0.646307	1.97759	0	0.22314	0.085	309	tags=12%, list=6%, signal=13%
GO_TRANSFERASE_ACTIVITY_TRANSFERRING_PHOSPHORUS_CONTAINING_GROUPS	241	0.292386	1.976	0.048	0.222894	0.085	2216	tags=52%, list=45%, signal=90%
GO_DOUBLE_STRANDED_DNA_BINDING	268	0.298348	1.97141	0.048	0.22291	0.085	2157	tags=49%, list=44%, signal=82%
GO_COVALENT_CHROMATIN_MODIFICATION	149	0.291873	1.97111	0	0.221908	0.085	2835	tags=72%, list=58%, signal=168%
GO_SYNAPTIC_SIGNALING	173	0.460208	1.96885	0.048	0.221797	0.085	1063	tags=25%, list=22%, signal=31%
GO_POSITIVE_REGULATION_OF_CATABOLIC_PROCESS	121	0.287389	1.96852	0.048	0.221301	0.085	2242	tags=52%, list=46%, signal=94%
GO_PHOSPHOLIPID_METABOLIC_PROCESS	66	0.303357	1.96777	0.048	0.221065	0.085	2598	tags=65%, list=53%, signal=138%
GO_DISTAL_AXON	108	0.325633	1.96594	0.048	0.220702	0.085	2060	tags=45%, list=42%, signal=77%
GO_PEPTIDE_HORMONE_SECRETION	62	0.459699	1.96562	0.048	0.22034	0.085	1081	tags=27%, list=22%, signal=35%
GO_POSITIVE_REGULATION_OF_BLOOD_CIRCULATION	17	0.72278	1.96406	0	0.219371	0.085	28	tags=6%, list=1%, signal=6%
GO_AXON	205	0.299501	1.96402	0.048	0.218889	0.085	2115	tags=45%, list=43%, signal=77%
GO_MICROTUBULE_CYTOSKELETON_ORGANIZATION	155	0.331067	1.96147	0.048	0.218536	0.085	2399	tags=62%, list=49%, signal=118%
GO_KINASE_ACTIVITY	207	0.286785	1.96116	0.048	0.218186	0.085	2216	tags=51%, list=45%, signal=89%
GO_MORPHOGENESIS_OF_AN_EPITHELIUM	172	0.32544	1.95978	0.048	0.217837	0.085	1592	tags=33%, list=33%, signal=47%
GO_REGULATION_OF_NUCLEOBASE_CONTAINING_COMPOUND_METABOLIC_PROCESS	147	0.290735	1.95892	0.048	0.21749	0.085	2637	tags=61%, list=54%, signal=128%
GO_CELL_DIVISION	166	0.274842	1.95676	0	0.217269	0.085	2580	tags=61%, list=53%, signal=125%
GO_LIPID_BINDING	181	0.297401	1.95416	0.048	0.21705	0.085	1891	tags=43%, list=39%, signal=67%
GO_NEURON_PROJECTION	371	0.295289	1.94846	0.048	0.217328	0.085	1881	tags=38%, list=39%, signal=57%
GO_SEQUENCE_SPECIFIC_DNA_BINDING	303	0.284274	1.94835	0.048	0.216862	0.085	2157	tags=48%, list=44%, signal=81%
GO_MUSCLE_FIBER_DEVELOPMENT	22	0.395683	1.94554	0	0.216769	0.085	1627	tags=45%, list=33%, signal=68%
GO_PLASMA_MEMBRANE_REGION	309	0.329341	1.94159	0.048	0.2168	0.085	1388	tags=28%, list=28%, signal=36%
GO_FICOLIN_1_RICH_GRANULE_MEMBRANE	18	0.474093	1.94127	0	0.216339	0.085	1144	tags=50%, list=23%, signal=65%
GO_NEUROMUSCULAR_JUNCTION_DEVELOPMENT	17	0.486029	1.93974	0	0.216003	0.085	57	tags=6%, list=1%, signal=6%
GO_POSITIVE_REGULATION_OF_TUMOR_NECROSIS_FACTOR_SUPERFAMILY_CYTOKINE_PRODUCTION	15	0.463075	1.93873	0	0.215091	0.085	1061	tags=33%, list=22%, signal=42%
GO_PROTEIN_ACYLATION	71	0.283965	1.93734	0	0.214761	0.085	2160	tags=52%, list=44%, signal=92%
GO_INORGANIC_ION_TRANSMEMBRANE_TRANSPORT	194	0.299147	1.93614	0.048	0.214105	0.085	1274	tags=25%, list=26%, signal=32%
GO_BASAL_PART_OF_CELL	18	0.440943	1.93596	0	0.213335	0.085	1353	tags=44%, list=28%, signal=61%
GO_ZINC_ION_BINDING	192	0.32834	1.93566	0.048	0.212894	0.085	2186	tags=55%, list=45%, signal=96%
GO_PHOSPHOLIPID_BINDING	115	0.333556	1.93435	0.048	0.212454	0.085	2184	tags=51%, list=45%, signal=91%
GO_PROTEIN_KINASE_ACTIVITY	162	0.314992	1.93251	0.048	0.212255	0.085	2184	tags=52%, list=45%, signal=92%
GO_SEQUENCE_SPECIFIC_DOUBLE_STRANDED_DNA_BINDING	247	0.288828	1.93082	0.048	0.211939	0.085	2157	tags=48%, list=44%, signal=82%
GO_REGULATION_OF_MITOTIC_CELL_CYCLE	200	0.295995	1.92594	0	0.21198	0.085	2756	tags=72%, list=57%, signal=158%
GO_REGULATION_OF_EPITHELIAL_CELL_DIFFERENTIATION	42	0.306677	1.92576	0	0.211665	0.085	2103	tags=50%, list=43%, signal=87%
GO_REGULATION_OF_PHOSPHATIDYLINOSITOL_3_KINASE_SIGNALING	38	0.322675	1.92549	0	0.211234	0.085	1688	tags=42%, list=35%, signal=64%
GO_MITOTIC_CELL_CYCLE	296	0.277582	1.92399	0	0.211159	0.085	2756	tags=69%, list=57%, signal=150%
GO_NEGATIVE_REGULATION_OF_PROTEIN_METABOLIC_PROCESS	299	0.273211	1.92277	0.048	0.210849	0.085	2343	tags=51%, list=48%, signal=92%
GO_EPITHELIUM_DEVELOPMENT	341	0.329216	1.92141	0.048	0.210775	0.085	1465	tags=31%, list=30%, signal=41%
GO_POSITIVE_REGULATION_OF_INSULIN_SECRETION	27	0.590524	1.915	0	0.211096	0.085	28	tags=4%, list=1%, signal=4%
GO_NEGATIVE_REGULATION_OF_NUCLEOBASE_CONTAINING_COMPOUND_METABOLIC_PROCESS	52	0.318307	1.91464	0.048	0.210251	0.085	2441	tags=62%, list=50%, signal=122%
GO_INTEGRIN_MEDIATED_SIGNALING_PATHWAY	33	0.365184	1.9141	0	0.209947	0.085	1439	tags=42%, list=30%, signal=60%
GO_RECEPTOR_COMPLEX	100	0.446659	1.91331	0.048	0.209529	0.085	1090	tags=28%, list=22%, signal=35%
GO_SECONDARY_ACTIVE_TRANSMEMBRANE_TRANSPORTER_ACTIVITY	50	0.35794	1.91187	0.048	0.209229	0.085	1224	tags=32%, list=25%, signal=42%
GO_TRANSMEMBRANE_TRANSPORTER_ACTIVITY	229	0.288696	1.91135	0.048	0.20893	0.085	1224	tags=24%, list=25%, signal=31%
GO_PROTEIN_ACETYLATION	59	0.303193	1.91091	0	0.208518	0.085	2160	tags=54%, list=44%, signal=96%
GO_CELLULAR_LIPID_METABOLIC_PROCESS	227	0.26263	1.91055	0.048	0.208108	0.085	1822	tags=35%, list=37%, signal=53%
GO_VACUOLAR_MEMBRANE	124	0.276537	1.90912	0.048	0.207521	0.085	1780	tags=40%, list=37%, signal=62%
GO_TISSUE_MORPHOGENESIS	208	0.313897	1.90716	0.048	0.207229	0.085	1592	tags=33%, list=33%, signal=46%
GO_CALMODULIN_BINDING	62	0.321274	1.90394	0.048	0.207167	0.085	2076	tags=50%, list=43%, signal=86%
GO_NUCLEAR_MEMBRANE	82	0.311027	1.90339	0.048	0.206991	0.085	2359	tags=61%, list=48%, signal=116%
GO_REGULATION_OF_RAS_PROTEIN_SIGNAL_TRANSDUCTION	67	0.329845	1.89936	0	0.206529	0.085	2221	tags=58%, list=46%, signal=105%
GO_MITOTIC_CYTOKINESIS	22	0.435602	1.8993	0	0.206131	0.085	49	tags=5%, list=1%, signal=5%
GO_AXON_PART	136	0.310169	1.89875	0.048	0.205847	0.085	2110	tags=46%, list=43%, signal=78%
GO_TIGHT_JUNCTION_ORGANIZATION	19	0.543277	1.89641	0	0.205172	0.085	991	tags=47%, list=20%, signal=59%
GO_NUCLEOSIDE_TRIPHOSPHATASE_REGULATOR_ACTIVITY	87	0.356213	1.89608	0	0.204781	0.085	1949	tags=54%, list=40%, signal=88%
GO_MYELOID_CELL_DIFFERENTIATION	122	0.359145	1.8958	0.048	0.204503	0.085	2150	tags=56%, list=44%, signal=97%
GO_LEUKOCYTE_MEDIATED_IMMUNITY	182	0.263414	1.89564	0.048	0.204115	0.085	2504	tags=56%, list=51%, signal=111%
GO_REGULATION_OF_CHROMOSOME_ORGANIZATION	113	0.349293	1.89275	0	0.204007	0.085	2394	tags=66%, list=49%, signal=127%
GO_CELL_CELL_JUNCTION_ASSEMBLY	37	0.434961	1.89269	0.048	0.203623	0.085	1043	tags=38%, list=21%, signal=48%
GO_PHOSPHATASE_BINDING	55	0.317213	1.89166	0	0.203351	0.085	2042	tags=55%, list=42%, signal=93%
GO_INTRINSIC_COMPONENT_OF_PLASMA_MEMBRANE	340	0.451953	1.89064	0.048	0.202591	0.085	712	tags=18%, list=15%, signal=19%
GO_RESPONSE_TO_AMMONIUM_ION	32	0.508681	1.88921	0.048	0.202214	0.085	32	tags=3%, list=1%, signal=3%
GO_LYMPHOCYTE_MEDIATED_IMMUNITY	51	0.327969	1.88907	0.048	0.201839	0.085	2431	tags=61%, list=50%, signal=120%
GO_CELLULAR_RESPONSE_TO_HEAT	40	0.33078	1.88869	0	0.201465	0.085	2636	tags=73%, list=54%, signal=157%
GO_REGULATION_OF_CELL_ACTIVATION	107	0.354058	1.88848	0.048	0.201093	0.085	504	tags=10%, list=10%, signal=11%
GO_CHROMATIN_REMODELING	44	0.317621	1.88769	0	0.201047	0.085	2666	tags=73%, list=55%, signal=159%
GO_TRANSITION_METAL_ION_BINDING	256	0.301031	1.88745	0.048	0.200677	0.085	2186	tags=51%, list=45%, signal=88%
GO_SECRETORY_GRANULE	207	0.271274	1.88735	0.048	0.200309	0.085	2214	tags=44%, list=45%, signal=78%
GO_REGULATION_OF_COAGULATION	16	0.504331	1.88734	0	0.199943	0.085	1187	tags=50%, list=24%, signal=66%
GO_RESPONSE_TO_LIGHT_STIMULUS	82	0.268009	1.88617	0	0.19943	0.085	2374	tags=56%, list=49%, signal=108%
GO_POSITIVE_REGULATION_OF_PEPTIDE_HORMONE_SECRETION	30	0.568093	1.88474	0	0.198562	0.085	28	tags=3%, list=1%, signal=3%
GO_REGULATION_OF_CELL_SHAPE	48	0.307087	1.88468	0.048	0.198204	0.085	2248	tags=54%, list=46%, signal=100%
GO_TRANSCRIPTION_COACTIVATOR_ACTIVITY	114	0.279941	1.88431	0.048	0.197954	0.085	2189	tags=53%, list=45%, signal=93%
GO_MEMBRANE_LIPID_BIOSYNTHETIC_PROCESS	38	0.319164	1.88112	0.048	0.197705	0.085	1549	tags=37%, list=32%, signal=54%
GO_MICROTUBULE_POLYMERIZATION_OR_DEPOLYMERIZATION	34	0.3509	1.88025	0.048	0.197352	0.085	2439	tags=62%, list=50%, signal=123%
GO_REGULATION_OF_CELLULAR_COMPONENT_BIOGENESIS	271	0.288901	1.87932	0.048	0.197	0.085	2171	tags=46%, list=45%, signal=79%
GO_MULTI_ORGANISM_REPRODUCTIVE_PROCESS	227	0.310614	1.87763	0.048	0.19665	0.085	1440	tags=31%, list=30%, signal=42%
GO_PEPTIDYL_SERINE_MODIFICATION	98	0.312352	1.87754	0.048	0.196301	0.085	1772	tags=43%, list=36%, signal=66%
GO_CELLULAR_RESPONSE_TO_INSULIN_STIMULUS	68	0.293997	1.87706	0	0.195954	0.085	2412	tags=60%, list=49%, signal=118%
GO_PROCESS_UTILIZING_AUTOPHAGIC_MECHANISM	150	0.28796	1.87547	0	0.195817	0.085	2119	tags=53%, list=43%, signal=91%
GO_PEPTIDYL_LYSINE_ACETYLATION	48	0.281589	1.87401	0	0.195473	0.085	2965	tags=77%, list=61%, signal=195%
GO_B_CELL_ACTIVATION	52	0.442818	1.87297	0.048	0.19513	0.085	1443	tags=35%, list=30%, signal=49%
GO_T_CELL_ACTIVATION	91	0.339773	1.8724	0.048	0.194448	0.085	2274	tags=56%, list=47%, signal=103%
GO_MONOOXYGENASE_ACTIVITY	20	0.680469	1.87228	0	0.194109	0.085	29	tags=5%, list=1%, signal=5%
GO_ANION_CHANNEL_ACTIVITY	16	0.636428	1.87017	0	0.193772	0.085	565	tags=25%, list=12%, signal=28%
GO_PROTEIN_PHOSPHATASE_BINDING	43	0.309123	1.86849	0	0.193642	0.085	2011	tags=53%, list=41%, signal=90%
GO_LYMPHOCYTE_ACTIVATION	142	0.347457	1.86773	0.048	0.193307	0.085	1391	tags=30%, list=29%, signal=41%
GO_TRANSPORTER_ACTIVITY	291	0.25614	1.86615	0.048	0.192825	0.12	2184	tags=42%, list=45%, signal=71%
GO_ACTIN_FILAMENT_BUNDLE_ORGANIZATION	54	0.388136	1.86484	0.048	0.192165	0.12	1210	tags=26%, list=25%, signal=34%
GO_PROTEIN_HOMODIMERIZATION_ACTIVITY	218	0.251484	1.86475	0.048	0.191837	0.12	922	tags=17%, list=19%, signal=21%
GO_RAS_PROTEIN_SIGNAL_TRANSDUCTION	135	0.277726	1.86452	0.048	0.191511	0.12	2232	tags=50%, list=46%, signal=89%
GO_SECRETORY_VESICLE	249	0.269798	1.86378	0.048	0.191286	0.12	1315	tags=27%, list=27%, signal=34%
GO_POSITIVE_REGULATION_OF_MITOTIC_CELL_CYCLE	44	0.312724	1.86267	0	0.191163	0.12	2296	tags=59%, list=47%, signal=111%
GO_SEQUESTERING_OF_CALCIUM_ION	28	0.331307	1.86253	0	0.19084	0.12	1783	tags=46%, list=37%, signal=73%
GO_CELLULAR_PROTEIN_CATABOLIC_PROCESS	218	0.276401	1.86066	0.048	0.190618	0.12	2722	tags=67%, list=56%, signal=145%
GO_ENDOSOMAL_TRANSPORT	51	0.316844	1.86063	0	0.190298	0.12	2016	tags=55%, list=41%, signal=93%
GO_CELLULAR_RESPONSE_TO_MECHANICAL_STIMULUS	22	0.427908	1.86009	0.048	0.190078	0.12	1594	tags=45%, list=33%, signal=67%
GO_DNA_RECOMBINATION	80	0.308239	1.85565	0.0497409	0.189227	0.12	2311	tags=58%, list=47%, signal=108%
GO_POSITIVE_REGULATION_OF_CARDIAC_MUSCLE_TISSUE_DEVELOPMENT	17	0.434049	1.8553	0	0.188912	0.12	1345	tags=41%, list=28%, signal=57%
GO_CELL_JUNCTION_ASSEMBLY	73	0.342334	1.85499	0.048	0.188599	0.12	1439	tags=38%, list=30%, signal=54%
GO_IMMUNE_SYSTEM_DEVELOPMENT	249	0.302187	1.85316	0.048	0.188385	0.12	2269	tags=53%, list=47%, signal=94%
GO_CELL_ACTIVATION_INVOLVED_IN_IMMUNE_RESPONSE	166	0.2442	1.85296	0.048	0.188075	0.12	2271	tags=49%, list=47%, signal=88%
GO_DEFENSE_RESPONSE_TO_OTHER_ORGANISM	73	0.334525	1.85227	0.048	0.187457	0.12	2461	tags=59%, list=51%, signal=117%
GO_CELL_CELL_ADHESION_MEDIATOR_ACTIVITY	20	0.406083	1.85225	0.048	0.187248	0.12	1173	tags=30%, list=24%, signal=39%
GO_VACUOLE	216	0.237124	1.8496	0.048	0.18714	0.158	1780	tags=37%, list=37%, signal=55%
GO_RHO_PROTEIN_SIGNAL_TRANSDUCTION	58	0.354156	1.84396	0	0.187308	0.158	2056	tags=57%, list=42%, signal=97%
GO_CARBOHYDRATE_CATABOLIC_PROCESS	40	0.316564	1.84177	0	0.186895	0.158	2089	tags=55%, list=43%, signal=95%
GO_PROTEIN_CATABOLIC_PROCESS	258	0.266919	1.84173	0.048	0.186592	0.158	2722	tags=65%, list=56%, signal=139%
GO_RESPONSE_TO_INSULIN	83	0.274888	1.8417	0	0.186291	0.158	2412	tags=58%, list=49%, signal=113%
GO_REGULATION_OF_CATABOLIC_PROCESS	275	0.25781	1.84025	0.048	0.185981	0.158	2714	tags=64%, list=56%, signal=136%
GO_VACUOLAR_PART	166	0.247933	1.83874	0.048	0.185578	0.158	1780	tags=37%, list=37%, signal=56%
GO_REGULATION_OF_IMMUNE_EFFECTOR_PROCESS	83	0.303025	1.83869	0.048	0.185282	0.158	2221	tags=49%, list=46%, signal=89%
GO_PROTEIN_DIMERIZATION_ACTIVITY	341	0.252902	1.83807	0.048	0.185082	0.158	2159	tags=42%, list=44%, signal=70%
GO_CYTOSKELETAL_PROTEIN_BINDING	299	0.257135	1.83783	0.048	0.184788	0.158	2280	tags=48%, list=47%, signal=86%
GO_TRANSMEMBRANE_RECEPTOR_PROTEIN_TYROSINE_KINASE_SIGNALING_PATHWAY	196	0.265241	1.83777	0.048	0.184496	0.158	2276	tags=47%, list=47%, signal=85%
GO_NEGATIVE_REGULATION_OF_CATALYTIC_ACTIVITY	219	0.275664	1.83682	0.048	0.184204	0.158	2316	tags=50%, list=48%, signal=91%
GO_GOLGI_MEMBRANE	191	0.242586	1.83662	0.048	0.183914	0.158	2080	tags=42%, list=43%, signal=71%
GO_CADHERIN_BINDING	109	0.268379	1.83455	0.048	0.184002	0.158	2292	tags=54%, list=47%, signal=100%
GO_RECEPTOR_CLUSTERING	19	0.425129	1.83431	0	0.183713	0.158	57	tags=5%, list=1%, signal=5%
GO_RESPONSE_TO_EPIDERMAL_GROWTH_FACTOR	24	0.360751	1.83375	0	0.183425	0.158	2637	tags=79%, list=54%, signal=172%
GO_CELL_BODY	159	0.335455	1.83247	0.048	0.182853	0.158	1780	tags=39%, list=37%, signal=59%
GO_PIGMENTATION	35	0.545829	1.83116	0.048	0.182856	0.205	1299	tags=37%, list=27%, signal=50%
GO_CHROMATIN_DNA_BINDING	31	0.370038	1.8311	0	0.18229	0.205	1162	tags=32%, list=24%, signal=42%
GO_PHAGOCYTIC_VESICLE	38	0.344458	1.83063	0.048	0.182008	0.205	1198	tags=34%, list=25%, signal=45%
GO_TUBULIN_BINDING	93	0.310702	1.82793	0.048	0.181633	0.205	2200	tags=54%, list=45%, signal=96%
GO_WOUND_HEALING	158	0.303619	1.82739	0.048	0.181355	0.205	1293	tags=30%, list=27%, signal=39%
GO_B_CELL_MEDIATED_IMMUNITY	30	0.407561	1.82614	0.048	0.181178	0.253	455	tags=23%, list=9%, signal=26%
GO_ACTIN_CYTOSKELETON	157	0.250399	1.82577	0.048	0.180993	0.253	2276	tags=48%, list=47%, signal=88%
GO_GERM_CELL_DEVELOPMENT	56	0.378565	1.82489	0.048	0.180717	0.253	2162	tags=54%, list=44%, signal=95%
GO_REGULATION_OF_HYDROLASE_ACTIVITY	327	0.259898	1.82464	0.048	0.180442	0.253	2153	tags=44%, list=44%, signal=74%
GO_HUMORAL_IMMUNE_RESPONSE	29	0.50215	1.82463	0	0.180169	0.253	1184	tags=45%, list=24%, signal=59%
GO_NEURON_PART	490	0.267567	1.82445	0.048	0.179896	0.253	1767	tags=33%, list=36%, signal=47%
GO_ENDOTHELIAL_CELL_DEVELOPMENT	21	0.353691	1.82441	0	0.179624	0.253	1861	tags=48%, list=38%, signal=77%
GO_CELL_ACTIVATION	316	0.276304	1.82402	0.048	0.179084	0.253	1336	tags=28%, list=27%, signal=35%
GO_SOMATODENDRITIC_COMPARTMENT	237	0.30019	1.81933	0.048	0.179203	0.31	1780	tags=37%, list=37%, signal=55%
GO_APICAL_JUNCTION_COMPLEX	45	0.435183	1.81902	0	0.178668	0.31	806	tags=33%, list=17%, signal=40%
GO_PROTEIN_PHOSPHORYLATION	498	0.255055	1.81803	0.048	0.178401	0.31	2409	tags=51%, list=49%, signal=90%
GO_KERATINIZATION	17	0.708063	1.81565	0	0.178231	0.31	279	tags=35%, list=6%, signal=37%
GO_ION_TRANSMEMBRANE_TRANSPORTER_ACTIVITY	195	0.284725	1.81555	0.048	0.177967	0.31	1224	tags=22%, list=25%, signal=28%
GO_PROTEIN_LOCALIZATION_TO_NUCLEUS	75	0.291095	1.8153	0	0.177704	0.31	2665	tags=69%, list=55%, signal=151%
GO_NEGATIVE_REGULATION_OF_PEPTIDASE_ACTIVITY	58	0.408256	1.81265	0.048	0.17727	0.31	1101	tags=29%, list=23%, signal=37%
GO_REGULATION_OF_DNA_METABOLIC_PROCESS	98	0.26937	1.81162	0.048	0.177098	0.31	2680	tags=62%, list=55%, signal=136%
GO_REGULATION_OF_SODIUM_ION_TRANSPORT	28	0.339921	1.81102	0.048	0.176928	0.31	1436	tags=36%, list=29%, signal=50%
GO_PERIPHERAL_NERVOUS_SYSTEM_DEVELOPMENT	22	0.656656	1.81086	0.048	0.176669	0.31	602	tags=36%, list=12%, signal=41%
GO_REGULATION_OF_PROTEIN_STABILITY	81	0.250141	1.80983	0	0.1765	0.31	2625	tags=63%, list=54%, signal=134%
GO_CHLORIDE_TRANSMEMBRANE_TRANSPORTER_ACTIVITY	19	0.607675	1.80964	0	0.176075	0.31	755	tags=32%, list=15%, signal=37%
GO_CELLULAR_RESPONSE_TO_NITROGEN_COMPOUND	187	0.269255	1.80918	0.048	0.175653	0.31	1691	tags=34%, list=35%, signal=50%
GO_NEGATIVE_REGULATION_OF_CELL_CYCLE	171	0.257824	1.80712	0.048	0.175147	0.31	2756	tags=67%, list=57%, signal=149%
GO_UBIQUITIN_LIKE_PROTEIN_TRANSFERASE_ACTIVITY	130	0.272056	1.80436	0	0.175157	0.31	2209	tags=53%, list=45%, signal=94%
GO_PHOSPHOLIPID_BIOSYNTHETIC_PROCESS	71	0.311333	1.80244	0	0.175094	0.31	2768	tags=75%, list=57%, signal=170%
GO_POSITIVE_REGULATION_OF_INTRACELLULAR_PROTEIN_TRANSPORT	68	0.276232	1.80242	0	0.174843	0.31	2929	tags=74%, list=60%, signal=182%
GO_TUBE_DEVELOPMENT	329	0.293263	1.80117	0.048	0.174594	0.31	1562	tags=30%, list=32%, signal=42%
GO_MODIFICATION_DEPENDENT_PROTEIN_BINDING	45	0.34513	1.80117	0	0.174346	0.31	2649	tags=76%, list=54%, signal=164%
GO_TUBE_MORPHOGENESIS	263	0.299664	1.79929	0.048	0.174357	0.31	1562	tags=30%, list=32%, signal=41%
GO_GUANYL_NUCLEOTIDE_EXCHANGE_FACTOR_ACTIVITY	69	0.347206	1.79925	0	0.17411	0.31	2056	tags=57%, list=42%, signal=96%
GO_POSITIVE_REGULATION_OF_ORGANELLE_ORGANIZATION	192	0.298949	1.79745	0.048	0.17395	0.31	2388	tags=58%, list=49%, signal=109%
GO_AZUROPHIL_GRANULE_LUMEN	26	0.308731	1.79734	0	0.173705	0.31	2501	tags=65%, list=51%, signal=134%
GO_REGULATION_OF_NUCLEAR_DIVISION	63	0.325815	1.7973	0	0.17346	0.31	2697	tags=75%, list=55%, signal=165%
GO_MEMBRANE_LIPID_METABOLIC_PROCESS	59	0.277255	1.79634	0	0.173302	0.31	1978	tags=44%, list=41%, signal=73%
GO_POSITIVE_REGULATION_OF_CATALYTIC_ACTIVITY	363	0.251806	1.79491	0.048	0.172902	0.31	2406	tags=50%, list=49%, signal=92%
GO_DNA_BINDING_TRANSCRIPTION_ACTIVATOR_ACTIVITY	121	0.322871	1.79482	0.048	0.172661	0.31	2128	tags=49%, list=44%, signal=84%
GO_CELL_CYCLE_PHASE_TRANSITION	182	0.266193	1.79386	0	0.172505	0.31	2747	tags=69%, list=56%, signal=153%
GO_TERTIARY_GRANULE	37	0.308894	1.79189	0	0.17172	0.31	1186	tags=35%, list=24%, signal=46%
GO_TRANSFORMING_GROWTH_FACTOR_BETA_RECEPTOR_SIGNALING_PATHWAY	55	0.349999	1.7912	0.048	0.171651	0.31	1657	tags=44%, list=34%, signal=65%
GO_POSITIVE_REGULATION_OF_CELL_CYCLE	104	0.266062	1.79073	0	0.171415	0.31	2319	tags=55%, list=48%, signal=102%
GO_NUCLEOBASE_CONTAINING_SMALL_MOLECULE_METABOLIC_PROCESS	104	0.30988	1.79025	0.048	0.170945	0.31	353	tags=6%, list=7%, signal=6%
GO_POSITIVE_REGULATION_OF_CELLULAR_COMPONENT_BIOGENESIS	159	0.303053	1.78945	0.048	0.170795	0.31	2319	tags=48%, list=48%, signal=89%
GO_POSITIVE_REGULATION_OF_INFLAMMATORY_RESPONSE	28	0.434056	1.78919	0.048	0.170562	0.31	1053	tags=29%, list=22%, signal=36%
GO_TIGHT_JUNCTION	40	0.458011	1.78811	0	0.17033	0.31	806	tags=35%, list=17%, signal=42%
GO_CELLULAR_RESPONSE_TO_PEPTIDE	100	0.240662	1.78695	0	0.170098	0.31	2374	tags=52%, list=49%, signal=99%
GO_REGULATION_OF_CELLULAR_CATABOLIC_PROCESS	238	0.257645	1.78581	0.048	0.170116	0.31	2714	tags=64%, list=56%, signal=138%
GO_CIRCADIAN_RHYTHM	54	0.31784	1.78572	0.048	0.169886	0.31	2089	tags=50%, list=43%, signal=87%
GO_REGULATION_OF_HEMOPOIESIS	124	0.344623	1.78511	0.048	0.169657	0.31	2162	tags=53%, list=44%, signal=93%
GO_CELLULAR_COMPONENT_ASSEMBLY_INVOLVED_IN_MORPHOGENESIS	25	0.404197	1.78502	0	0.1692	0.31	1932	tags=60%, list=40%, signal=99%
GO_PROXIMAL_PROMOTER_SEQUENCE_SPECIFIC_DNA_BINDING	148	0.30154	1.78342	0.048	0.169055	0.31	2129	tags=49%, list=44%, signal=84%
GO_ORGANOPHOSPHATE_BIOSYNTHETIC_PROCESS	171	0.276093	1.78216	0.048	0.168993	0.31	2768	tags=67%, list=57%, signal=149%
GO_ACTIVE_TRANSMEMBRANE_TRANSPORTER_ACTIVITY	84	0.27842	1.78212	0.048	0.168767	0.31	1696	tags=37%, list=35%, signal=56%
GO_REGULATION_OF_ADAPTIVE_IMMUNE_RESPONSE	30	0.35361	1.77936	0.048	0.168197	0.31	2359	tags=63%, list=48%, signal=122%
GO_EPIDERMAL_CELL_DIFFERENTIATION	53	0.505861	1.77908	0	0.167974	0.31	760	tags=34%, list=16%, signal=40%
GO_ACTIN_CYTOSKELETON_REORGANIZATION	33	0.311636	1.77699	0.048	0.167553	0.31	2062	tags=48%, list=42%, signal=83%
GO_REGULATION_OF_TRANSFERASE_ACTIVITY	263	0.2661	1.77462	0.048	0.167656	0.31	2408	tags=52%, list=49%, signal=97%
GO_ALCOHOL_BINDING	22	0.357593	1.77361	0.048	0.167217	0.31	915	tags=32%, list=19%, signal=39%
GO_ATPASE_ACTIVITY_COUPLED	97	0.318802	1.77357	0	0.166998	0.31	2277	tags=59%, list=47%, signal=108%
GO_T_CELL_DIFFERENTIATION	48	0.389623	1.7723	0.048	0.166861	0.31	1788	tags=50%, list=37%, signal=78%
GO_INORGANIC_ANION_TRANSMEMBRANE_TRANSPORT	20	0.570053	1.77151	0	0.166643	0.31	565	tags=20%, list=12%, signal=23%
GO_T_CELL_MEDIATED_IMMUNITY	17	0.346305	1.77024	0	0.166427	0.31	2369	tags=65%, list=49%, signal=125%
GO_SEXUAL_REPRODUCTION	172	0.304624	1.76911	0.048	0.166156	0.31	2206	tags=49%, list=45%, signal=86%
GO_UBIQUITIN_LIGASE_COMPLEX	94	0.278923	1.76824	0	0.166021	0.31	2649	tags=69%, list=54%, signal=149%
GO_POSITIVE_REGULATION_OF_MOLECULAR_FUNCTION	458	0.246692	1.76726	0.048	0.165752	0.31	2406	tags=50%, list=49%, signal=89%
GO_RHO_GUANYL_NUCLEOTIDE_EXCHANGE_FACTOR_ACTIVITY	26	0.356072	1.76626	0	0.165619	0.31	2056	tags=58%, list=42%, signal=99%
GO_REGULATION_OF_SPINDLE_ORGANIZATION	18	0.471901	1.76615	0	0.165406	0.31	49	tags=6%, list=1%, signal=6%
GO_NEGATIVE_REGULATION_OF_GENE_EXPRESSION_EPIGENETIC	32	0.456112	1.76606	0	0.165195	0.31	820	tags=31%, list=17%, signal=37%
GO_REGULATION_OF_OXIDOREDUCTASE_ACTIVITY	20	0.363243	1.76517	0	0.165174	0.371	1643	tags=50%, list=34%, signal=75%
GO_RESPONSE_TO_ESTRADIOL	41	0.527169	1.76397	0.048	0.165121	0.371	781	tags=24%, list=16%, signal=29%
GO_POSITIVE_REGULATION_OF_PEPTIDYL_SERINE_PHOSPHORYLATION	29	0.336257	1.76367	0.048	0.164911	0.371	1772	tags=41%, list=36%, signal=65%
GO_CALCIUM_ION_TRANSMEMBRANE_IMPORT_INTO_CYTOSOL	31	0.288329	1.76283	0	0.164701	0.371	1783	tags=42%, list=37%, signal=66%
GO_TRANS_GOLGI_NETWORK	76	0.281399	1.7623	0.048	0.164493	0.371	1901	tags=43%, list=39%, signal=70%
GO_REGULATION_OF_AUTOPHAGY	102	0.282609	1.76065	0	0.164636	0.431	2653	tags=68%, list=54%, signal=145%
GO_REGULATION_OF_CYTOKINESIS	24	0.452158	1.76046	0	0.164428	0.431	469	tags=17%, list=10%, signal=18%
GO_POSITIVE_REGULATION_OF_HYDROLASE_ACTIVITY	182	0.261394	1.75949	0.048	0.164221	0.431	2002	tags=43%, list=41%, signal=71%
GO_MOTILE_CILIUM	31	0.47004	1.75915	0.048	0.164095	0.431	1349	tags=48%, list=28%, signal=66%
GO_NEGATIVE_REGULATION_OF_CELLULAR_CATABOLIC_PROCESS	68	0.288108	1.75823	0.048	0.163889	0.431	2621	tags=66%, list=54%, signal=141%
GO_LEUKOCYTE_DIFFERENTIATION	115	0.32832	1.75753	0.048	0.163761	0.431	1814	tags=42%, list=37%, signal=65%
GO_CELL_LEADING_EDGE	140	0.251592	1.75746	0.048	0.163556	0.431	2399	tags=51%, list=49%, signal=98%
GO_ESTABLISHMENT_OR_MAINTENANCE_OF_CELL_POLARITY	63	0.275443	1.75634	0.048	0.163429	0.431	2394	tags=57%, list=49%, signal=111%
GO_CELL_JUNCTION	383	0.239788	1.75632	0.048	0.163226	0.431	2276	tags=43%, list=47%, signal=74%
GO_CELL_CELL_SIGNALING	411	0.309023	1.75497	0.048	0.162897	0.431	1673	tags=31%, list=34%, signal=43%
GO_REPRODUCTION	335	0.308623	1.75381	0.048	0.162696	0.431	2206	tags=47%, list=45%, signal=79%
GO_SECONDARY_METABOLIC_PROCESS	18	0.727509	1.75131	0	0.162724	0.431	555	tags=28%, list=11%, signal=31%
GO_MITOTIC_NUCLEAR_DIVISION	88	0.350616	1.75033	0	0.162524	0.431	2394	tags=67%, list=49%, signal=129%
GO_IDENTICAL_PROTEIN_BINDING	430	0.253963	1.74992	0.048	0.162324	0.431	2190	tags=40%, list=45%, signal=67%
GO_POSITIVE_REGULATION_OF_ESTABLISHMENT_OF_PROTEIN_LOCALIZATION	130	0.256133	1.74895	0.048	0.162261	0.431	186	tags=3%, list=4%, signal=3%
GO_POSITIVE_REGULATION_OF_MITOCHONDRION_ORGANIZATION	41	0.340255	1.74809	0	0.162138	0.431	2118	tags=56%, list=43%, signal=98%
GO_INNATE_IMMUNE_RESPONSE	166	0.244127	1.74775	0.048	0.162016	0.431	2221	tags=45%, list=46%, signal=79%
GO_REGULATION_OF_LEUKOCYTE_MEDIATED_IMMUNITY	41	0.386695	1.74734	0.048	0.161909	0.477	624	tags=20%, list=13%, signal=22%
GO_AMINO_ACID_BINDING	16	0.395948	1.74699	0	0.161787	0.477	1838	tags=56%, list=38%, signal=90%
GO_REGULATION_OF_CELLULAR_RESPONSE_TO_TRANSFORMING_GROWTH_FACTOR_BETA_STIMULUS	31	0.434221	1.74428	0.048	0.161469	0.477	1646	tags=48%, list=34%, signal=73%
GO_TRANSFERASE_COMPLEX	226	0.264657	1.7441	0	0.161273	0.477	2933	tags=75%, list=60%, signal=179%
GO_HISTONE_DEACETYLASE_BINDING	33	0.320056	1.74375	0.048	0.161078	0.477	2107	tags=55%, list=43%, signal=95%
GO_REGULATION_OF_INTRACELLULAR_PROTEIN_TRANSPORT	91	0.254311	1.74358	0.048	0.160883	0.477	2929	tags=69%, list=60%, signal=170%
GO_CLATHRIN_COAT	18	0.391462	1.7431	0	0.16057	0.477	1581	tags=50%, list=32%, signal=74%
GO_POSITIVE_REGULATION_OF_INTRACELLULAR_TRANSPORT	86	0.260059	1.74259	0.048	0.160377	0.477	2997	tags=72%, list=62%, signal=184%
GO_ANATOMICAL_STRUCTURE_FORMATION_INVOLVED_IN_MORPHOGENESIS	323	0.270948	1.74223	0.048	0.160265	0.477	1697	tags=35%, list=35%, signal=50%
GO_DNA_BINDING_TRANSCRIPTION_REPRESSOR_ACTIVITY_RNA_POLYMERASE_II_SPECIFIC	68	0.255562	1.74195	0.048	0.160148	0.477	2186	tags=47%, list=45%, signal=84%
GO_KINESIN_BINDING	16	0.442863	1.74103	0	0.160342	0.477	1797	tags=63%, list=37%, signal=99%
GO_GAMETE_GENERATION	141	0.311942	1.74076	0.048	0.16015	0.477	2206	tags=50%, list=45%, signal=89%
GO_TRANSMEMBRANE_SIGNALING_RECEPTOR_ACTIVITY	138	0.47595	1.74022	0.048	0.159959	0.477	825	tags=21%, list=17%, signal=25%
GO_CELLULAR_PROCESS_INVOLVED_IN_REPRODUCTION_IN_MULTICELLULAR_ORGANISM	78	0.372662	1.74014	0.048	0.159769	0.477	2192	tags=56%, list=45%, signal=101%
GO_ENDOTHELIUM_DEVELOPMENT	35	0.28726	1.73995	0	0.15939	0.477	2268	tags=51%, list=47%, signal=96%
GO_NUCLEAR_ENVELOPE	136	0.252909	1.73894	0	0.159349	0.477	2241	tags=50%, list=46%, signal=90%
GO_NEGATIVE_REGULATION_OF_MOLECULAR_FUNCTION	298	0.258711	1.73681	0.048	0.158859	0.477	2341	tags=47%, list=48%, signal=84%
GO_REGULATION_OF_PROTEIN_DEPHOSPHORYLATION	40	0.282071	1.73664	0	0.158673	0.477	2137	tags=50%, list=44%, signal=88%
GO_NEGATIVE_REGULATION_OF_HYDROLASE_ACTIVITY	126	0.278189	1.73655	0.048	0.158585	0.535	2126	tags=43%, list=44%, signal=74%
GO_NEGATIVE_REGULATION_OF_MULTICELLULAR_ORGANISMAL_PROCESS	321	0.309976	1.73619	0.048	0.1584	0.535	1118	tags=22%, list=23%, signal=27%
GO_PHOSPHOPROTEIN_BINDING	28	0.304423	1.73263	0	0.15809	0.535	2649	tags=68%, list=54%, signal=148%
GO_PHOSPHATIDYLINOSITOL_3_KINASE_SIGNALING	44	0.28305	1.73193	0	0.157906	0.535	1902	tags=43%, list=39%, signal=70%
GO_RHO_GTPASE_BINDING	55	0.314825	1.73079	0.048	0.157757	0.535	2195	tags=56%, list=45%, signal=101%
GO_REGULATION_OF_GENERATION_OF_PRECURSOR_METABOLITES_AND_ENERGY	40	0.318477	1.73072	0	0.157575	0.535	2302	tags=63%, list=47%, signal=117%
GO_MITOTIC_SPINDLE_ORGANIZATION	40	0.328111	1.73045	0	0.157393	0.535	2451	tags=63%, list=50%, signal=125%
GO_SH3_DOMAIN_BINDING	42	0.33083	1.73041	0.048	0.157212	0.535	2221	tags=57%, list=46%, signal=104%
GO_MACROMOLECULE_CATABOLIC_PROCESS	408	0.257284	1.7295	0.048	0.156995	0.535	2723	tags=63%, list=56%, signal=132%
GO_METHYLATION	96	0.311214	1.72845	0	0.156815	0.535	2258	tags=59%, list=46%, signal=108%
GO_POSITIVE_REGULATION_OF_OXIDOREDUCTASE_ACTIVITY	15	0.395133	1.72837	0	0.156635	0.535	1643	tags=53%, list=34%, signal=80%
GO_REGULATION_OF_T_CELL_ACTIVATION	61	0.324679	1.72683	0.048	0.15635	0.535	2232	tags=52%, list=46%, signal=96%
GO_EPITHELIAL_CELL_DIFFERENTIATION	176	0.33514	1.726	0.048	0.156172	0.535	1462	tags=32%, list=30%, signal=45%
GO_CELL_CYCLE_PROCESS	380	0.262521	1.72496	0.048	0.155818	0.535	2757	tags=67%, list=57%, signal=141%
GO_NEGATIVE_REGULATION_OF_MYELOID_CELL_DIFFERENTIATION	23	0.446745	1.72458	0.048	0.155641	0.535	1673	tags=48%, list=34%, signal=72%
GO_SPERMATID_DIFFERENTIATION	34	0.35009	1.72356	0.048	0.15529	0.535	2192	tags=56%, list=45%, signal=101%
GO_NEGATIVE_REGULATION_OF_MAPK_CASCADE	41	0.350829	1.72349	0.048	0.155116	0.535	1606	tags=44%, list=33%, signal=65%
GO_ENZYME_INHIBITOR_ACTIVITY	98	0.318852	1.72281	0.048	0.155009	0.578	1551	tags=36%, list=32%, signal=51%
GO_CHLORIDE_TRANSMEMBRANE_TRANSPORT	16	0.628123	1.72238	0	0.154835	0.578	565	tags=25%, list=12%, signal=28%
GO_AMINE_TRANSPORT	17	0.956657	1.7208	0	0.154803	0.578	24	tags=6%, list=0%, signal=6%
GO_ORGANONITROGEN_COMPOUND_CATABOLIC_PROCESS	351	0.248385	1.72055	0.048	0.15463	0.578	2722	tags=61%, list=56%, signal=129%
GO_GOLGI_APPARATUS	429	0.225753	1.71933	0.048	0.154527	0.578	2080	tags=41%, list=43%, signal=66%
GO_REGULATION_OF_CALCIUM_MEDIATED_SIGNALING	32	0.30679	1.71911	0	0.15452	0.578	1627	tags=41%, list=33%, signal=61%
GO_CYTOKINESIS	44	0.323714	1.71865	0	0.154418	0.578	1146	tags=25%, list=24%, signal=32%
GO_PEPTIDYL_LYSINE_MODIFICATION	113	0.300515	1.71741	0	0.154386	0.578	2258	tags=58%, list=46%, signal=106%
GO_RESPONSE_TO_ORGANIC_CYCLIC_COMPOUND	261	0.308955	1.71638	0.048	0.154285	0.578	1739	tags=33%, list=36%, signal=49%
GO_REGULATION_OF_FILOPODIUM_ASSEMBLY	19	0.458328	1.71475	0.048	0.154299	0.578	507	tags=21%, list=10%, signal=23%
GO_VESICLE_LOCALIZATION	85	0.261927	1.71474	0.048	0.154128	0.578	1985	tags=41%, list=41%, signal=68%
GO_REGULATION_OF_DOUBLE_STRAND_BREAK_REPAIR	23	0.339011	1.7144	0	0.153959	0.578	2212	tags=57%, list=45%, signal=103%
GO_EXONUCLEASE_ACTIVITY	27	0.307253	1.71356	0	0.153928	0.578	2373	tags=63%, list=49%, signal=122%
GO_HISTONE_BINDING	67	0.317517	1.71147	0	0.153679	0.578	2649	tags=72%, list=54%, signal=155%
GO_REGULATION_OF_PROTEIN_POLYMERIZATION	64	0.321081	1.71145	0	0.153511	0.578	2319	tags=58%, list=48%, signal=109%
GO_TRANSPORT_VESICLE	105	0.277806	1.71141	0.048	0.153344	0.578	2074	tags=43%, list=43%, signal=73%
GO_LYSOSOME_LOCALIZATION	18	0.374973	1.71054	0.048	0.153176	0.578	785	tags=22%, list=16%, signal=26%
GO_REGULATION_OF_PEPTIDYL_LYSINE_ACETYLATION	21	0.343877	1.71048	0.048	0.15301	0.578	1557	tags=43%, list=32%, signal=63%
GO_HISTONE_DEACETYLATION	19	0.303644	1.70968	0	0.152678	0.578	2068	tags=53%, list=42%, signal=91%
GO_RESPONSE_TO_TRANSFORMING_GROWTH_FACTOR_BETA	74	0.337127	1.70964	0.048	0.152513	0.578	1657	tags=41%, list=34%, signal=60%
GO_CELLULAR_RESPONSE_TO_ORGANIC_CYCLIC_COMPOUND	167	0.299768	1.7089	0.048	0.152183	0.578	1274	tags=27%, list=26%, signal=35%
GO_CELL_CYCLE_G1_S_PHASE_TRANSITION	78	0.26121	1.70778	0	0.15206	0.578	2228	tags=53%, list=46%, signal=95%
GO_UBIQUITIN_LIKE_PROTEIN_LIGASE_ACTIVITY	70	0.25433	1.70748	0.048	0.151897	0.578	2209	tags=49%, list=45%, signal=88%
GO_REGULATION_OF_MITOCHONDRION_ORGANIZATION	56	0.278597	1.70662	0	0.151802	0.578	2022	tags=46%, list=41%, signal=78%
GO_POSITIVE_REGULATION_OF_PROTEIN_LOCALIZATION_TO_CELL_PERIPHERY	17	0.45017	1.70555	0	0.151317	0.578	2035	tags=65%, list=42%, signal=111%
GO_GLYCOLYTIC_PROCESS	31	0.363517	1.70424	0	0.151449	0.578	2089	tags=61%, list=43%, signal=107%
GO_NEGATIVE_REGULATION_OF_MULTI_ORGANISM_PROCESS	38	0.294532	1.70398	0	0.151288	0.578	2690	tags=68%, list=55%, signal=152%
GO_RNA_BINDING	463	0.2602	1.70329	0.048	0.151127	0.578	2897	tags=70%, list=59%, signal=157%
GO_NEGATIVE_REGULATION_OF_PROTEIN_MODIFICATION_PROCESS	180	0.238874	1.70198	0.048	0.151034	0.578	2441	tags=53%, list=50%, signal=103%
GO_NEGATIVE_REGULATION_OF_HEMOPOIESIS	35	0.431077	1.70197	0.048	0.150875	0.578	1788	tags=49%, list=37%, signal=76%
GO_PROTEIN_LOCALIZATION_TO_CILIUM	17	0.370554	1.70086	0	0.150944	0.578	2101	tags=65%, list=43%, signal=113%
GO_MOLECULAR_TRANSDUCER_ACTIVITY	199	0.379045	1.70053	0.048	0.150785	0.578	825	tags=19%, list=17%, signal=21%
GO_CLUSTER_OF_ACTIN_BASED_CELL_PROJECTIONS	30	0.37078	1.69794	0.048	0.15076	0.578	1140	tags=33%, list=23%, signal=43%
GO_REGULATION_OF_CARDIAC_MUSCLE_TISSUE_DEVELOPMENT	28	0.41441	1.69749	0.048	0.150668	0.578	1345	tags=43%, list=28%, signal=59%
GO_PROTEIN_KINASE_B_SIGNALING	61	0.348794	1.69742	0	0.15051	0.578	1061	tags=30%, list=22%, signal=37%
GO_FILOPODIUM_ASSEMBLY	24	0.429012	1.69718	0.048	0.150352	0.578	1750	tags=46%, list=36%, signal=71%
GO_CALCINEURIN_MEDIATED_SIGNALING	18	0.435575	1.69576	0	0.150171	0.578	955	tags=39%, list=20%, signal=48%
GO_CHROMOSOMAL_REGION	81	0.289049	1.69485	0	0.150009	0.578	3253	tags=90%, list=67%, signal=267%
GO_SPINDLE_ORGANIZATION	58	0.308834	1.69472	0.048	0.149853	0.578	2385	tags=59%, list=49%, signal=113%
GO_REGULATION_OF_DENDRITIC_SPINE_DEVELOPMENT	24	0.350561	1.69446	0.048	0.149543	0.578	1173	tags=33%, list=24%, signal=44%
GO_CELLULAR_RESPONSE_TO_ENDOGENOUS_STIMULUS	394	0.262519	1.69403	0.048	0.149454	0.578	2137	tags=41%, list=44%, signal=67%
GO_PEPTIDASE_ACTIVITY	130	0.281709	1.69397	0.048	0.149146	0.578	2713	tags=62%, list=56%, signal=137%
GO_CHROMATIN_ASSEMBLY_OR_DISASSEMBLY	45	0.394255	1.69323	0	0.149058	0.578	898	tags=31%, list=18%, signal=38%
GO_TOLL_LIKE_RECEPTOR_SIGNALING_PATHWAY	30	0.337586	1.69204	0.048	0.148666	0.578	246	tags=10%, list=5%, signal=10%
GO_PROTEIN_PROCESSING	53	0.298289	1.6891	0.048	0.148523	0.578	2782	tags=72%, list=57%, signal=165%
GO_REGULATION_OF_RHO_PROTEIN_SIGNAL_TRANSDUCTION	40	0.373017	1.68895	0	0.148372	0.578	2153	tags=63%, list=44%, signal=111%
GO_PROTEIN_MODIFICATION_BY_SMALL_PROTEIN_CONJUGATION_OR_REMOVAL	328	0.278473	1.68572	0.048	0.148329	0.623	2714	tags=67%, list=56%, signal=141%
GO_REGULATION_OF_MRNA_CATABOLIC_PROCESS	62	0.299085	1.68466	0.048	0.148372	0.623	2707	tags=68%, list=56%, signal=150%
GO_RIBONUCLEOPROTEIN_GRANULE	58	0.316623	1.68164	0	0.148637	0.681	2414	tags=66%, list=50%, signal=128%
GO_POSITIVE_REGULATION_OF_CELL_CELL_ADHESION	64	0.317197	1.68103	0.048	0.148039	0.681	1750	tags=41%, list=36%, signal=63%
GO_POSITIVE_REGULATION_OF_INTRACELLULAR_SIGNAL_TRANSDUCTION	244	0.264802	1.68066	0.048	0.147891	0.681	1061	tags=20%, list=22%, signal=24%
GO_LYMPHOCYTE_DIFFERENTIATION	69	0.362275	1.68	0.048	0.147922	0.74	1788	tags=45%, list=37%, signal=70%
GO_PEPTIDYL_THREONINE_MODIFICATION	44	0.305184	1.67911	0.048	0.147759	0.74	1772	tags=45%, list=36%, signal=71%
GO_NEGATIVE_REGULATION_OF_PROTEOLYSIS	76	0.314743	1.67879	0.048	0.147612	0.74	1101	tags=24%, list=23%, signal=30%
GO_POSITIVE_REGULATION_OF_HORMONE_SECRETION	38	0.515231	1.67854	0	0.147527	0.74	28	tags=3%, list=1%, signal=3%
GO_LYMPHOCYTE_ACTIVATION_INVOLVED_IN_IMMUNE_RESPONSE	37	0.346831	1.67681	0.048	0.147511	0.74	2311	tags=62%, list=47%, signal=117%
GO_PERINUCLEAR_REGION_OF_CYTOPLASM	203	0.238878	1.67577	0.048	0.147472	0.74	2408	tags=49%, list=49%, signal=93%
GO_DNA_CONFORMATION_CHANGE	78	0.32195	1.67508	0	0.147245	0.74	2260	tags=58%, list=46%, signal=106%
GO_EYE_MORPHOGENESIS	46	0.318965	1.67506	0.048	0.1471	0.74	1815	tags=43%, list=37%, signal=69%
GO_CELLULAR_PROTEIN_CONTAINING_COMPLEX_ASSEMBLY	300	0.231174	1.675	0.048	0.146955	0.74	2633	tags=57%, list=54%, signal=117%
GO_CARDIAC_MUSCLE_CELL_DIFFERENTIATION	35	0.335332	1.67474	0.048	0.146811	0.74	2425	tags=63%, list=50%, signal=124%
GO_CHROMATIN_BINDING	172	0.26589	1.67344	0.048	0.147007	0.74	2246	tags=50%, list=46%, signal=89%
GO_REGULATION_OF_ALCOHOL_BIOSYNTHETIC_PROCESS	22	0.348554	1.67328	0.048	0.146947	0.74	2411	tags=64%, list=49%, signal=125%
GO_PROTEOLYSIS	444	0.246296	1.67262	0.048	0.146803	0.74	2714	tags=60%, list=56%, signal=124%
GO_SERINE_TYPE_ENDOPEPTIDASE_INHIBITOR_ACTIVITY	17	0.617307	1.67252	0.048	0.146722	0.74	746	tags=29%, list=15%, signal=35%
GO_REGULATION_OF_T_CELL_DIFFERENTIATION	30	0.375026	1.67228	0.048	0.146642	0.74	1788	tags=47%, list=37%, signal=73%
GO_NEGATIVE_REGULATION_OF_CYTOKINE_PRODUCTION	54	0.264043	1.67151	0.048	0.146417	0.74	2460	tags=54%, list=50%, signal=107%
GO_MACROMOLECULE_DEACYLATION	27	0.35781	1.67041	0	0.146404	0.74	2068	tags=59%, list=42%, signal=102%
GO_VASCULAR_ENDOTHELIAL_GROWTH_FACTOR_PRODUCTION	16	0.36998	1.66979	0	0.146386	0.74	1536	tags=44%, list=32%, signal=64%
GO_REGIONALIZATION	101	0.291148	1.66884	0.048	0.146452	0.74	2103	tags=49%, list=43%, signal=84%
GO_POSITIVE_REGULATION_OF_CELL_DEATH	198	0.267179	1.66722	0.048	0.146227	0.74	2011	tags=41%, list=41%, signal=68%
GO_MANNOSYLATION	15	0.527889	1.66719	0.048	0.146086	0.74	998	tags=40%, list=20%, signal=50%
GO_AZUROPHIL_GRANULE	44	0.255554	1.66646	0	0.145946	0.74	2563	tags=61%, list=53%, signal=128%
GO_9PLUS2_MOTILE_CILIUM	16	0.448814	1.66579	0	0.145868	0.74	1349	tags=44%, list=28%, signal=60%
GO_TRANSCRIPTION_FACTOR_BINDING	211	0.241817	1.66537	0.048	0.145728	0.74	2826	tags=66%, list=58%, signal=150%
GO_INSULIN_RECEPTOR_SIGNALING_PATHWAY	42	0.314237	1.66473	0	0.145589	0.74	2412	tags=64%, list=49%, signal=126%
GO_REGULATION_OF_CARBOHYDRATE_METABOLIC_PROCESS	47	0.334923	1.66441	0	0.14545	0.74	2653	tags=74%, list=54%, signal=162%
GO_MYELOID_LEUKOCYTE_DIFFERENTIATION	57	0.337173	1.66415	0.048	0.145312	0.74	1274	tags=32%, list=26%, signal=42%
GO_REGULATION_OF_CELLULAR_AMIDE_METABOLIC_PROCESS	119	0.307211	1.66394	0	0.145173	0.74	2698	tags=71%, list=55%, signal=156%
GO_ENDONUCLEASE_ACTIVITY	34	0.279792	1.66393	0	0.145036	0.74	3021	tags=79%, list=62%, signal=207%
GO_MEMBRANE_DOCKING	60	0.276983	1.66313	0	0.144959	0.74	3064	tags=82%, list=63%, signal=217%
GO_REGULATION_OF_VASCULATURE_DEVELOPMENT	109	0.341888	1.66246	0.048	0.144883	0.74	1118	tags=25%, list=23%, signal=31%
GO_MICROTUBULE_CYTOSKELETON_ORGANIZATION_INVOLVED_IN_MITOSIS	45	0.315953	1.66061	0	0.144824	0.74	2451	tags=62%, list=50%, signal=124%
GO_SPHINGOLIPID_METABOLIC_PROCESS	22	0.389	1.66048	0	0.144687	0.74	2206	tags=64%, list=45%, signal=116%
GO_POSITIVE_REGULATION_OF_AUTOPHAGY	37	0.354594	1.65978	0	0.14448	0.74	2110	tags=59%, list=43%, signal=104%
GO_ORGANOPHOSPHATE_METABOLIC_PROCESS	141	0.263949	1.65924	0.048	0.144344	0.74	2759	tags=60%, list=57%, signal=135%
GO_PHOSPHATASE_REGULATOR_ACTIVITY	34	0.355276	1.65915	0.048	0.144209	0.74	2137	tags=56%, list=44%, signal=99%
GO_SOMATIC_STEM_CELL_POPULATION_MAINTENANCE	19	0.409255	1.65865	0.048	0.144074	0.74	785	tags=32%, list=16%, signal=37%
GO_MITOTIC_CELL_CYCLE_CHECKPOINT	54	0.264353	1.65788	0	0.144127	0.74	2063	tags=50%, list=42%, signal=86%
GO_REGULATION_OF_KINASE_ACTIVITY	233	0.248501	1.65674	0.048	0.144059	0.74	2690	tags=59%, list=55%, signal=126%
GO_PROTEIN_DNA_COMPLEX	44	0.435794	1.65658	0	0.143925	0.74	1055	tags=39%, list=22%, signal=49%
GO_SMOOTH_MUSCLE_CELL_PROLIFERATION	41	0.344205	1.65573	0.048	0.143851	0.74	1285	tags=34%, list=26%, signal=46%
GO_COATED_MEMBRANE	31	0.30333	1.65562	0	0.143717	0.74	1872	tags=48%, list=38%, signal=78%
GO_NEGATIVE_REGULATION_OF_DEVELOPMENTAL_PROCESS	259	0.308682	1.65359	0.048	0.143438	0.74	1130	tags=22%, list=23%, signal=27%
GO_REGULATION_OF_CYCLIN_DEPENDENT_PROTEIN_KINASE_ACTIVITY	28	0.269103	1.65341	0	0.14339	0.74	2635	tags=64%, list=54%, signal=139%
GO_NUCLEASE_ACTIVITY	57	0.275845	1.65139	0	0.143532	0.74	3021	tags=79%, list=62%, signal=205%
GO_MAINTENANCE_OF_LOCATION_IN_CELL	33	0.279554	1.65071	0	0.143332	0.74	2453	tags=61%, list=50%, signal=121%
GO_RETROGRADE_TRANSPORT_ENDOSOME_TO_GOLGI	24	0.370217	1.65018	0	0.143201	0.74	1874	tags=58%, list=38%, signal=94%
GO_CAMERA_TYPE_EYE_MORPHOGENESIS	33	0.330194	1.64876	0	0.14324	0.74	1815	tags=45%, list=37%, signal=72%
GO_REGULATION_OF_CELLULAR_PROTEIN_LOCALIZATION	169	0.247944	1.64824	0.048	0.143168	0.74	2405	tags=52%, list=49%, signal=99%
GO_NUCLEAR_TRANSPORT	99	0.238079	1.64708	0.048	0.143025	0.74	2638	tags=62%, list=54%, signal=132%
GO_DEFENSE_RESPONSE_TO_BACTERIUM	25	0.528459	1.64637	0.048	0.143045	0.803	813	tags=24%, list=17%, signal=29%
GO_ORGANELLE_SUBCOMPARTMENT	114	0.253627	1.64558	0.048	0.142962	0.803	1901	tags=40%, list=39%, signal=65%
GO_DEFENSE_RESPONSE_TO_VIRUS	42	0.35607	1.64371	0	0.142767	0.803	2461	tags=69%, list=51%, signal=138%
GO_ENDOPEPTIDASE_REGULATOR_ACTIVITY	34	0.46308	1.64232	0.048	0.142925	0.855	830	tags=26%, list=17%, signal=32%
GO_REGULATION_OF_WOUND_HEALING	25	0.41226	1.64051	0.048	0.142971	0.855	1280	tags=40%, list=26%, signal=54%
GO_POSITIVE_REGULATION_OF_MICROTUBULE_POLYMERIZATION_OR_DEPOLYMERIZATION	15	0.520491	1.6397	0	0.142842	0.855	49	tags=7%, list=1%, signal=7%
GO_CARBOHYDRATE_HOMEOSTASIS	65	0.260623	1.63757	0.048	0.142842	0.855	1749	tags=38%, list=36%, signal=59%
GO_PEPTIDYL_AMINO_ACID_MODIFICATION	319	0.231569	1.6368	0.048	0.142791	0.855	2259	tags=47%, list=46%, signal=81%
GO_SPINDLE_MICROTUBULE	21	0.359746	1.63667	0	0.142725	0.855	2544	tags=76%, list=52%, signal=159%
GO_POSITIVE_REGULATION_OF_IMMUNE_EFFECTOR_PROCESS	44	0.270647	1.63606	0.048	0.142585	0.855	2220	tags=48%, list=46%, signal=87%
GO_CARDIOCYTE_DIFFERENTIATION	49	0.28746	1.63553	0.048	0.142415	0.855	2341	tags=55%, list=48%, signal=105%
GO_EXOCYTOSIS	241	0.218092	1.63293	0.048	0.142556	0.855	2271	tags=44%, list=47%, signal=78%
GO_PROTEIN_MATURATION	71	0.265412	1.63283	0.048	0.142429	0.855	2782	tags=68%, list=57%, signal=155%
GO_IMPORT_INTO_NUCLEUS	43	0.272058	1.63244	0	0.142417	0.855	2555	tags=63%, list=52%, signal=131%
GO_POSITIVE_REGULATION_OF_PROTEIN_IMPORT	16	0.327652	1.63235	0	0.142291	0.855	1274	tags=38%, list=26%, signal=51%
GO_NUCLEIC_ACID_PHOSPHODIESTER_BOND_HYDROLYSIS	85	0.239102	1.63225	0	0.142164	0.855	3021	tags=74%, list=62%, signal=192%
GO_ENZYME_LINKED_RECEPTOR_PROTEIN_SIGNALING_PATHWAY	289	0.259742	1.63166	0.048	0.142096	0.855	2381	tags=48%, list=49%, signal=88%
GO_NEGATIVE_REGULATION_OF_CHROMATIN_ORGANIZATION	22	0.380733	1.6314	0	0.142148	0.855	2359	tags=68%, list=48%, signal=132%
GO_POSITIVE_REGULATION_OF_PROTEIN_POLYMERIZATION	38	0.351031	1.63116	0	0.142023	0.855	2319	tags=61%, list=48%, signal=115%
GO_NEGATIVE_REGULATION_OF_CELL_DIFFERENTIATION	190	0.302786	1.63103	0.048	0.141897	0.855	948	tags=18%, list=19%, signal=22%
GO_CYTOKINE_PRODUCTION	172	0.236105	1.63054	0.048	0.141772	0.855	2283	tags=45%, list=47%, signal=81%
GO_CELL_CELL_JUNCTION	137	0.289868	1.63005	0.048	0.141461	0.855	2033	tags=43%, list=42%, signal=72%
GO_NEGATIVE_REGULATION_OF_CELLULAR_AMIDE_METABOLIC_PROCESS	47	0.376089	1.62978	0	0.141337	0.855	2298	tags=66%, list=47%, signal=124%
GO_REPRESSING_TRANSCRIPTION_FACTOR_BINDING	19	0.326563	1.62846	0	0.141384	0.855	2026	tags=53%, list=42%, signal=90%
GO_MUSCLE_CELL_DIFFERENTIATION	108	0.245078	1.62805	0.048	0.141261	0.855	1841	tags=38%, list=38%, signal=60%
GO_T_CELL_RECEPTOR_SIGNALING_PATHWAY	58	0.280312	1.62765	0.048	0.141198	0.855	2707	tags=66%, list=56%, signal=146%
GO_DOUBLE_STRANDED_RNA_BINDING	20	0.426571	1.62738	0	0.141137	0.855	2408	tags=80%, list=49%, signal=158%
GO_MACROMOLECULE_METHYLATION	83	0.329087	1.62489	0	0.14126	0.855	2258	tags=61%, list=46%, signal=113%
GO_GOLGI_APPARATUS_PART	260	0.221625	1.62473	0.048	0.141194	0.855	2080	tags=40%, list=43%, signal=67%
GO_REGULATION_OF_MAP_KINASE_ACTIVITY	90	0.274381	1.62332	0.048	0.141127	0.855	1797	tags=38%, list=37%, signal=59%
GO_DNA_BINDING_TRANSCRIPTION_FACTOR_BINDING	106	0.23005	1.6229	0.048	0.141005	0.855	2826	tags=65%, list=58%, signal=152%
GO_PROTEIN_MODIFICATION_BY_SMALL_PROTEIN_CONJUGATION	262	0.267217	1.6229	0.048	0.140883	0.855	2714	tags=65%, list=56%, signal=139%
GO_REGULATION_OF_ESTABLISHMENT_OF_PROTEIN_LOCALIZATION_TO_MITOCHONDRION	25	0.31183	1.6228	0	0.140818	0.855	2118	tags=52%, list=43%, signal=92%
GO_RESPONSE_TO_STEROID_HORMONE	123	0.336356	1.6212	0.048	0.140687	0.855	1606	tags=33%, list=33%, signal=47%
GO_POSITIVE_REGULATION_OF_SIGNALING	456	0.247514	1.62077	0.048	0.140639	0.855	1797	tags=32%, list=37%, signal=46%
GO_POSITIVE_REGULATION_OF_NUCLEAR_DIVISION	15	0.366572	1.62008	0	0.140627	0.855	2632	tags=80%, list=54%, signal=173%
GO_PROTEIN_DNA_COMPLEX_SUBUNIT_ORGANIZATION	74	0.30424	1.61994	0	0.140506	0.855	2613	tags=68%, list=54%, signal=143%
GO_DYNEIN_COMPLEX	15	0.530184	1.61984	0	0.140386	0.855	1116	tags=40%, list=23%, signal=52%
GO_GUANYL_NUCLEOTIDE_BINDING	113	0.246902	1.61881	0.048	0.140257	0.855	2362	tags=47%, list=48%, signal=89%
GO_REGULATION_OF_MUSCLE_SYSTEM_PROCESS	63	0.281057	1.61823	0.048	0.140193	0.855	1543	tags=35%, list=32%, signal=50%
GO_CENTRAL_NERVOUS_SYSTEM_NEURON_DEVELOPMENT	25	0.333478	1.61717	0.048	0.140184	0.855	1299	tags=36%, list=27%, signal=49%
GO_METALLOPEPTIDASE_ACTIVITY	44	0.279595	1.61618	0.035	0.140235	0.855	2697	tags=59%, list=55%, signal=131%
GO_POSITIVE_REGULATION_OF_VASCULATURE_DEVELOPMENT	56	0.36544	1.61562	0.048	0.140116	0.855	923	tags=27%, list=19%, signal=33%
GO_INOSITOL_PHOSPHATE_MEDIATED_SIGNALING	21	0.459303	1.61551	0	0.139996	0.855	955	tags=43%, list=20%, signal=53%
GO_RNA_METABOLIC_PROCESS	261	0.252873	1.61372	0.048	0.139695	0.855	3288	tags=82%, list=67%, signal=239%
GO_GLYCEROLIPID_METABOLIC_PROCESS	55	0.323452	1.61299	0	0.139577	0.855	2582	tags=71%, list=53%, signal=149%
GO_VACUOLE_ORGANIZATION	46	0.350499	1.61179	0	0.139335	0.855	2509	tags=74%, list=51%, signal=151%
GO_ADHERENS_JUNCTION_ORGANIZATION	37	0.311356	1.61167	0.048	0.139262	0.855	2232	tags=54%, list=46%, signal=99%
GO_REGULATION_OF_NOTCH_SIGNALING_PATHWAY	35	0.285498	1.61119	0.048	0.13943	0.855	1320	tags=34%, list=27%, signal=47%
GO_CILIARY_BASAL_BODY_PLASMA_MEMBRANE_DOCKING	35	0.303267	1.61067	0	0.139197	0.855	1975	tags=54%, list=41%, signal=91%
GO_NEGATIVE_REGULATION_OF_CATABOLIC_PROCESS	80	0.251709	1.61025	0.048	0.139135	0.855	2696	tags=61%, list=55%, signal=135%
GO_REGULATION_OF_MULTI_ORGANISM_PROCESS	86	0.255807	1.60915	0.048	0.138969	0.855	2690	tags=62%, list=55%, signal=135%
GO_REGULATION_OF_LEUKOCYTE_DIFFERENTIATION	60	0.340954	1.60741	0.048	0.138975	0.855	1788	tags=38%, list=37%, signal=60%
GO_RNA_MODIFICATION	33	0.275561	1.60638	0	0.138932	0.855	2728	tags=70%, list=56%, signal=157%
GO_ORGANELLE_ASSEMBLY	240	0.261498	1.60549	0.048	0.138771	0.855	2249	tags=52%, list=46%, signal=92%
GO_MYOSIN_COMPLEX	17	0.455108	1.60386	0	0.138704	0.855	1870	tags=59%, list=38%, signal=95%
GO_INOSITOL_LIPID_MEDIATED_SIGNALING	51	0.279715	1.60303	0	0.138759	0.855	1974	tags=45%, list=41%, signal=75%
GO_EPITHELIAL_CELL_DEVELOPMENT	63	0.303826	1.60275	0.048	0.138645	0.855	1543	tags=35%, list=32%, signal=50%
GO_LIPOPROTEIN_BIOSYNTHETIC_PROCESS	24	0.306946	1.60273	0	0.138531	0.855	2734	tags=75%, list=56%, signal=170%
GO_REGULATION_OF_NIK_NF_KAPPAB_SIGNALING	19	0.346403	1.60217	0	0.138417	0.855	2680	tags=74%, list=55%, signal=163%
GO_DENDRITIC_SPINE_DEVELOPMENT	32	0.31958	1.60206	0.048	0.138355	0.855	1190	tags=31%, list=24%, signal=41%
GO_PDZ_DOMAIN_BINDING	23	0.351051	1.60186	0.048	0.138128	0.855	2093	tags=57%, list=43%, signal=99%
GO_TRANSFERASE_ACTIVITY_TRANSFERRING_ONE_CARBON_GROUPS	51	0.256898	1.60047	0	0.137945	0.855	2745	tags=69%, list=56%, signal=156%
GO_TRANSCRIPTION_FACTOR_COMPLEX	103	0.234142	1.60031	0.048	0.137833	0.855	2189	tags=48%, list=45%, signal=85%
GO_CELLULAR_RESPONSE_TO_VIRUS	19	0.309895	1.5999	0	0.137774	0.855	2602	tags=68%, list=53%, signal=146%
GO_ALPHA_AMINO_ACID_CATABOLIC_PROCESS	17	0.298435	1.59987	0	0.137663	0.855	1307	tags=35%, list=27%, signal=48%
GO_REGULATION_OF_RELEASE_OF_SEQUESTERED_CALCIUM_ION_INTO_CYTOSOL	17	0.315089	1.59939	0	0.137657	0.855	1627	tags=41%, list=33%, signal=62%
GO_POLYUBIQUITIN_MODIFICATION_DEPENDENT_PROTEIN_BINDING	15	0.374229	1.5989	0	0.137546	0.855	2580	tags=80%, list=53%, signal=169%
GO_RESPONSE_TO_TYPE_I_INTERFERON	19	0.382773	1.59712	0.048	0.137337	0.855	2220	tags=58%, list=46%, signal=106%
GO_REGULATION_OF_PHOSPHORUS_METABOLIC_PROCESS	433	0.223006	1.59694	0.048	0.137227	0.855	2409	tags=48%, list=49%, signal=87%
GO_B_CELL_DIFFERENTIATION	24	0.413893	1.59672	0.048	0.137184	0.855	1673	tags=46%, list=34%, signal=69%
GO_ANCHORED_COMPONENT_OF_MEMBRANE	34	0.492594	1.59655	0.048	0.137074	0.855	1145	tags=29%, list=23%, signal=38%
GO_REGULATION_OF_PROTEIN_LOCALIZATION	263	0.23865	1.59606	0.048	0.137007	0.855	2248	tags=43%, list=46%, signal=75%
GO_STRIATED_MUSCLE_CELL_DIFFERENTIATION	76	0.261375	1.59589	0.048	0.13702	0.855	1841	tags=39%, list=38%, signal=62%
GO_POSITIVE_REGULATION_OF_DNA_BINDING_TRANSCRIPTION_FACTOR_ACTIVITY	64	0.324579	1.59576	0.048	0.136911	0.855	1887	tags=44%, list=39%, signal=70%
GO_LIPID_DROPLET	19	0.344062	1.59429	0.049896	0.136802	0.855	1213	tags=37%, list=25%, signal=49%
GO_REGULATION_OF_PROTEIN_ACETYLATION	24	0.299163	1.59281	0.048	0.136764	0.855	1685	tags=42%, list=35%, signal=63%
GO_POSITIVE_REGULATION_OF_SUBSTRATE_ADHESION_DEPENDENT_CELL_SPREADING	15	0.35465	1.59243	0	0.136655	0.855	1336	tags=40%, list=27%, signal=55%
GO_EMBRYO_DEVELOPMENT_ENDING_IN_BIRTH_OR_EGG_HATCHING	209	0.249536	1.59191	0.048	0.136588	0.855	2717	tags=60%, list=56%, signal=129%
GO_HEMATOPOIETIC_PROGENITOR_CELL_DIFFERENTIATION	51	0.303852	1.59121	0.048	0.13648	0.855	2707	tags=69%, list=56%, signal=153%
GO_HISTONE_METHYLATION	47	0.362303	1.59049	0	0.136424	0.855	2745	tags=81%, list=56%, signal=183%
GO_MULTI_ORGANISM_BEHAVIOR	22	0.348542	1.59005	0	0.136209	0.855	1905	tags=55%, list=39%, signal=89%
GO_ESTABLISHMENT_OF_PROTEIN_LOCALIZATION_TO_PLASMA_MEMBRANE	18	0.465881	1.58938	0	0.136268	0.902	1921	tags=67%, list=39%, signal=110%
GO_INTRACELLULAR_PROTEIN_TRANSPORT	355	0.227485	1.58873	0.048	0.136203	0.902	3077	tags=71%, list=63%, signal=178%
GO_ACTIN_BASED_CELL_PROJECTION	64	0.326623	1.58833	0.048	0.136147	0.902	1434	tags=38%, list=29%, signal=52%
GO_LIPID_MODIFICATION	70	0.260468	1.58827	0.048	0.13604	0.902	1571	tags=36%, list=32%, signal=52%
GO_MACROAUTOPHAGY	94	0.277644	1.58618	0	0.136059	0.902	2461	tags=63%, list=51%, signal=124%
GO_MYELOID_LEUKOCYTE_MEDIATED_IMMUNITY	136	0.216435	1.58573	0.048	0.135953	0.902	2526	tags=53%, list=52%, signal=107%
GO_MONOCARBOXYLIC_ACID_TRANSPORT	33	0.353198	1.58521	0.048	0.136066	0.902	2089	tags=45%, list=43%, signal=79%
GO_REGULATION_OF_KERATINOCYTE_DIFFERENTIATION	16	0.486154	1.58487	0	0.136012	0.902	1217	tags=50%, list=25%, signal=66%
GO_POSITIVE_REGULATION_OF_CYTOKINE_PRODUCTION	100	0.236074	1.58467	0.048	0.135906	0.902	2283	tags=44%, list=47%, signal=81%
GO_SEGMENTATION	31	0.366522	1.58463	0.048	0.1358	0.902	1830	tags=52%, list=38%, signal=82%
GO_PROTEIN_CONTAINING_COMPLEX_LOCALIZATION	81	0.253949	1.58242	0.048	0.135763	0.902	2485	tags=58%, list=51%, signal=116%
GO_REGULATION_OF_MACROAUTOPHAGY	59	0.261675	1.58101	0	0.135706	0.902	2437	tags=59%, list=50%, signal=117%
GO_CELL_ADHESION_MEDIATED_BY_INTEGRIN	25	0.338223	1.58002	0.048	0.135598	0.902	1564	tags=40%, list=32%, signal=59%
GO_NEGATIVE_REGULATION_OF_LEUKOCYTE_DIFFERENTIATION	20	0.464033	1.57945	0.048	0.135678	0.902	652	tags=20%, list=13%, signal=23%
GO_MICROTUBULE_ORGANIZING_CENTER_ORGANIZATION	35	0.359638	1.57811	0	0.13591	0.902	2082	tags=63%, list=43%, signal=109%
GO_REGULATION_OF_PROTEIN_LOCALIZATION_TO_NUCLEUS	35	0.274898	1.5777	0.048	0.135596	0.902	2906	tags=71%, list=60%, signal=176%
GO_REGULATION_OF_CELLULAR_LOCALIZATION	260	0.215732	1.57737	0.048	0.135492	0.902	2316	tags=45%, list=48%, signal=80%
GO_TRANSFERASE_COMPLEX_TRANSFERRING_PHOSPHORUS_CONTAINING_GROUPS	61	0.286828	1.57601	0	0.13553	0.902	2920	tags=77%, list=60%, signal=190%
GO_CHROMATIN_ASSEMBLY	37	0.43182	1.57594	0	0.135426	0.902	548	tags=27%, list=11%, signal=30%
GO_MALE_GAMETE_GENERATION	109	0.289897	1.57591	0.048	0.135322	0.902	2206	tags=46%, list=45%, signal=82%
GO_REGULATION_OF_DNA_REPAIR	38	0.259272	1.57537	0	0.135319	0.902	2680	tags=63%, list=55%, signal=139%
GO_REGULATION_OF_PROTEIN_MODIFICATION_PROCESS	469	0.222966	1.57523	0.048	0.135216	0.902	2409	tags=47%, list=49%, signal=85%
GO_LYMPHOCYTE_APOPTOTIC_PROCESS	17	0.359575	1.57406	0	0.135463	0.902	1114	tags=35%, list=23%, signal=46%
GO_POSITIVE_REGULATION_OF_TOR_SIGNALING	15	0.368634	1.57399	0	0.13536	0.902	962	tags=33%, list=20%, signal=41%
GO_CATALYTIC_ACTIVITY_ACTING_ON_DNA	51	0.317586	1.5729	0	0.135312	0.902	2680	tags=76%, list=55%, signal=168%
GO_NUCLEAR_RECEPTOR_BINDING	43	0.270516	1.5704	0.048	0.135256	0.902	2598	tags=65%, list=53%, signal=138%
GO_RECEPTOR_TYROSINE_KINASE_BINDING	20	0.311691	1.5693	0	0.135238	0.902	2637	tags=70%, list=54%, signal=152%
GO_RESPONSE_TO_ACTIVITY	21	0.373935	1.56894	0	0.135034	0.902	1814	tags=48%, list=37%, signal=76%
GO_REGULATION_OF_PROTEIN_TARGETING_TO_MITOCHONDRION	17	0.37359	1.56821	0	0.135046	0.902	2118	tags=59%, list=43%, signal=104%
GO_REGULATION_OF_PROTEIN_SERINE_THREONINE_KINASE_ACTIVITY	138	0.240166	1.56794	0.048	0.134994	0.902	2405	tags=51%, list=49%, signal=99%
GO_HEAT_SHOCK_PROTEIN_BINDING	27	0.285829	1.56743	0	0.134841	0.902	2680	tags=70%, list=55%, signal=156%
GO_PROTEIN_MONOUBIQUITINATION	24	0.331782	1.56555	0	0.134755	0.902	2593	tags=75%, list=53%, signal=160%
GO_EMBRYO_DEVELOPMENT	306	0.232789	1.56506	0.048	0.134703	0.902	2162	tags=43%, list=44%, signal=73%
GO_NUCLEOSIDE_PHOSPHATE_BIOSYNTHETIC_PROCESS	92	0.266832	1.5641	0.048	0.134591	0.902	2759	tags=65%, list=57%, signal=147%
GO_ERBB_SIGNALING_PATHWAY	38	0.327159	1.56285	0	0.134606	0.902	2615	tags=71%, list=54%, signal=152%
GO_REGULATION_OF_INNATE_IMMUNE_RESPONSE	96	0.234086	1.56263	0.048	0.134406	0.902	2707	tags=59%, list=56%, signal=131%
GO_NUCLEAR_HORMONE_RECEPTOR_BINDING	62	0.255015	1.56113	0	0.134166	0.902	2598	tags=63%, list=53%, signal=133%
GO_MUSCLE_CELL_DEVELOPMENT	46	0.285471	1.56074	0.048	0.134116	0.902	1627	tags=39%, list=33%, signal=58%
GO_EMBRYONIC_EYE_MORPHOGENESIS	17	0.345177	1.56073	0	0.134017	0.902	1495	tags=41%, list=31%, signal=59%
GO_MULTICELLULAR_ORGANISM_REPRODUCTION	180	0.279022	1.5606	0.048	0.133977	0.902	2206	tags=46%, list=45%, signal=81%
GO_MITOTIC_DNA_INTEGRITY_CHECKPOINT	36	0.274134	1.56046	0	0.133927	0.902	2058	tags=50%, list=42%, signal=86%
GO_ENDOMEMBRANE_SYSTEM_ORGANIZATION	106	0.266535	1.56021	0.048	0.133877	0.902	2070	tags=47%, list=42%, signal=80%
GO_REGULATION_OF_CELL_CYCLE_ARREST	35	0.253968	1.55986	0.048	0.133831	0.902	2058	tags=46%, list=42%, signal=79%
GO_NEGATIVE_REGULATION_OF_ERK1_AND_ERK2_CASCADE	15	0.31831	1.55837	0	0.133765	0.951	1606	tags=40%, list=33%, signal=59%
GO_RESPONSE_TO_TUMOR_NECROSIS_FACTOR	62	0.309559	1.55794	0.048	0.133618	0.951	1850	tags=42%, list=38%, signal=67%
GO_PATTERN_RECOGNITION_RECEPTOR_SIGNALING_PATHWAY	44	0.254291	1.55706	0.048	0.133773	0.951	2341	tags=48%, list=48%, signal=91%
GO_CARDIAC_MUSCLE_TISSUE_DEVELOPMENT	69	0.287262	1.55705	0.048	0.133675	0.951	2425	tags=55%, list=50%, signal=108%
GO_RNA_POLYMERASE_II_SPECIFIC_DNA_BINDING_TRANSCRIPTION_FACTOR_BINDING	86	0.239354	1.55697	0.048	0.133578	0.951	2598	tags=59%, list=53%, signal=125%
GO_PHOSPHATASE_INHIBITOR_ACTIVITY	17	0.4157	1.55615	0	0.133642	0.951	2034	tags=59%, list=42%, signal=101%
GO_CHROMOSOME_CENTROMERIC_REGION	48	0.284176	1.55565	0	0.133655	0.951	3253	tags=90%, list=67%, signal=267%
GO_CELLULAR_RESPONSE_TO_TOPOLOGICALLY_INCORRECT_PROTEIN	47	0.25211	1.55496	0.048	0.133522	0.951	2856	tags=70%, list=59%, signal=168%
GO_3_5_EXONUCLEASE_ACTIVITY	19	0.333313	1.55459	0	0.1334	0.951	2373	tags=68%, list=49%, signal=133%
GO_ORGANIC_ACID_METABOLIC_PROCESS	233	0.248916	1.55421	0.048	0.133349	0.951	1828	tags=33%, list=38%, signal=50%
GO_CYSTEINE_TYPE_ENDOPEPTIDASE_ACTIVITY	27	0.359139	1.55353	0.048	0.133157	0.951	1460	tags=44%, list=30%, signal=63%
GO_ORGANISM_EMERGENCE_FROM_PROTECTIVE_STRUCTURE	15	0.397087	1.55082	0.048	0.133424	0.951	1291	tags=40%, list=26%, signal=54%
GO_PROTEIN_KINASE_COMPLEX	29	0.265446	1.54818	0.048	0.133331	0.951	2377	tags=55%, list=49%, signal=107%
GO_PHOSPHATIDYLINOSITOL_BIOSYNTHETIC_PROCESS	35	0.374956	1.54791	0	0.133204	0.951	1902	tags=57%, list=39%, signal=93%
GO_CELL_CELL_ADHERENS_JUNCTION	37	0.331458	1.54773	0.048	0.133109	0.951	1436	tags=38%, list=29%, signal=53%
GO_REGULATION_OF_SUBSTRATE_ADHESION_DEPENDENT_CELL_SPREADING	20	0.292796	1.54756	0	0.133014	0.951	2431	tags=60%, list=50%, signal=119%
GO_PATTERN_SPECIFICATION_PROCESS	131	0.282887	1.54556	0.048	0.133126	0.951	2129	tags=47%, list=44%, signal=82%
GO_TELOMERE_ORGANIZATION	49	0.338865	1.54495	0	0.133079	0.951	2846	tags=84%, list=58%, signal=199%
GO_PROTEIN_LOCALIZATION_TO_CELL_PERIPHERY	109	0.305602	1.54346	0.048	0.132985	0.951	2174	tags=50%, list=45%, signal=87%
GO_POSITIVE_REGULATION_OF_ACTIN_FILAMENT_POLYMERIZATION	24	0.279298	1.54297	0	0.133014	0.951	2615	tags=67%, list=54%, signal=143%
GO_NUCLEOLUS	249	0.248339	1.5429	0.048	0.132826	0.951	2867	tags=67%, list=59%, signal=154%
GO_REGULATION_OF_DNA_BINDING_TRANSCRIPTION_FACTOR_ACTIVITY	107	0.252336	1.5427	0.048	0.132732	0.951	2745	tags=59%, list=56%, signal=132%
GO_APICAL_JUNCTION_ASSEMBLY	21	0.526182	1.53972	0	0.132544	0.951	991	tags=48%, list=20%, signal=60%
GO_MICROTUBULE_ASSOCIATED_COMPLEX	45	0.384414	1.53858	0	0.13259	0.951	1949	tags=56%, list=40%, signal=92%
GO_CIRCULATORY_SYSTEM_DEVELOPMENT	340	0.23428	1.53764	0.048	0.132312	0.951	2110	tags=39%, list=43%, signal=64%
GO_PURINE_CONTAINING_COMPOUND_BIOSYNTHETIC_PROCESS	69	0.251774	1.53751	0.048	0.132281	0.951	3137	tags=77%, list=64%, signal=213%
GO_MRNA_TRANSPORT	47	0.319952	1.53745	0	0.132189	0.951	2555	tags=72%, list=52%, signal=151%
GO_FILOPODIUM	38	0.363851	1.53731	0.048	0.132143	0.951	2013	tags=50%, list=41%, signal=85%
GO_MONOCARBOXYLIC_ACID_BIOSYNTHETIC_PROCESS	43	0.326061	1.53678	0.048	0.132088	0.951	2359	tags=58%, list=48%, signal=112%
GO_MONOSACCHARIDE_METABOLIC_PROCESS	34	0.264069	1.53592	0.048	0.132174	0.951	1633	tags=35%, list=34%, signal=53%
GO_MAINTENANCE_OF_PROTEIN_LOCATION	37	0.240065	1.53557	0.048	0.132082	0.951	1538	tags=35%, list=32%, signal=51%
GO_POSITIVE_REGULATION_OF_NOTCH_SIGNALING_PATHWAY	18	0.393534	1.53384	0	0.132114	0.951	1841	tags=56%, list=38%, signal=89%
GO_POSITIVE_REGULATION_OF_CELL_CYCLE_PROCESS	80	0.226994	1.5337	0.048	0.132118	0.951	2300	tags=50%, list=47%, signal=93%
GO_DNA_REPLICATION	75	0.258176	1.53253	0	0.132093	0.951	2836	tags=73%, list=58%, signal=173%
GO_NUCLEAR_MATRIX	35	0.279825	1.532	0.048	0.132002	0.951	2540	tags=60%, list=52%, signal=124%
GO_PROTEIN_AUTOUBIQUITINATION	22	0.296894	1.53162	0	0.131944	0.951	2631	tags=68%, list=54%, signal=148%
GO_POSITIVE_REGULATION_OF_LYMPHOCYTE_DIFFERENTIATION	24	0.408549	1.53084	0.048	0.132005	0.951	1657	tags=42%, list=34%, signal=63%
GO_RECOMBINATIONAL_REPAIR	40	0.362437	1.53012	0	0.132125	0.951	2529	tags=78%, list=52%, signal=160%
GO_UBIQUITIN_LIKE_PROTEIN_CONJUGATING_ENZYME_ACTIVITY	16	0.351202	1.52897	0	0.132194	0.951	2896	tags=88%, list=59%, signal=215%
GO_POSITIVE_REGULATION_OF_ESTABLISHMENT_OF_PROTEIN_LOCALIZATION_TO_MITOCHONDRION	21	0.315539	1.52871	0	0.132168	0.951	2118	tags=52%, list=43%, signal=92%
GO_IMPORT_INTO_CELL	163	0.24043	1.52859	0.048	0.132078	0.951	1674	tags=33%, list=34%, signal=49%
GO_RESPONSE_TO_CAMP	26	0.436007	1.52796	0.048	0.13207	0.951	1690	tags=46%, list=35%, signal=70%
GO_ACTIN_FILAMENT_POLYMERIZATION	51	0.225377	1.5278	0	0.13198	0.951	2276	tags=49%, list=47%, signal=91%
GO_COENZYME_BIOSYNTHETIC_PROCESS	44	0.261953	1.52643	0.048	0.13191	0.951	2087	tags=48%, list=43%, signal=83%
GO_RHYTHMIC_PROCESS	77	0.277361	1.52567	0.048	0.131847	0.951	2128	tags=45%, list=44%, signal=79%
GO_COFACTOR_BINDING	134	0.214284	1.52538	0.048	0.131803	0.951	2776	tags=60%, list=57%, signal=137%
GO_REGULATION_OF_VASCULAR_SMOOTH_MUSCLE_CELL_PROLIFERATION	23	0.290773	1.52367	0.048	0.131857	0.951	2058	tags=48%, list=42%, signal=82%
GO_MUSCLE_ADAPTATION	32	0.293668	1.52266	0	0.13183	0.951	2222	tags=53%, list=46%, signal=97%
GO_REGULATION_OF_TRANSLATIONAL_INITIATION	25	0.288963	1.52212	0	0.131741	0.951	2255	tags=60%, list=46%, signal=111%
GO_PROTEIN_LOCALIZATION_TO_ORGANELLE	285	0.227374	1.52088	0.048	0.131711	0.951	3246	tags=78%, list=67%, signal=220%
GO_MRNA_EXPORT_FROM_NUCLEUS	32	0.318379	1.52074	0	0.131623	0.951	2485	tags=72%, list=51%, signal=146%
GO_DNA_PACKAGING_COMPLEX	24	0.636416	1.52017	0	0.131673	0.951	548	tags=46%, list=11%, signal=51%
GO_CHROMATIN_ORGANIZATION_INVOLVED_IN_REGULATION_OF_TRANSCRIPTION	30	0.475477	1.51875	0	0.131673	0.951	769	tags=33%, list=16%, signal=39%
GO_POSITIVE_REGULATION_OF_MACROAUTOPHAGY	23	0.370724	1.51801	0	0.131687	0.951	2380	tags=70%, list=49%, signal=135%
GO_REGULATION_OF_LYMPHOCYTE_DIFFERENTIATION	36	0.364511	1.51693	0.048	0.131688	0.951	1788	tags=42%, list=37%, signal=65%
GO_CORTICAL_ACTIN_CYTOSKELETON	25	0.258816	1.51676	0	0.131647	0.951	1920	tags=44%, list=39%, signal=72%
GO_PROTEIN_TYROSINE_KINASE_BINDING	22	0.294194	1.51525	0	0.131769	0.951	2637	tags=68%, list=54%, signal=148%
GO_NUCLEAR_EXPORT	62	0.260938	1.51375	0	0.131569	0.951	2485	tags=63%, list=51%, signal=127%
GO_SERINE_THREONINE_PROTEIN_KINASE_COMPLEX	26	0.258729	1.51324	0.048	0.131565	0.951	2377	tags=54%, list=49%, signal=105%
GO_MUSCLE_CELL_PROLIFERATION	65	0.294949	1.5131	0.048	0.131478	0.951	1345	tags=32%, list=28%, signal=44%
GO_NUCLEOSOME_ORGANIZATION	40	0.404032	1.51297	0	0.131391	0.951	679	tags=28%, list=14%, signal=32%
GO_LIPID_TRANSPORTER_ACTIVITY	34	0.28664	1.51265	0.048	0.131147	0.951	2145	tags=50%, list=44%, signal=89%
GO_TRANSPORT_VESICLE_MEMBRANE	57	0.296376	1.50998	0.048	0.131279	0.951	2070	tags=44%, list=42%, signal=75%
GO_REGULATION_OF_PHOSPHOPROTEIN_PHOSPHATASE_ACTIVITY	36	0.266434	1.50932	0	0.131352	0.951	2335	tags=53%, list=48%, signal=101%
GO_RESPONSE_TO_UV	50	0.243848	1.5077	0	0.131532	0.951	2374	tags=56%, list=49%, signal=108%
GO_BLASTOCYST_DEVELOPMENT	31	0.264587	1.50698	0.048	0.131654	0.951	2717	tags=65%, list=56%, signal=145%
GO_NUCLEAR_OUTER_MEMBRANE_ENDOPLASMIC_RETICULUM_MEMBRANE_NETWORK	298	0.202451	1.50687	0.048	0.131568	0.951	2925	tags=61%, list=60%, signal=143%
GO_POSITIVE_REGULATION_OF_SUPRAMOLECULAR_FIBER_ORGANIZATION	58	0.284092	1.50504	0.048	0.131615	0.951	240	tags=5%, list=5%, signal=5%
GO_NON_MOTILE_CILIUM	21	0.39938	1.50466	0	0.131402	0.951	1254	tags=43%, list=26%, signal=57%
GO_COGNITION	82	0.327017	1.5045	0.048	0.131293	0.951	1856	tags=41%, list=38%, signal=66%
GO_POSITIVE_REGULATION_OF_EPIDERMIS_DEVELOPMENT	15	0.320047	1.50304	0	0.131462	0.951	1217	tags=33%, list=25%, signal=44%
GO_ENDOCYTOSIS	133	0.243915	1.50258	0.048	0.131335	0.951	1673	tags=32%, list=34%, signal=48%
GO_NEGATIVE_REGULATION_OF_AUTOPHAGY	26	0.325244	1.50232	0	0.131166	0.951	2767	tags=77%, list=57%, signal=177%
GO_TOR_SIGNALING	42	0.335173	1.49815	0	0.13125	0.951	2515	tags=71%, list=52%, signal=146%
GO_RESPONSE_TO_ACID_CHEMICAL	114	0.307287	1.49767	0.048	0.131298	0.951	1838	tags=33%, list=38%, signal=52%
GO_REGULATION_OF_CALCINEURIN_MEDIATED_SIGNALING	16	0.468274	1.4963	0	0.1314	0.951	955	tags=44%, list=20%, signal=54%
GO_REGULATION_OF_HEMATOPOIETIC_PROGENITOR_CELL_DIFFERENTIATION	29	0.284218	1.49595	0.048	0.131317	0.951	2707	tags=69%, list=56%, signal=154%
GO_SIGNAL_TRANSDUCTION_BY_P53_CLASS_MEDIATOR	79	0.225349	1.49562	0.048	0.131233	0.951	3001	tags=68%, list=62%, signal=175%
GO_EMBRYONIC_PATTERN_SPECIFICATION	19	0.283591	1.49544	0	0.131108	0.951	2129	tags=53%, list=44%, signal=93%
GO_VIRAL_LIFE_CYCLE	84	0.224974	1.49525	0.048	0.131025	0.951	2772	tags=63%, list=57%, signal=144%
GO_REGULATION_OF_GENE_EXPRESSION_EPIGENETIC	93	0.376467	1.49368	0	0.13127	0.951	2254	tags=65%, list=46%, signal=118%
GO_TERTIARY_GRANULE_MEMBRANE	16	0.32334	1.49343	0	0.131104	0.951	1412	tags=44%, list=29%, signal=61%
GO_SIGNAL_TRANSDUCTION_BY_PROTEIN_PHOSPHORYLATION	233	0.227901	1.49328	0.048	0.131075	0.951	2707	tags=55%, list=56%, signal=117%
GO_TRANSLATION_INITIATION_FACTOR_ACTIVITY	16	0.294427	1.49281	0	0.131054	0.951	3167	tags=88%, list=65%, signal=249%
GO_PROTEIN_METHYLATION	58	0.351505	1.49229	0	0.130964	0.951	2258	tags=64%, list=46%, signal=117%
GO_SMOOTH_MUSCLE_CELL_DIFFERENTIATION	26	0.292905	1.4917	0.048	0.130762	0.951	1499	tags=35%, list=31%, signal=50%
GO_CELLULAR_COMPONENT_DISASSEMBLY	156	0.22085	1.49105	0.048	0.130476	0.951	2552	tags=53%, list=52%, signal=108%
GO_SMALL_MOLECULE_METABOLIC_PROCESS	425	0.233697	1.49076	0.048	0.130437	0.951	2606	tags=52%, list=53%, signal=101%
GO_NUCLEAR_RECEPTOR_TRANSCRIPTION_COACTIVATOR_ACTIVITY	27	0.319389	1.49007	0.049896	0.130521	0.951	2171	tags=56%, list=45%, signal=100%
GO_POSITIVE_REGULATION_OF_DEFENSE_RESPONSE	110	0.224925	1.48754	0.048	0.13102	0.951	2725	tags=57%, list=56%, signal=127%
GO_PCG_PROTEIN_COMPLEX	20	0.371323	1.4873	0	0.131027	0.951	2932	tags=95%, list=60%, signal=238%
GO_CELL_CYCLE_CHECKPOINT	65	0.234051	1.48656	0	0.131076	0.951	2071	tags=48%, list=42%, signal=82%
GO_PROTEIN_LOCALIZATION_TO_PLASMA_MEMBRANE	92	0.291498	1.48494	0.048	0.131493	0.951	2035	tags=46%, list=42%, signal=77%
GO_DEVELOPMENTAL_PROCESS_INVOLVED_IN_REPRODUCTION	175	0.304741	1.48391	0.048	0.131769	0.951	2206	tags=46%, list=45%, signal=82%
GO_CILIARY_BASAL_BODY	29	0.296459	1.48362	0	0.131836	0.951	2153	tags=55%, list=44%, signal=98%
GO_POSITIVE_REGULATION_OF_NF_KAPPAB_TRANSCRIPTION_FACTOR_ACTIVITY	35	0.350379	1.48257	0.048	0.132005	0.951	1839	tags=43%, list=38%, signal=68%
GO_9PLUS0_NON_MOTILE_CILIUM	16	0.442365	1.48225	0	0.132003	0.951	1134	tags=44%, list=23%, signal=57%
GO_LIPID_LOCALIZATION	93	0.214286	1.48106	0.048	0.132123	0.951	2274	tags=46%, list=47%, signal=85%
GO_SOMATIC_RECOMBINATION_OF_IMMUNOGLOBULIN_GENE_SEGMENTS	15	0.371762	1.48105	0.048	0.132041	0.951	2311	tags=67%, list=47%, signal=126%
GO_NEGATIVE_REGULATION_OF_MITOTIC_CELL_CYCLE	90	0.240109	1.48006	0.048	0.132111	0.951	2756	tags=67%, list=57%, signal=151%
GO_SPECIFIC_GRANULE	34	0.300615	1.4766	0	0.132491	0.951	2696	tags=71%, list=55%, signal=157%
GO_NEGATIVE_REGULATION_OF_CHROMOSOME_ORGANIZATION	48	0.345809	1.47614	0	0.132462	0.951	2660	tags=77%, list=55%, signal=168%
GO_REGULATION_OF_ESTABLISHMENT_OF_PROTEIN_LOCALIZATION	192	0.22794	1.47567	0.048	0.132568	0.951	2220	tags=40%, list=46%, signal=70%
GO_ENDODEOXYRIBONUCLEASE_ACTIVITY	15	0.323946	1.47464	0	0.132653	0.951	3021	tags=87%, list=62%, signal=227%
GO_ANCHORING_JUNCTION	206	0.222452	1.47304	0.048	0.132719	0.951	2536	tags=53%, list=52%, signal=106%
GO_POST_EMBRYONIC_DEVELOPMENT	35	0.257811	1.47275	0	0.132817	0.951	2206	tags=51%, list=45%, signal=93%
GO_HISTONE_UBIQUITINATION	24	0.30414	1.47258	0	0.132736	0.951	2834	tags=79%, list=58%, signal=188%
GO_REGULATION_OF_ERYTHROCYTE_DIFFERENTIATION	20	0.395145	1.47185	0.048	0.132669	0.951	2128	tags=60%, list=44%, signal=106%
GO_REGULATION_OF_OSTEOCLAST_DIFFERENTIATION	17	0.405959	1.46887	0.048	0.133124	0.951	1261	tags=29%, list=26%, signal=40%
GO_POSITIVE_REGULATION_OF_LEUKOCYTE_CELL_CELL_ADHESION	49	0.302458	1.46858	0.048	0.133022	0.951	1317	tags=29%, list=27%, signal=39%
GO_SISTER_CHROMATID_SEGREGATION	49	0.380559	1.46788	0	0.132974	0.951	2548	tags=78%, list=52%, signal=161%
GO_CONDENSED_CHROMOSOME_CENTROMERIC_REGION	24	0.30868	1.46612	0	0.13315	0.951	3253	tags=96%, list=67%, signal=287%
GO_PROTEIN_COMPLEX_OLIGOMERIZATION	134	0.235572	1.46598	0.048	0.133069	0.951	2110	tags=41%, list=43%, signal=70%
GO_POSITIVE_REGULATION_OF_MAP_KINASE_ACTIVITY	71	0.222435	1.46583	0.048	0.133033	0.951	1797	tags=34%, list=37%, signal=53%
GO_CATALYTIC_ACTIVITY_ACTING_ON_RNA	83	0.268604	1.46412	0	0.133101	0.951	3021	tags=81%, list=62%, signal=209%
GO_REGULATION_OF_DEFENSE_RESPONSE_TO_VIRUS	19	0.357455	1.46377	0	0.132941	0.951	2602	tags=79%, list=53%, signal=169%
GO_REGULATION_OF_REACTIVE_OXYGEN_SPECIES_METABOLIC_PROCESS	32	0.368439	1.46356	0.048	0.132832	0.951	1536	tags=41%, list=32%, signal=59%
GO_PROTEIN_PHOSPHORYLATED_AMINO_ACID_BINDING	15	0.371876	1.46184	0	0.132817	0.951	2327	tags=67%, list=48%, signal=127%
GO_RNA_EXPORT_FROM_NUCLEUS	39	0.299018	1.46066	0	0.133067	0.951	2485	tags=69%, list=51%, signal=140%
GO_POSITIVE_REGULATION_OF_NUCLEOBASE_CONTAINING_COMPOUND_METABOLIC_PROCESS	69	0.257909	1.46045	0.048	0.132988	0.951	2756	tags=65%, list=57%, signal=148%
GO_FC_RECEPTOR_MEDIATED_STIMULATORY_SIGNALING_PATHWAY	25	0.277891	1.45981	0.048	0.133091	0.951	2665	tags=68%, list=55%, signal=149%
GO_REGULATION_OF_CELL_MATRIX_ADHESION	28	0.299458	1.45952	0.048	0.132933	0.951	2399	tags=61%, list=49%, signal=119%
GO_SITE_OF_DNA_DAMAGE	21	0.333076	1.45867	0	0.133056	0.951	2550	tags=71%, list=52%, signal=149%
GO_GOLGI_ORGANIZATION	31	0.303589	1.45806	0	0.133196	0.951	2429	tags=65%, list=50%, signal=128%
GO_TRANSFERASE_ACTIVITY_TRANSFERRING_ACYL_GROUPS	61	0.281417	1.45654	0	0.133063	0.951	2777	tags=74%, list=57%, signal=169%
GO_REGULATION_OF_PEPTIDYL_TYROSINE_PHOSPHORYLATION	52	0.284006	1.45564	0.048	0.133158	0.951	1274	tags=29%, list=26%, signal=39%
GO_REGULATION_OF_ERBB_SIGNALING_PATHWAY	20	0.283888	1.45488	0	0.133291	0.951	1630	tags=40%, list=33%, signal=60%
GO_CENTROSOME_DUPLICATION	16	0.359764	1.45456	0	0.13334	0.951	2082	tags=63%, list=43%, signal=109%
GO_MYELOID_LEUKOCYTE_ACTIVATION	147	0.220738	1.4531	0.048	0.13339	0.951	2271	tags=44%, list=47%, signal=80%
GO_SKELETAL_SYSTEM_DEVELOPMENT	153	0.26705	1.45146	0.048	0.133544	0.951	1594	tags=33%, list=33%, signal=47%
GO_RESPONSE_TO_NERVE_GROWTH_FACTOR	15	0.352886	1.44753	0.0427447	0.13382	0.951	2530	tags=67%, list=52%, signal=138%
GO_PML_BODY	33	0.37284	1.44739	0	0.133813	0.951	2237	tags=67%, list=46%, signal=122%
GO_APPENDAGE_MORPHOGENESIS	47	0.231396	1.44671	0.048	0.133884	0.951	3017	tags=70%, list=62%, signal=183%
GO_REGULATION_OF_MAPK_CASCADE	171	0.23019	1.44658	0.048	0.133977	0.951	1797	tags=33%, list=37%, signal=51%
GO_TRANSCRIPTIONAL_REPRESSOR_COMPLEX	25	0.275898	1.44536	0	0.134058	0.951	2805	tags=72%, list=58%, signal=169%
GO_REGULATION_OF_CELLULAR_RESPONSE_TO_HEAT	30	0.374955	1.44403	0	0.134369	0.951	2619	tags=83%, list=54%, signal=179%
GO_POSITIVE_REGULATION_OF_SMOOTH_MUSCLE_CELL_PROLIFERATION	27	0.339665	1.44308	0.048	0.13468	0.951	1285	tags=37%, list=26%, signal=50%
GO_DNA_INTEGRITY_CHECKPOINT	48	0.240198	1.44256	0	0.134698	0.951	2071	tags=48%, list=42%, signal=83%
GO_POSITIVE_REGULATION_OF_OSSIFICATION	26	0.33839	1.44208	0.048	0.134742	0.951	1322	tags=31%, list=27%, signal=42%
GO_DAMAGED_DNA_BINDING	21	0.28505	1.44081	0	0.134803	0.951	1846	tags=48%, list=38%, signal=76%
GO_DNA_BIOSYNTHETIC_PROCESS	52	0.285672	1.44043	0	0.134647	0.951	2864	tags=79%, list=59%, signal=189%
GO_SUPEROXIDE_METABOLIC_PROCESS	18	0.293422	1.44032	0	0.134656	0.951	2662	tags=72%, list=55%, signal=159%
GO_SPECIFIC_GRANULE_MEMBRANE	20	0.317653	1.4398	0	0.134552	0.951	2605	tags=70%, list=53%, signal=150%
GO_PROTEIN_DOMAIN_SPECIFIC_BINDING	210	0.213999	1.43865	0.048	0.134665	0.951	2754	tags=58%, list=57%, signal=128%
GO_PEPTIDYL_TYROSINE_MODIFICATION	81	0.25179	1.437	0.048	0.135048	0.951	1920	tags=38%, list=39%, signal=62%
GO_HORMONE_RECEPTOR_BINDING	66	0.228975	1.4359	0.048	0.135233	0.951	2812	tags=65%, list=58%, signal=152%
GO_NUCLEAR_TRANSCRIPTION_FACTOR_COMPLEX	52	0.244327	1.43384	0	0.135587	0.951	1650	tags=38%, list=34%, signal=58%
GO_OXIDOREDUCTASE_ACTIVITY_ACTING_ON_A_SULFUR_GROUP_OF_DONORS	16	0.53897	1.43338	0	0.135804	0.951	56	tags=6%, list=1%, signal=6%
GO_S_ADENOSYLMETHIONINE_DEPENDENT_METHYLTRANSFERASE_ACTIVITY	39	0.315512	1.43297	0	0.135886	0.951	2950	tags=85%, list=61%, signal=213%
GO_MOTOR_ACTIVITY	42	0.491558	1.43271	0	0.135808	0.951	1896	tags=69%, list=39%, signal=112%
GO_POSITIVE_REGULATION_OF_CYTOSKELETON_ORGANIZATION	65	0.275623	1.43187	0.048	0.135917	0.951	2406	tags=52%, list=49%, signal=102%
GO_CELLULAR_RESPONSE_TO_HORMONE_STIMULUS	195	0.243202	1.43009	0.048	0.136242	1	2425	tags=51%, list=50%, signal=97%
GO_ORGANIC_ACID_BIOSYNTHETIC_PROCESS	76	0.271999	1.42841	0.048	0.136741	1	2122	tags=46%, list=44%, signal=80%
GO_PROTEIN_METHYLTRANSFERASE_ACTIVITY	24	0.372378	1.42782	0	0.136651	1	2932	tags=92%, list=60%, signal=229%
GO_HOMEOSTASIS_OF_NUMBER_OF_CELLS	70	0.263292	1.42694	0.048	0.136784	1	2146	tags=47%, list=44%, signal=83%
GO_TAU_PROTEIN_BINDING	16	0.272779	1.42669	0	0.136706	1	2665	tags=69%, list=55%, signal=151%
GO_VESICLE_COAT	20	0.274538	1.42644	0	0.136697	1	2811	tags=75%, list=58%, signal=177%
GO_MAGNESIUM_ION_BINDING	60	0.225854	1.42612	0.048	0.136724	1	2213	tags=43%, list=45%, signal=78%
GO_REGULATION_OF_DNA_BIOSYNTHETIC_PROCESS	32	0.273517	1.42469	0	0.13713	1	2620	tags=69%, list=54%, signal=148%
GO_MITOTIC_SPINDLE_ASSEMBLY	20	0.336014	1.42183	0	0.13739	1	2697	tags=80%, list=55%, signal=178%
GO_RIBONUCLEOPROTEIN_COMPLEX_SUBUNIT_ORGANIZATION	73	0.248486	1.42046	0	0.137449	1	2431	tags=59%, list=50%, signal=116%
GO_LUNG_ALVEOLUS_DEVELOPMENT	16	0.467188	1.42003	0	0.13733	1	1778	tags=63%, list=36%, signal=98%
GO_A_BAND	15	0.351264	1.41995	0	0.13733	1	2072	tags=53%, list=43%, signal=93%
GO_REGULATION_OF_ALPHA_BETA_T_CELL_DIFFERENTIATION	16	0.379947	1.4198	0.049896	0.137211	1	1778	tags=44%, list=36%, signal=69%
GO_UBIQUITIN_BINDING	16	0.412664	1.4177	0	0.137559	1	2434	tags=81%, list=50%, signal=162%
GO_RNA_PHOSPHODIESTER_BOND_HYDROLYSIS_ENDONUCLEOLYTIC	20	0.293076	1.4174	0	0.137594	1	3021	tags=85%, list=62%, signal=223%
GO_POSITIVE_REGULATION_OF_PROTEIN_LOCALIZATION_TO_NUCLEUS	24	0.294504	1.41735	0	0.137516	1	2906	tags=79%, list=60%, signal=195%
GO_MITOTIC_SPINDLE	31	0.270542	1.41721	0	0.137362	1	1620	tags=42%, list=33%, signal=62%
GO_HELICASE_ACTIVITY	34	0.277552	1.4165	0	0.137333	1	2550	tags=68%, list=52%, signal=141%
GO_NUCLEAR_CHROMOSOME_TELOMERIC_REGION	25	0.296956	1.41462	0	0.13769	1	2897	tags=80%, list=59%, signal=196%
GO_ENDOPLASMIC_RETICULUM_ORGANIZATION	17	0.352154	1.4139	0	0.138104	1	2190	tags=65%, list=45%, signal=117%
GO_STEROID_HORMONE_RECEPTOR_ACTIVITY	16	0.42564	1.41388	0.048	0.138118	1	1217	tags=38%, list=25%, signal=50%
GO_MITOTIC_SISTER_CHROMATID_SEGREGATION	41	0.39374	1.41295	0	0.138314	1	2394	tags=73%, list=49%, signal=143%
GO_RESPONSE_TO_TOPOLOGICALLY_INCORRECT_PROTEIN	62	0.209289	1.41279	0.048	0.138267	1	2856	tags=65%, list=59%, signal=154%
GO_CHROMOSOME_TELOMERIC_REGION	33	0.312797	1.41202	0	0.138363	1	1588	tags=45%, list=33%, signal=67%
GO_DNA_TEMPLATED_TRANSCRIPTION_INITIATION	70	0.240613	1.41086	0.048	0.138314	1	3211	tags=76%, list=66%, signal=219%
GO_INTRASPECIES_INTERACTION_BETWEEN_ORGANISMS	17	0.386108	1.4107	0	0.138266	1	1905	tags=59%, list=39%, signal=96%
GO_POSITIVE_REGULATION_OF_CELL_CYCLE_PHASE_TRANSITION	26	0.283937	1.41041	0	0.138349	1	2741	tags=69%, list=56%, signal=157%
GO_PHOSPHATIDYLINOSITOL_4_5_BISPHOSPHATE_BINDING	21	0.311032	1.40938	0.048	0.138415	1	1472	tags=38%, list=30%, signal=54%
GO_ACROSOMAL_VESICLE	22	0.39494	1.40866	0	0.13844	1	1419	tags=50%, list=29%, signal=70%
GO_RESPONSE_TO_CARBOHYDRATE	69	0.262821	1.40762	0.048	0.138681	1	1749	tags=35%, list=36%, signal=53%
GO_DNA_DAMAGE_RESPONSE_SIGNAL_TRANSDUCTION_BY_P53_CLASS_MEDIATOR	37	0.246552	1.40676	0.048	0.138868	1	2128	tags=46%, list=44%, signal=81%
GO_EPIDERMAL_GROWTH_FACTOR_RECEPTOR_SIGNALING_PATHWAY	30	0.331814	1.40659	0	0.13885	1	2056	tags=57%, list=42%, signal=97%
GO_AMIDE_BIOSYNTHETIC_PROCESS	241	0.231943	1.40594	0.048	0.138792	1	3010	tags=71%, list=62%, signal=177%
GO_NEURAL_TUBE_DEVELOPMENT	62	0.243198	1.40562	0.048	0.138639	1	2153	tags=45%, list=44%, signal=80%
GO_HISTONE_METHYLTRANSFERASE_ACTIVITY	18	0.393064	1.40403	0	0.138911	1	2932	tags=94%, list=60%, signal=236%
GO_MUSCLE_CELL_APOPTOTIC_PROCESS	16	0.321717	1.40354	0	0.138938	1	2662	tags=75%, list=55%, signal=165%
GO_BONE_DEVELOPMENT	66	0.254487	1.40292	0.048	0.138991	1	2268	tags=47%, list=47%, signal=87%
GO_GLYCEROPHOSPHOLIPID_METABOLIC_PROCESS	42	0.352255	1.40245	0	0.139058	1	2582	tags=76%, list=53%, signal=161%
GO_ATP_DEPENDENT_CHROMATIN_REMODELING	17	0.363261	1.40191	0	0.139242	1	2823	tags=88%, list=58%, signal=209%
GO_CELLULAR_RESPONSE_TO_EXTERNAL_STIMULUS	103	0.257368	1.40104	0.048	0.139334	1	2153	tags=45%, list=44%, signal=78%
GO_RNA_DEPENDENT_DNA_BIOSYNTHETIC_PROCESS	22	0.36236	1.40062	0	0.139449	1	2620	tags=82%, list=54%, signal=176%
GO_RESPONSE_TO_AMINO_ACID_STARVATION	23	0.252462	1.39917	0	0.139664	1	2343	tags=57%, list=48%, signal=108%
GO_NEURAL_TUBE_FORMATION	47	0.258518	1.39623	0.048	0.1406	1	2712	tags=64%, list=56%, signal=143%
GO_REPLICATION_FORK	16	0.348713	1.39348	0	0.141296	1	2977	tags=94%, list=61%, signal=240%
GO_REGULATION_OF_CARBOHYDRATE_CATABOLIC_PROCESS	20	0.452877	1.39196	0	0.141767	1	2089	tags=75%, list=43%, signal=131%
GO_EXOPEPTIDASE_ACTIVITY	31	0.246058	1.39149	0	0.14189	1	2475	tags=55%, list=51%, signal=111%
GO_PROTEIN_HETEROOLIGOMERIZATION	33	0.384006	1.38984	0	0.142247	1	2268	tags=67%, list=47%, signal=124%
GO_TELOMERE_MAINTENANCE_VIA_TELOMERE_LENGTHENING	26	0.381454	1.38844	0	0.142497	1	2620	tags=85%, list=54%, signal=182%
GO_STEROID_HORMONE_RECEPTOR_BINDING	34	0.260244	1.38802	0.048	0.142614	1	1730	tags=41%, list=36%, signal=63%
GO_ACTIN_FILAMENT_DEPOLYMERIZATION	21	0.386672	1.388	0	0.142536	1	2076	tags=67%, list=43%, signal=116%
GO_KINASE_INHIBITOR_ACTIVITY	26	0.215416	1.38626	0.048	0.142927	1	560	tags=15%, list=11%, signal=17%
GO_TRANSLATION_REGULATOR_ACTIVITY_NUCLEIC_ACID_BINDING	39	0.251986	1.38548	0.048	0.143073	1	3167	tags=79%, list=65%, signal=225%
GO_NEGATIVE_REGULATION_OF_CELLULAR_PROTEIN_CATABOLIC_PROCESS	20	0.30579	1.38455	0.048	0.14317	1	2519	tags=65%, list=52%, signal=134%
GO_INTRACILIARY_TRANSPORT	17	0.36285	1.38325	0	0.142854	1	3110	tags=100%, list=64%, signal=275%
GO_CELL_MATRIX_ADHESION	56	0.269188	1.38092	0.048	0.143959	1	2399	tags=52%, list=49%, signal=101%
GO_PRERIBOSOME	17	0.325759	1.38088	0	0.143882	1	2262	tags=65%, list=46%, signal=120%
GO_SIGNAL_TRANSDUCTION_IN_RESPONSE_TO_DNA_DAMAGE	41	0.229662	1.37608	0.048	0.14461	1	2904	tags=66%, list=60%, signal=162%
GO_ORGANELLE_DISASSEMBLY	25	0.389749	1.37503	0	0.144852	1	2119	tags=64%, list=43%, signal=113%
GO_REGULATION_OF_MULTICELLULAR_ORGANISM_GROWTH	15	0.375758	1.37438	0	0.144793	1	2506	tags=73%, list=51%, signal=151%
GO_REGULATION_OF_ALPHA_BETA_T_CELL_ACTIVATION	17	0.342859	1.37162	0.048	0.14522	1	2232	tags=53%, list=46%, signal=97%
GO_STEROID_HORMONE_MEDIATED_SIGNALING_PATHWAY	61	0.268267	1.36916	0.048	0.145747	1	2745	tags=64%, list=56%, signal=145%
GO_VESICLE_TARGETING	21	0.371359	1.36788	0	0.145896	1	2070	tags=62%, list=42%, signal=107%
GO_NEGATIVE_REGULATION_OF_CELL_POPULATION_PROLIFERATION	198	0.251242	1.36765	0.048	0.145757	1	1118	tags=23%, list=23%, signal=28%
GO_CELLULAR_AMIDE_METABOLIC_PROCESS	291	0.218915	1.36605	0.048	0.146286	1	3018	tags=70%, list=62%, signal=172%
GO_GLUCOSE_METABOLIC_PROCESS	29	0.308786	1.36307	0	0.147159	1	1633	tags=41%, list=34%, signal=62%
GO_PROTEIN_IMPORT	54	0.223074	1.36225	0.048	0.147215	1	2555	tags=57%, list=52%, signal=119%
GO_NUCLEUS_ORGANIZATION	29	0.319163	1.36138	0.048	0.14737	1	2146	tags=55%, list=44%, signal=98%
GO_POSITIVE_REGULATION_OF_DNA_BIOSYNTHETIC_PROCESS	17	0.363558	1.36	0	0.147655	1	2598	tags=82%, list=53%, signal=176%
GO_PROTEIN_CONTAINING_COMPLEX_SCAFFOLD_ACTIVITY	26	0.374316	1.35973	0	0.147502	1	1797	tags=58%, list=37%, signal=91%
GO_MYELOID_CELL_DEVELOPMENT	21	0.303118	1.35876	0.048	0.147581	1	2268	tags=52%, list=47%, signal=98%
GO_REGULATION_OF_EPIDERMAL_CELL_DIFFERENTIATION	20	0.430909	1.35803	0	0.147651	1	943	tags=40%, list=19%, signal=49%
GO_NEURAL_NUCLEUS_DEVELOPMENT	23	0.282838	1.35787	0.048	0.147606	1	3103	tags=83%, list=64%, signal=226%
GO_IRE1_MEDIATED_UNFOLDED_PROTEIN_RESPONSE	21	0.258843	1.35698	0	0.147707	1	2486	tags=62%, list=51%, signal=126%
GO_MORPHOGENESIS_OF_EMBRYONIC_EPITHELIUM	59	0.246883	1.35601	0.048	0.147821	1	1592	tags=34%, list=33%, signal=50%
GO_RNA_PHOSPHODIESTER_BOND_HYDROLYSIS	39	0.272147	1.35565	0	0.147991	1	3021	tags=82%, list=62%, signal=214%
GO_CUL3_RING_UBIQUITIN_LIGASE_COMPLEX	15	0.373257	1.355	0	0.147869	1	1665	tags=53%, list=34%, signal=81%
GO_ENDOSOME_TO_LYSOSOME_TRANSPORT	18	0.324088	1.35427	0.048	0.147998	1	3058	tags=78%, list=63%, signal=208%
GO_HISTONE_H3_K4_METHYLATION	22	0.466834	1.35384	0	0.148095	1	2258	tags=82%, list=46%, signal=152%
GO_CULLIN_RING_UBIQUITIN_LIGASE_COMPLEX	49	0.205283	1.35358	0.048	0.148178	1	2747	tags=61%, list=56%, signal=139%
GO_RIBONUCLEASE_ACTIVITY	30	0.28249	1.35072	0	0.149003	1	3021	tags=83%, list=62%, signal=218%
GO_POSITIVE_REGULATION_OF_HEMOPOIESIS	55	0.274515	1.35048	0.049896	0.148967	1	2128	tags=44%, list=44%, signal=77%
GO_NUCLEOSOME_BINDING	25	0.386708	1.34999	0	0.148958	1	1160	tags=36%, list=24%, signal=47%
GO_TUBE_CLOSURE	39	0.262725	1.34866	0.048	0.149629	1	2636	tags=62%, list=54%, signal=133%
GO_STEROL_BIOSYNTHETIC_PROCESS	23	0.262667	1.34383	0.048	0.15097	1	2959	tags=78%, list=61%, signal=198%
GO_CELLULAR_AMINO_ACID_CATABOLIC_PROCESS	18	0.291494	1.34316	0.048	0.151242	1	889	tags=28%, list=18%, signal=34%
GO_PHOSPHOPROTEIN_PHOSPHATASE_ACTIVITY	48	0.284888	1.343	0.048	0.151213	1	2325	tags=50%, list=48%, signal=95%
GO_REGULATION_OF_CHROMOSOME_SEGREGATION	32	0.419365	1.3428	0	0.151256	1	2548	tags=88%, list=52%, signal=182%
GO_PROTEIN_N_TERMINUS_BINDING	38	0.306465	1.34246	0	0.151328	1	3008	tags=87%, list=62%, signal=225%
GO_ENTRY_INTO_OTHER_ORGANISM_INVOLVED_IN_SYMBIOTIC_INTERACTION	38	0.23272	1.33933	0.0407451	0.152138	1	2224	tags=50%, list=46%, signal=91%
GO_DNA_PACKAGING	49	0.388231	1.33896	0	0.152369	1	2246	tags=65%, list=46%, signal=120%
GO_REGULATION_OF_HISTONE_METHYLATION	24	0.381369	1.33665	0	0.153094	1	2388	tags=75%, list=49%, signal=146%
GO_HIPPOCAMPUS_DEVELOPMENT	31	0.308182	1.3365	0.048	0.153042	1	2302	tags=52%, list=47%, signal=97%
GO_PROTEIN_STABILIZATION	50	0.205131	1.3364	0.048	0.153005	1	2625	tags=58%, list=54%, signal=124%
GO_UBIQUITIN_LIKE_PROTEIN_BINDING	24	0.389801	1.3329	0	0.154461	1	2434	tags=79%, list=50%, signal=157%
GO_SMAD_BINDING	25	0.390464	1.33271	0.048	0.154531	1	2377	tags=60%, list=49%, signal=117%
GO_REGULATION_OF_CHROMOSOME_SEPARATION	17	0.417191	1.33161	0	0.15457	1	2548	tags=88%, list=52%, signal=184%
GO_METAPHASE_ANAPHASE_TRANSITION_OF_CELL_CYCLE	17	0.417191	1.33161	0	0.154673	1	2548	tags=88%, list=52%, signal=184%
GO_PHOSPHOLIPID_TRANSPORTER_ACTIVITY	17	0.280695	1.33066	0.048	0.155017	1	2145	tags=53%, list=44%, signal=94%
GO_REGULATION_OF_TELOMERE_MAINTENANCE_VIA_TELOMERE_LENGTHENING	21	0.383991	1.32924	0	0.155677	1	2620	tags=86%, list=54%, signal=185%
GO_REGULATION_OF_TELOMERE_MAINTENANCE	27	0.335327	1.32858	0	0.155958	1	2846	tags=85%, list=58%, signal=204%
GO_POSITIVE_REGULATION_OF_MRNA_CATABOLIC_PROCESS	21	0.455513	1.32718	0	0.156435	1	2242	tags=76%, list=46%, signal=141%
GO_NEGATIVE_REGULATION_OF_SMALL_GTPASE_MEDIATED_SIGNAL_TRANSDUCTION	17	0.392686	1.327	0	0.156538	1	1861	tags=59%, list=38%, signal=95%
GO_POSITIVE_REGULATION_OF_LEUKOCYTE_MEDIATED_IMMUNITY	29	0.254799	1.32645	0.048	0.156759	1	2311	tags=52%, list=47%, signal=98%
GO_MIDBODY	55	0.294536	1.32621	0	0.156668	1	2944	tags=82%, list=60%, signal=204%
GO_VESICLE_CYTOSKELETAL_TRAFFICKING	15	0.47275	1.3229	0	0.157857	1	1818	tags=73%, list=37%, signal=117%
GO_REGULATION_OF_SISTER_CHROMATID_SEGREGATION	24	0.420091	1.32289	0	0.157778	1	2548	tags=88%, list=52%, signal=182%
GO_T_CELL_DIFFERENTIATION_INVOLVED_IN_IMMUNE_RESPONSE	16	0.427686	1.32036	0	0.158645	1	1778	tags=63%, list=36%, signal=98%
GO_ALPHA_BETA_T_CELL_ACTIVATION	27	0.300781	1.31919	0.048	0.159022	1	1778	tags=37%, list=36%, signal=58%
GO_PEPTIDE_BIOSYNTHETIC_PROCESS	205	0.228723	1.31895	0.048	0.159022	1	3451	tags=85%, list=71%, signal=280%
GO_KINETOCHORE	33	0.298299	1.31833	0	0.159268	1	3253	tags=94%, list=67%, signal=281%
GO_REGULATION_OF_CILIUM_ASSEMBLY	17	0.417418	1.31827	0	0.159222	1	2385	tags=82%, list=49%, signal=161%
GO_SNRNA_TRANSCRIPTION	15	0.330176	1.31536	0	0.160353	1	2254	tags=67%, list=46%, signal=124%
GO_UBIQUITIN_DEPENDENT_ERAD_PATHWAY	20	0.255607	1.3147	0	0.160518	1	2856	tags=75%, list=59%, signal=180%
GO_COFACTOR_BIOSYNTHETIC_PROCESS	64	0.212708	1.31365	0.048	0.161242	1	3513	tags=84%, list=72%, signal=298%
GO_INTRACELLULAR_RECEPTOR_SIGNALING_PATHWAY	95	0.248612	1.31326	0.048	0.161484	1	2613	tags=58%, list=54%, signal=122%
GO_DNA_METHYLATION	20	0.355089	1.3119	0	0.162123	1	2805	tags=85%, list=58%, signal=199%
GO_DEOXYRIBONUCLEASE_ACTIVITY	20	0.340799	1.31172	0	0.162002	1	3021	tags=90%, list=62%, signal=236%
GO_MICROTUBULE_MOTOR_ACTIVITY	25	0.507893	1.31132	0	0.162154	1	1116	tags=48%, list=23%, signal=62%
GO_REGULATION_OF_CELLULAR_PROTEIN_CATABOLIC_PROCESS	65	0.232286	1.31095	0.048	0.162173	1	3266	tags=77%, list=67%, signal=230%
GO_LYMPHOCYTE_HOMEOSTASIS	16	0.393941	1.30968	0	0.162582	1	1778	tags=56%, list=36%, signal=88%
GO_CELLULAR_RESPONSE_TO_STEROID_HORMONE_STIMULUS	80	0.26519	1.30896	0.048	0.162791	1	2767	tags=63%, list=57%, signal=142%
GO_CILIARY_MEMBRANE	15	0.504359	1.30347	0	0.165764	1	1367	tags=60%, list=28%, signal=83%
GO_IN_UTERO_EMBRYONIC_DEVELOPMENT	116	0.225636	1.30206	0.048	0.166502	1	2717	tags=56%, list=56%, signal=124%
GO_PROTEIN_LOCALIZATION_TO_CHROMOSOME	18	0.3733	1.30184	0	0.166528	1	1588	tags=50%, list=33%, signal=74%
GO_REPRODUCTIVE_SYSTEM_DEVELOPMENT	122	0.268723	1.30159	0.048	0.166562	1	2206	tags=43%, list=45%, signal=77%
GO_RESPONSE_TO_GAMMA_RADIATION	15	0.303842	1.30064	0	0.166945	1	3238	tags=93%, list=66%, signal=277%
GO_NUCLEOTIDE_EXCISION_REPAIR	36	0.27327	1.30005	0	0.167109	1	2977	tags=81%, list=61%, signal=206%
GO_NON_MOTILE_CILIUM_ASSEMBLY	18	0.279596	1.29998	0	0.167141	1	3032	tags=83%, list=62%, signal=220%
GO_TRANSCRIPTION_ELONGATION_FACTOR_COMPLEX	16	0.341363	1.29952	0	0.167168	1	3214	tags=100%, list=66%, signal=293%
GO_RESPONSE_TO_IONIZING_RADIATION	51	0.247393	1.29933	0.048	0.167258	1	2902	tags=71%, list=60%, signal=173%
GO_SIGNAL_SEQUENCE_BINDING	15	0.347522	1.29838	0	0.167786	1	2316	tags=67%, list=48%, signal=127%
GO_CILIARY_PLASM	22	0.497957	1.29579	0	0.169326	1	327	tags=18%, list=7%, signal=19%
GO_PH_REDUCTION	18	0.267147	1.29576	0.048	0.169243	1	2179	tags=50%, list=45%, signal=90%
GO_CARDIAC_MUSCLE_CELL_PROLIFERATION	20	0.314516	1.29456	0.048	0.169729	1	1562	tags=40%, list=32%, signal=59%
GO_RNA_POLYMERASE_BINDING	20	0.388919	1.29162	0	0.171126	1	2405	tags=80%, list=49%, signal=157%
GO_GOLGI_VESICLE_BUDDING	17	0.282169	1.2912	0	0.171211	1	2070	tags=53%, list=42%, signal=92%
GO_CELLULAR_RESPONSE_TO_ABIOTIC_STIMULUS	97	0.220962	1.28814	0.048	0.172518	1	2409	tags=47%, list=49%, signal=92%
GO_ATP_HYDROLYSIS_COUPLED_CATION_TRANSMEMBRANE_TRANSPORT	18	0.316952	1.28777	0.048	0.172559	1	2754	tags=78%, list=57%, signal=178%
GO_PHOSPHATIDYLINOSITOL_METABOLIC_PROCESS	23	0.434095	1.28695	0	0.172935	1	2538	tags=87%, list=52%, signal=181%
GO_OVARIAN_FOLLICLE_DEVELOPMENT	15	0.286448	1.286	0.048	0.173244	1	3220	tags=80%, list=66%, signal=235%
GO_CELLULAR_RESPONSE_TO_EXTRACELLULAR_STIMULUS	86	0.235208	1.28343	0.048	0.174515	1	2371	tags=50%, list=49%, signal=96%
GO_CIS_GOLGI_NETWORK	18	0.458497	1.28317	0	0.174741	1	1734	tags=67%, list=36%, signal=103%
GO_DNA_MODIFICATION	33	0.329073	1.27898	0	0.177538	1	2374	tags=67%, list=49%, signal=129%
GO_AUTOPHAGY_OF_MITOCHONDRION	22	0.418156	1.27884	0	0.177481	1	2119	tags=68%, list=43%, signal=120%
GO_HORMONE_MEDIATED_SIGNALING_PATHWAY	64	0.261821	1.27748	0.048	0.178273	1	2745	tags=63%, list=56%, signal=141%
GO_REGULATION_OF_MEGAKARYOCYTE_DIFFERENTIATION	22	0.567133	1.2757	0	0.178957	1	1605	tags=77%, list=33%, signal=115%
GO_HYDROLASE_ACTIVITY_HYDROLYZING_O_GLYCOSYL_COMPOUNDS	16	0.320298	1.27362	0	0.180287	1	2454	tags=69%, list=50%, signal=138%
GO_REGULATION_OF_MICROTUBULE_POLYMERIZATION	17	0.467979	1.27187	0	0.181799	1	49	tags=6%, list=1%, signal=6%
GO_NUCLEAR_DNA_REPLICATION	15	0.310416	1.26666	0	0.184871	1	3364	tags=100%, list=69%, signal=322%
GO_HISTONE_H4_ACETYLATION	19	0.327754	1.26349	0	0.186636	1	2160	tags=63%, list=44%, signal=113%
GO_RNA_POLYMERASE_II_TRANSCRIPTION_FACTOR_COMPLEX	41	0.271858	1.26197	0	0.187377	1	2973	tags=78%, list=61%, signal=198%
GO_ATP_DEPENDENT_MICROTUBULE_MOTOR_ACTIVITY	16	0.550972	1.26054	0	0.187996	1	1896	tags=81%, list=39%, signal=133%
GO_TELOMERE_CAPPING	18	0.370354	1.25265	0	0.192238	1	1516	tags=50%, list=31%, signal=72%
GO_CYTOPLASMIC_MICROTUBULE_ORGANIZATION	19	0.431368	1.24804	0	0.195593	1	2399	tags=84%, list=49%, signal=165%
GO_AUTOPHAGOSOME_ORGANIZATION	27	0.420524	1.24671	0	0.196113	1	2461	tags=85%, list=51%, signal=171%
GO_KINESIN_COMPLEX	16	0.447631	1.24435	0	0.197249	1	1827	tags=69%, list=37%, signal=110%
GO_NEGATIVE_REGULATION_OF_RNA_METABOLIC_PROCESS	16	0.312861	1.24076	0	0.199291	1	2431	tags=69%, list=50%, signal=137%
GO_EXONUCLEASE_ACTIVITY_ACTIVE_WITH_EITHER_RIBO_OR_DEOXYRIBONUCLEIC_ACIDS_AND_PRODUCING_5_PHOSPHOMONOESTERS	20	0.340416	1.24068	0	0.199263	1	2679	tags=80%, list=55%, signal=177%
GO_SITE_OF_DOUBLE_STRAND_BREAK	18	0.308001	1.2402	0	0.199444	1	2550	tags=67%, list=52%, signal=139%
GO_LIGASE_ACTIVITY_FORMING_CARBON_NITROGEN_BONDS	16	0.247825	1.23708	0.048	0.201037	1	2069	tags=44%, list=42%, signal=76%
GO_NUCLEAR_PORE	30	0.287126	1.2358	0	0.201677	1	2555	tags=70%, list=52%, signal=146%
GO_PEPTIDE_N_ACETYLTRANSFERASE_ACTIVITY	20	0.413404	1.21972	0	0.212926	1	2157	tags=75%, list=44%, signal=134%
GO_FATTY_ACID_DERIVATIVE_BIOSYNTHETIC_PROCESS	18	0.342525	1.20542	0	0.224322	1	2087	tags=61%, list=43%, signal=106%
GO_N_ACETYLTRANSFERASE_ACTIVITY	21	0.387836	1.1974	0	0.231304	1	2157	tags=71%, list=44%, signal=128%
GO_PROTEIN_SUMOYLATION	19	0.382039	1.196	0	0.232967	1	2708	tags=89%, list=56%, signal=201%
GO_TORC1_SIGNALING	16	0.460052	1.18919	0	0.239333	1	1486	tags=63%, list=30%, signal=90%
GO_RNA_POLYMERASE_COMPLEX	20	0.309822	1.18645	0	0.241452	1	2920	tags=85%, list=60%, signal=211%
GO_NEGATIVE_REGULATION_OF_HISTONE_MODIFICATION	16	0.371931	1.18562	0	0.241571	1	2741	tags=88%, list=56%, signal=199%
GO_THIOESTER_BIOSYNTHETIC_PROCESS	17	0.318457	1.1843	0	0.242554	1	2996	tags=88%, list=61%, signal=228%
GO_UBIQUITIN_LIKE_PROTEIN_SPECIFIC_PROTEASE_ACTIVITY	36	0.411511	1.18072	0	0.245757	1	2524	tags=86%, list=52%, signal=177%

## Sheet: Supplementary Data 1e
Supplementary Data 1e. Universally up-regulated categories in HEK293T cells of C9orf89-CKO, MAGI2-CKO, MLPH-CKO, and RHBDD2-CKO.
Category name
GO_ACROSOMAL_VESICLE
GO_ATPASE_ACTIVITY_COUPLED
GO_B_CELL_DIFFERENTIATION
GO_CELL_ADHESION_MEDIATED_BY_INTEGRIN
GO_CELL_DIVISION
GO_CELLULAR_COMPONENT_ASSEMBLY_INVOLVED_IN_MORPHOGENESIS
GO_CELLULAR_RESPONSE_TO_TOPOLOGICALLY_INCORRECT_PROTEIN
GO_CILIARY_BASAL_BODY
GO_COATED_MEMBRANE
GO_CULLIN_RING_UBIQUITIN_LIGASE_COMPLEX
GO_CYTOKINE_ACTIVITY
GO_CYTOKINESIS
GO_DAMAGED_DNA_BINDING
GO_ENDOSOMAL_TRANSPORT
GO_ENTRY_INTO_OTHER_ORGANISM_INVOLVED_IN_SYMBIOTIC_INTERACTION
GO_EXOPEPTIDASE_ACTIVITY
GO_HUMORAL_IMMUNE_RESPONSE
GO_INSULIN_RECEPTOR_SIGNALING_PATHWAY
GO_KINASE_REGULATOR_ACTIVITY
GO_KINESIN_COMPLEX
GO_LIPOPROTEIN_BIOSYNTHETIC_PROCESS
GO_MACROAUTOPHAGY
GO_MAINTENANCE_OF_LOCATION_IN_CELL
GO_MAINTENANCE_OF_PROTEIN_LOCATION
GO_MEMBRANE_DOCKING
GO_MICROTUBULE_ASSOCIATED_COMPLEX
GO_MIDBODY
GO_MITOTIC_NUCLEAR_DIVISION
GO_MITOTIC_SPINDLE_ORGANIZATION
GO_MOTOR_ACTIVITY
GO_MUSCLE_FIBER_DEVELOPMENT
GO_NEGATIVE_REGULATION_OF_AUTOPHAGY
GO_NEGATIVE_REGULATION_OF_CHROMOSOME_ORGANIZATION
GO_NEGATIVE_REGULATION_OF_ERK1_AND_ERK2_CASCADE
GO_NEGATIVE_REGULATION_OF_MAPK_CASCADE
GO_PLATELET_ACTIVATION
GO_POSITIVE_REGULATION_OF_ACTIN_FILAMENT_POLYMERIZATION
GO_POSITIVE_REGULATION_OF_AUTOPHAGY
GO_POSITIVE_REGULATION_OF_INTRACELLULAR_PROTEIN_TRANSPORT
GO_POSITIVE_REGULATION_OF_INTRACELLULAR_TRANSPORT
GO_PROTEIN_HETEROOLIGOMERIZATION
GO_PROTEIN_MONOUBIQUITINATION
GO_PROTEIN_N_TERMINUS_BINDING
GO_REGULATION_OF_AUTOPHAGY
GO_REGULATION_OF_CALCIUM_MEDIATED_SIGNALING
GO_REGULATION_OF_CELL_CYCLE_ARREST
GO_REGULATION_OF_CELL_SHAPE
GO_REGULATION_OF_CYCLIN_DEPENDENT_PROTEIN_KINASE_ACTIVITY
GO_REGULATION_OF_ESTABLISHMENT_OF_PROTEIN_LOCALIZATION_TO_MITOCHONDRION
GO_REGULATION_OF_MACROAUTOPHAGY
GO_RESPONSE_TO_INSULIN
GO_RESPONSE_TO_LIGHT_STIMULUS
GO_RESPONSE_TO_TYPE_I_INTERFERON
GO_RNA_METABOLIC_PROCESS
GO_SEGMENTATION
GO_SIGNAL_TRANSDUCTION_IN_RESPONSE_TO_DNA_DAMAGE
GO_SPHINGOLIPID_BIOSYNTHETIC_PROCESS
GO_T_CELL_DIFFERENTIATION
GO_TIGHT_JUNCTION
GO_TRANSFERASE_COMPLEX_TRANSFERRING_PHOSPHORUS_CONTAINING_GROUPS
GO_UBIQUITIN_LIGASE_COMPLEX
GO_UBIQUITIN_LIKE_PROTEIN_BINDING
GO_UBIQUITIN_LIKE_PROTEIN_TRANSFERASE_ACTIVITY
GO_VACUOLAR_MEMBRANE
GO_VACUOLE_ORGANIZATION
GO_VESICLE_CYTOSKELETAL_TRAFFICKING

## Sheet: Supplementary Data 1f
Supplementary Data 1f. Summary of GSEA details of the category “CYTOKINE ACTIVITY” in HEK293T cells of C9orf89-CKO, MAGI2-CKO, MLPH-CKO, and RHBDD2-CKO
C9orf89-CKO					MAGI2-CKO					MLPH-CKO					RHBDD2-CKO
SYMBOL	RANK IN GENE LIST	RANK METRIC SCORE	RUNNING ES	CORE ENRICHMENT	SYMBOL	RANK IN GENE LIST	RANK METRIC SCORE	RUNNING ES	CORE ENRICHMENT	SYMBOL	RANK IN GENE LIST	RANK METRIC SCORE	RUNNING ES	CORE ENRICHMENT	SYMBOL	RANK IN GENE LIST	RANK METRIC SCORE	RUNNING ES	CORE ENRICHMENT
CXCL12	43	50.9681	0.45716	Yes	CXCL12	52	73.7581	0.511973	Yes	CXCL12	63	17.2229	0.34601	Yes	CXCL12	24	230.663	0.899628	Yes
FLT3LG	54	24.6279	0.680882	Yes	THPO	82	18.7227	0.639117	Yes	THPO	76	11.0422	0.574536	Yes	CKLF	131	5.27412	0.898477	Yes
EPO	121	6.93983	0.727384	Yes	FLT3LG	91	16.5383	0.754565	Yes	CXCL16	221	3.87389	0.621786	Yes	C5	186	3.67294	0.901759	Yes
CKLF	188	4.20738	0.748774	Yes	INHA	249	4.99403	0.761887	Yes	C5	564	2.17878	0.586889	Yes	CXCL16	207	3.40329	0.910986	Yes
CXCL16	190	4.1517	0.786668	Yes	IL23A	419	3.15577	0.754079	No	CD70	598	2.12554	0.62365	Yes	BMP3	588	1.86623	0.840035	No
TNFSF4	206	3.82436	0.817888	Yes	CXCL16	616	2.5074	0.73688	No	TGFB1	727	1.90127	0.633339	Yes	CMTM1	641	1.77729	0.836294	No
C5	364	2.50329	0.799795	No	TNFSF13	777	2.14942	0.723564	No	CRLF1	837	1.76261	0.644597	Yes	TXLNA	852	1.62288	0.799404	No
INHBB	479	2.18168	0.790002	No	TGFB3	934	1.94353	0.709506	No	GRN	880	1.72943	0.67094	Yes	TGFB1	1274	1.43192	0.718304	No
TGFB1	587	1.90076	0.779461	No	TSLP	1088	1.78845	0.694887	No	CMTM1	883	1.72677	0.706647	Yes	GRN	1747	1.30493	0.626202	No
GRN	1108	1.43283	0.656503	No	BMP4	1243	1.67278	0.679272	No	TXLNA	1715	1.31217	0.538426	No	BMP7	2662	0.772377	0.440972	No
TXLNA	1232	1.37984	0.636986	No	GRN	1341	1.60565	0.673337	No	GPI	2581	0.749827	0.350415	No	TIMP1	3365	0.68252	0.299055	No
WNT5A	2284	0.76315	0.368868	No	GDF7	1867	1.39596	0.589669	No	CMTM7	2652	0.739144	0.349415	No	WNT5A	3374	0.68139	0.30008	No
GPI	2437	0.741717	0.335894	No	TIMP1	1913	1.38145	0.591415	No	GDF6	3353	0.628303	0.197718	No	CMTM7	3457	0.670498	0.285819	No
VEGFA	2440	0.741434	0.342185	No	TXLNA	2002	1.35707	0.585327	No	BMP2	3501	0.583005	0.175312	No	GDF7	3636	0.636547	0.251652	No
[truncated: 15 more rows]

## Sheet: Supplementary Data 1g
Supplementary Data 1g. Summary of GSEA details of the category “CELL ADHESION MEDIATED BY INTEGRIN” in HEK293T cells of C9orf89-CKO, MAGI2-CKO, MLPH-CKO, and RHBDD2-CKO
[truncated: 27 more rows]
