# Supplementary material for: Indirect CRISPR screening with photoconversion revealed key factors of drug resistance with cell–cell interactions
Source: Commun Biol. 2023 Jun 1;6:582. doi: 10.1038/s42003-023-04941-9 (PMC10235018; doi:10.1038/s42003-023-04941-9)
Supplement: Supplementary file 5 — Supplementary Data 2 [file 42003_2023_4941_MOESM5_ESM.xlsx]

## Sheet: Supplementary Data 2
Supplementary Data 2. Summary of patient clinical records and immunostainability of peritumoral fibroblasts (n = 60)
Sample ID	Gender	Age (years) at diagnosis	pT category	Tumor size	UICC stage	OS in days (10/2021)	OS status (10/2021)	Immunostainability score
								C9orf89	MAGI2	MLPH	RHBDD2	CXCL12
1	Female	71	pT3	25mm	IIA	1512	Dead	2+	2+	2+	2+	-
2	Male	83	pT1c	41mm	IB	2278	Censored	2+	2+	2+	2+	-
3	Male	67	pT3	42mm	IIA	388	Dead	-	1+	2+	-	-
4	Male	68	pT3	45mm	IIB	907	Dead	2+	2+	2+	2+	-
5	Male	68	pT3	42mm	IIB	617	Dead	2+	-	2+	1+	-
6	Female	73	pT4	25mm	III	2006	Dead	2+	2+	2+	2+	-
7	Male	62	pT3	22mm	IIB	231	Dead	2+	2+	1+	-	-
8	Male	63	pT3	24mm	IIA	2178	Censored	2+	1+	1+	2+	1+
9	Male	63	pT3	28mm	IIB	347	Dead	-	-	1+	1+	2+
10	Female	71	pT1c	14mm	IA	4256	Alive	2+	2+	2+	2+	-
11	Female	63	pT3	32mm	IV	699	Dead	2+	2+	2+	2+	-
12	Female	58	pT1a	1mm	IA	2957	Dead	2+	1+	2+	-	2+
13	Female	79	pT1c	20mm	IA	3482	Censored	2+	2+	2+	2+	2+
14	Male	66	pT4	48mm	IV	236	Dead	-	-	-	2+	-
15	Female	67	pT3	35mm	IV	881	Dead	2+	2+	2+	2+	-
16	Male	71	pT1c	15mm	IV	702	Dead	-	-	-	2+	1+
17	Female	51	pT3	45mm	IIB	351	Dead	2+	2+	2+	-	1+
18	Female	74	pT4	45mm	III	259	Dead	2+	2+	2+	-	2+
19	Male	73	pT3	35mm	IV	416	Dead	-	-	1+	-	2+
20	Male	76	pT3	25mm	IIB	2967	Alive	2+	2+	2+	2+	-
21	Female	78	pT4	45mm	IV	384	Dead	2+	2+	2+	-	2+
22	Male	76	pT3	12mm	IIA	3000	Alive	2+	2+	2+	2+	2+
23	Male	50	pT3	22mm	IIB	242	Dead	2+	2+	2+	2+	1+
24	Male	54	pT3	20mm	IIA	1220	Dead	2+	2+	2+	2+	-
25	Male	54	pT3	25mm	IIB	485	Dead	2+	-	2+	1+	-
26	Male	67	pT4	50mm	III	281	Dead	-	-	2+	-	2+
27	Male	73	pT4	35mm	III	1013	Dead	2+	2+	1+	2+	-
28	Male	73	pT4	38mm	III	231	Dead	-	-	-	1+	2+
29	Male	77	pT3	23mm	IIA	2690	Dead	-	-	-	2+	-
30	Female	66	pT3	25mm	IIB	2581	Dead	-	1+	-	2+	-
31	Male	58	pT3	35mm	IIB	59	Dead	-	-	-	-	2+
32	Male	50	pT3	48mm	IIA	1353	Dead	-	1+	1+	2+	2+
33	Male	69	pT3	25mm	IIB	213	Censored	2+	2+	2+	-	-
34	Male	77	pT3	55mm	IIB	214	Dead	2+	1+	2+	2+	-
35	Female	80	pT3	22mm	IIA	708	Dead	1+	1+	2+	2+	2+
36	Female	78	pT3	25mm	IIB	2415	Dead	2+	2+	2+	2+	-
37	Male	66	pT3	35mm	IIA	1970	Dead	2+	2+	2+	2+	-
38	Male	79	pT3	27mm	IIA	632	Dead	-	-	-	-	2+
39	Female	80	pT3	18mm	IIB	2800	Alive	2+	2+	1+	2+	-
40	Male	78	pT4	52mm	IV	1499	Dead	2+	2+	-	2+	1+
41	Female	60	pT1c	19mm	IA	2611	Dead	2+	2+	-	-	2+
42	Male	71	pT1c	13mm	IA	1626	Censored	1+	-	-	1+	2+
43	Female	81	pT3	45mm	IIB	580	Dead	1+	-	-	2+	-
44	Male	71	pT3	30mm	IIA	769	Dead	2+	2+	-	2+	-
45	Male	72	pT3	32mm	IIB	2517	Alive	2+	2+	1+	2+	2+
46	Female	70	pT3	30mm	IIB	243	Dead	2+	-	-	1+	-
47	Male	67	pT4	69mm	IV	108	Dead	-	-	-	-	1+
48	Male	67	pT4	45mm	III	720	Dead	2+	2+	-	2+	-
49	Male	44	pT4	26mm	III	360	Dead	-	-	-	-	-
50	Male	80	pT3	34mm	IIB	638	Dead	2+	-	-	2+	1+
51	Female	57	pT2	50mm	IIB	937	Dead	1+	-	-	1+	2+
52	Male	73	pT3	50mm	IIB	479	Dead	2+	1+	1+	1+	2+
53	Female	78	pT1c	18mm	IA	2114	Alive	2+	1+	-	2+	2+
54	Female	53	pT3	50mm	IIA	2051	Alive	1+	1+	-	2+	2+
55	Male	67	pT3	31mm	IIB	247	Dead	2+	1+	-	1+	2+
56	Male	69	pT4	45mm	III	431	Dead	2+	-	1+	2+	-
57	Male	85	pT3	20mm	IIA	1308	Censored	2+	1+	-	2+	2+
58	Male	70	pT3	30mm	IIB	1522	Dead	2+	2+	1+	2+	-
59	Female	69	pT1c	15mm	IA	1852	Alive	1+	2+	-	2+	-
60	Male	75	pT3	45mm	IIB	368	Dead	2+	1+	-	1+	2+
