# Supplementary material for: Indirect CRISPR screening with photoconversion revealed key factors of drug resistance with cell–cell interactions
Source: Commun Biol. 2023 Jun 1;6:582. doi: 10.1038/s42003-023-04941-9 (PMC10235018; doi:10.1038/s42003-023-04941-9)
Supplement: Supplementary file 6 — Supplementary Data 3 [file 42003_2023_4941_MOESM6_ESM.xlsx]

## Sheet: Supplementary Data 3
Supplementary Data 3. Oligonucleotide sequence
Name	Oligonucleotide sequence
Non-Target_5'	CACCGACGGAGGCTAAGCGTCGCAA
Non-Target_3'	AAACTTGCGACGCTTAGCCTCCGTC
ACTRT2_5'	CACCGGGAGACCATATTCGAGAGCC
ACTRT2_3'	AAACGGCTCTCGAATATGGTCTCCC
AQP6_5'	CACCGAAGCCTGCACGCCAACATGC
AQP6_3'	AAACGCATGTTGGCGTGCAGGCTTC
ATP4A_5'	CACCGTTGACCAATCTGTCACGCTT
ATP4A_3'	AAACAAGCGTGACAGATTGGTCAAC
C9orf89_5'	CACCGTCAGACCTATTGTGACCGCC
C9orf89_3'	AAACGGCGGTCACAATAGGTCTGAC
C10orf118_5'	CACCGGAAATACCTGTTCCATCCGT
C10orf118_3'	AAACACGGATGGAACAGGTATTTCC
C19orf70_5'	CACCGGGCTGGGGGCGCCGTCTACC
C19orf70_3'	AAACGGTAGACGGCGCCCCCAGCCC
C21orf33_5'	CACCGAGCCGTCCGAAGGCGAGAGC
C21orf33_3'	AAACGCTCTCGCCTTCGGACGGCTC
CHMP6_5'	CACCGGCTCAAGAAGAAGCGATACC
CHMP6_3'	AAACGGTATCGCTTCTTCTTGAGCC
ENAM_5'	CACCGTACTACGTTAATAATGCCGC
ENAM_3'	AAACGCGGCATTATTAACGTAGTAC
ERVV-1_5'	CACCGGTAAAGGGACAAACCATGTG
ERVV-1_3'	AAACCACATGGTTTGTCCCTTTACC
ESYT1_5'	CACCGAATGTTCTTCATCCGACGCC
ESYT1_3'	AAACGGCGTCGGATGAAGAACATTC
FAM25A_5'	CACCGCTCCTTCACCACTTCTTCCA
FAM25A_3'	AAACTGGAAGAAGTGGTGAAGGAGC
IL2RG_5'	CACCGTCGAGTACATGAATTGCACT
IL2RG_3'	AAACAGTGCAATTCATGTACTCGAC
KCNAB1_5'	CACCGACTGCCGAAGTCTATGCTGC
KCNAB1_3'	AAACGCAGCATAGACTTCGGCAGTC
KCNJ5_5'	CACCGCACAGACCGTACGCGCCTGC
KCNJ5_3'	AAACGCAGGCGCGTACGGTCTGTGC
KRT14_5'	CACCGCTTGGTGCGGAAGTCATCCG
KRT14_3'	AAACCGGATGACTTCCGCACCAAGC
LRRC40_5'	CACCGCAATTCTTGTGCTAGACCTG
LRRC40_3'	AAACCAGGTCTAGCACAAGAATTGC
MAGI2_5'	CACCGTGACAACCTCTACCTCCGCA
MAGI2_3'	AAACTGCGGAGGTAGAGGTTGTCAC
MLPH_5'	CACCGGTCTTACCTCCGGGTCCGCC
MLPH_3'	AAACGGCGGACCCGGAGGTAAGACC
ODF3L2_5'	CACCGTGCTGGCCCGTTTCGAGTGG
ODF3L2_3'	AAACCCACTCGAAACGGGCCAGCAC
OR4M2_5'	CACCGTGGCCTATCCCAGACTCCAG
OR4M2_3'	AAACCTGGAGTCTGGGATAGGCCAC
OR5J2_5'	CACCGAAATTGTTGCCTTCACAACC
OR5J2_3'	AAACGGTTGTGAAGGCAACAATTTC
OR5R1_5'	CACCGTTATTATTGCCGCTATCCTA
OR5R1_3'	AAACTAGGATAGCGGCAATAATAAC
OTUB2_5'	CACCGTTCAGGATGGTCCCGAAGAA
OTUB2_3'	AAACTTCTTCGGGACCATCCTGAAC
OXSM_5'	CACCGCGATAAGACGATCCCAAACC
OXSM_3'	AAACGGTTTGGGATCGTCTTATCGC
PDZD8_5'	CACCGAGACCCGCTGATCGACTTCG
PDZD8_3'	AAACCGAAGTCGATCAGCGGGTCTC
PIAS3_5'	CACCGAGTGCGCTTCCTCAAACCGC
PIAS3_3'	AAACGCGGTTTGAGGAAGCGCACTC
RAC2_5'	CACCGTTATGAGAACGTCCGCGCCA
RAC2_3'	AAACTGGCGCGGACGTTCTCATAAC
RHBDD2_5'	CACCGGCTCACCTTGCCAGTTGCGA
RHBDD2_3'	AAACTCGCAACTGGCAAGGTGAGCC
S100A4_5'	CACCGCCTCTTTGCCCGAGTACTTG
S100A4_3'	AAACCAAGTACTCGGGCAAAGAGGC
SCHIP1_5'	CACCGAACCGGGGGACGTAAGCGCC
SCHIP1_3'	AAACGGCGCTTACGTCCCCCGGTTC
SETD9_5'	CACCGATAGATACGACTGCGCCTTT
SETD9_3'	AAACAAAGGCGCAGTCGTATCTATC
SLCO1B1_5'	CACCGTATCTACATAGGTTGTTTAA
SLCO1B1_3'	AAACTTAAACAACCTATGTAGATAC
STAP1_5'	CACCGATCCTGCGAGGGGCTGGTTT
STAP1_3'	AAACAAACCAGCCCCTCGCAGGATC
TMEM249_5'	CACCGACCGGCACGTGGTTCGCCAC
TMEM249_3'	AAACGTGGCGAACCACGTGCCGGTC
VIL1_5'	CACCGTGGTGAGGGAAGTCGCCACA
VIL1_3'	AAACTGTGGCGACTTCCCTCACCAC
ZFAND6_5'	CACCGATGTAGAGTCTAATGCTGAC
ZFAND6_3'	AAACGTCAGCATTAGACTCTACATC
ZFP62_5'	CACCGCCCTATGAATGCGACATCTG
ZFP62_3'	AAACCAGATGTCGCATTCATAGGGC
ZNF48_5'	CACCGGGTGAGCGCCCCACTATCTG
ZNF48_3'	AAACCAGATAGTGGGGCGCTCACCC
DCK_5'	CACCGAAGTACTCAAGATGAATTTG
DCK_3'	AAACCAAATTCATCTTGAGTACTTC
