# Supplementary material for: Indirect CRISPR screening with photoconversion revealed key factors of drug resistance with cell–cell interactions
Source: Commun Biol. 2023 Jun 1;6:582. doi: 10.1038/s42003-023-04941-9 (PMC10235018; doi:10.1038/s42003-023-04941-9)
Supplement: Supplementary file 7 — Supplementary Data 4 [file 42003_2023_4941_MOESM7_ESM.xlsx]

## Sheet: Values for the graph in Fig 2b
Values for the graph in Figure 2b.
Sample	field ID	Viable U937 cell counts
Non-target	1-1	143
Non-target	1-2	129
Non-target	1-3	106
Non-target	2-1	124
Non-target	2-2	183
Non-target	2-3	90
Non-target	3-1	142
Non-target	3-2	138
Non-target	3-3	153
Non-target	4-1	175
Non-target	4-2	148
Non-target	4-3	135
Non-target	5-1	97
Non-target	5-2	186
Non-target	5-3	113
Non-target	6-1	85
Non-target	6-2	116
Non-target	6-3	152
ACTRT2	1-1	209
ACTRT2	1-2	321
ACTRT2	1-3	269
ACTRT2	2-1	276
ACTRT2	2-2	213
ACTRT2	2-3	171
ACTRT2	3-1	393
ACTRT2	3-2	294
ACTRT2	3-3	469
ACTRT2	4-1	339
ACTRT2	4-2	162
ACTRT2	4-3	152
ACTRT2	5-1	251
ACTRT2	5-2	284
ACTRT2	5-3	341
ACTRT2	6-1	235
ACTRT2	6-2	328
ACTRT2	6-3	306
AQP6	1-1	168
AQP6	1-2	220
AQP6	1-3	286
AQP6	2-1	263
AQP6	2-2	97
AQP6	2-3	200
AQP6	3-1	217
AQP6	3-2	219
AQP6	3-3	164
AQP6	4-1	282
AQP6	4-2	89
AQP6	4-3	173
AQP6	5-1	244
AQP6	5-2	107
AQP6	5-3	157
AQP6	6-1	179
AQP6	6-2	162
AQP6	6-3	228
ATP4A	1-1	105
ATP4A	1-2	150
ATP4A	1-3	215
ATP4A	2-1	230
ATP4A	2-2	187
ATP4A	2-3	234
ATP4A	3-1	101
ATP4A	3-2	140
ATP4A	3-3	227
ATP4A	4-1	356
ATP4A	4-2	184
ATP4A	4-3	194
ATP4A	5-1	197
ATP4A	5-2	203
ATP4A	5-3	216
ATP4A	6-1	128
ATP4A	6-2	292
ATP4A	6-3	143
C9orf89	1-1	206
C9orf89	1-2	302
C9orf89	1-3	285
C9orf89	2-1	211
C9orf89	2-2	178
C9orf89	2-3	123
C9orf89	3-1	324
C9orf89	3-2	352
C9orf89	3-3	353
C9orf89	4-1	286
C9orf89	4-2	194
C9orf89	4-3	309
C9orf89	5-1	503
C9orf89	5-2	274
C9orf89	5-3	169
C9orf89	6-1	157
C9orf89	6-2	275
C9orf89	6-3	209
C10orf118	1-1	142
C10orf118	1-2	59
C10orf118	1-3	141
C10orf118	2-1	107
C10orf118	2-2	87
C10orf118	2-3	53
C10orf118	3-1	83
C10orf118	3-2	83
C10orf118	3-3	65
C10orf118	4-1	309
C10orf118	4-2	253
C10orf118	4-3	287
C10orf118	5-1	169
C10orf118	5-2	240
C10orf118	5-3	228
C10orf118	6-1	150
C10orf118	6-2	182
C10orf118	6-3	182
C19orf70	1-1	69
C19orf70	1-2	106
C19orf70	1-3	63
C19orf70	2-1	89
C19orf70	2-2	272
C19orf70	2-3	336
C19orf70	3-1	419
C19orf70	3-2	167
C19orf70	3-3	297
C19orf70	4-1	134
C19orf70	4-2	492
C19orf70	4-3	228
C19orf70	5-1	213
C19orf70	5-2	320
C19orf70	5-3	85
C19orf70	6-1	105
C19orf70	6-2	378
C19orf70	6-3	350
C21orf33	1-1	200
C21orf33	1-2	102
C21orf33	1-3	112
C21orf33	2-1	518
C21orf33	2-2	182
C21orf33	2-3	233
C21orf33	3-1	216
C21orf33	3-2	375
C21orf33	3-3	289
C21orf33	4-1	303
C21orf33	4-2	416
C21orf33	4-3	314
C21orf33	5-1	223
C21orf33	5-2	323
C21orf33	5-3	317
C21orf33	6-1	246
C21orf33	6-2	236
C21orf33	6-3	345
CHMP6	1-1	64
CHMP6	1-2	113
CHMP6	1-3	267
CHMP6	2-1	127
CHMP6	2-2	431
CHMP6	2-3	90
CHMP6	3-1	114
CHMP6	3-2	290
CHMP6	3-3	73
CHMP6	4-1	238
CHMP6	4-2	169
CHMP6	4-3	253
CHMP6	5-1	198
CHMP6	5-2	133
CHMP6	5-3	282
CHMP6	6-1	65
CHMP6	6-2	166
CHMP6	6-3	93
ENAM	1-1	343
ENAM	1-2	116
ENAM	1-3	395
ENAM	2-1	137
ENAM	2-2	330
ENAM	2-3	237
ENAM	3-1	136
ENAM	3-2	300
ENAM	3-3	226
ENAM	4-1	169
ENAM	4-2	235
ENAM	4-3	275
ENAM	5-1	462
ENAM	5-2	444
ENAM	5-3	269
ENAM	6-1	62
ENAM	6-2	269
ENAM	6-3	166
ERVV1	1-1	222
ERVV1	1-2	180
ERVV1	1-3	220
ERVV1	2-1	151
ERVV1	2-2	146
ERVV1	2-3	211
ERVV1	3-1	218
ERVV1	3-2	130
ERVV1	3-3	197
ERVV1	4-1	128
ERVV1	4-2	247
ERVV1	4-3	168
ERVV1	5-1	224
ERVV1	5-2	113
ERVV1	5-3	265
ERVV1	6-1	289
ERVV1	6-2	290
ERVV1	6-3	113
ESYT1	1-1	171
ESYT1	1-2	213
ESYT1	1-3	222
ESYT1	2-1	179
ESYT1	2-2	283
ESYT1	2-3	237
ESYT1	3-1	226
ESYT1	3-2	186
ESYT1	3-3	259
ESYT1	4-1	229
ESYT1	4-2	189
ESYT1	4-3	159
ESYT1	5-1	210
ESYT1	5-2	239
ESYT1	5-3	270
ESYT1	6-1	174
ESYT1	6-2	198
ESYT1	6-3	132
FAM25A	1-1	206
FAM25A	1-2	121
FAM25A	1-3	226
FAM25A	2-1	145
FAM25A	2-2	127
FAM25A	2-3	352
FAM25A	3-1	167
FAM25A	3-2	300
FAM25A	3-3	248
FAM25A	4-1	119
FAM25A	4-2	195
FAM25A	4-3	263
FAM25A	5-1	119
FAM25A	5-2	183
FAM25A	5-3	224
FAM25A	6-1	364
FAM25A	6-2	309
FAM25A	6-3	131
IL2RG	1-1	231
IL2RG	1-2	77
IL2RG	1-3	138
IL2RG	2-1	133
IL2RG	2-2	98
IL2RG	2-3	116
IL2RG	3-1	149
IL2RG	3-2	319
IL2RG	3-3	143
IL2RG	4-1	218
IL2RG	4-2	168
IL2RG	4-3	100
IL2RG	5-1	270
IL2RG	5-2	112
IL2RG	5-3	73
IL2RG	6-1	302
IL2RG	6-2	82
IL2RG	6-3	124
KCNAB1	1-1	287
KCNAB1	1-2	155
KCNAB1	1-3	175
KCNAB1	2-1	59
KCNAB1	2-2	267
KCNAB1	2-3	215
KCNAB1	3-1	122
KCNAB1	3-2	86
KCNAB1	3-3	139
KCNAB1	4-1	230
KCNAB1	4-2	131
KCNAB1	4-3	149
KCNAB1	5-1	222
KCNAB1	5-2	260
KCNAB1	5-3	336
KCNAB1	6-1	174
KCNAB1	6-2	173
KCNAB1	6-3	238
KCNJ5	1-1	177
KCNJ5	1-2	147
KCNJ5	1-3	270
KCNJ5	2-1	121
KCNJ5	2-2	202
KCNJ5	2-3	196
KCNJ5	3-1	246
KCNJ5	3-2	155
KCNJ5	3-3	136
KCNJ5	4-1	198
KCNJ5	4-2	200
KCNJ5	4-3	113
KCNJ5	5-1	92
KCNJ5	5-2	68
KCNJ5	5-3	213
KCNJ5	6-1	184
KCNJ5	6-2	191
KCNJ5	6-3	127
KRT14	1-1	198
KRT14	1-2	306
KRT14	1-3	166
KRT14	2-1	105
KRT14	2-2	199
KRT14	2-3	277
KRT14	3-1	439
KRT14	3-2	243
KRT14	3-3	190
KRT14	4-1	210
KRT14	4-2	95
KRT14	4-3	240
KRT14	5-1	104
KRT14	5-2	86
KRT14	5-3	244
KRT14	6-1	189
KRT14	6-2	280
KRT14	6-3	162
LRRC40	1-1	104
LRRC40	1-2	100
LRRC40	1-3	122
LRRC40	2-1	145
LRRC40	2-2	167
LRRC40	2-3	175
LRRC40	3-1	193
LRRC40	3-2	214
LRRC40	3-3	205
LRRC40	4-1	290
LRRC40	4-2	135
LRRC40	4-3	196
LRRC40	5-1	180
LRRC40	5-2	287
LRRC40	5-3	290
LRRC40	6-1	248
LRRC40	6-2	189
LRRC40	6-3	186
MAGI2	1-1	189
MAGI2	1-2	361
MAGI2	1-3	184
MAGI2	2-1	299
MAGI2	2-2	120
MAGI2	2-3	162
MAGI2	3-1	261
MAGI2	3-2	265
MAGI2	3-3	220
MAGI2	4-1	373
MAGI2	4-2	339
MAGI2	4-3	201
MAGI2	5-1	220
MAGI2	5-2	290
MAGI2	5-3	195
MAGI2	6-1	194
MAGI2	6-2	228
MAGI2	6-3	264
MLPH	1-1	358
MLPH	1-2	316
MLPH	1-3	296
MLPH	2-1	273
MLPH	2-2	208
MLPH	2-3	248
MLPH	3-1	294
MLPH	3-2	264
MLPH	3-3	301
MLPH	4-1	150
MLPH	4-2	196
MLPH	4-3	211
MLPH	5-1	196
MLPH	5-2	122
MLPH	5-3	215
MLPH	6-1	201
MLPH	6-2	208
MLPH	6-3	209
ODF3L2	1-1	127
ODF3L2	1-2	240
ODF3L2	1-3	241
ODF3L2	2-1	217
ODF3L2	2-2	131
ODF3L2	2-3	160
ODF3L2	3-1	231
ODF3L2	3-2	141
ODF3L2	3-3	200
ODF3L2	4-1	207
ODF3L2	4-2	140
ODF3L2	4-3	164
ODF3L2	5-1	191
ODF3L2	5-2	250
ODF3L2	5-3	290
ODF3L2	6-1	248
ODF3L2	6-2	246
ODF3L2	6-3	138
OR4M2	1-1	139
OR4M2	1-2	244
OR4M2	1-3	144
OR4M2	2-1	171
OR4M2	2-2	175
OR4M2	2-3	185
OR4M2	3-1	143
OR4M2	3-2	95
OR4M2	3-3	215
OR4M2	4-1	269
OR4M2	4-2	179
OR4M2	4-3	351
OR4M2	5-1	212
OR4M2	5-2	237
OR4M2	5-3	244
OR4M2	6-1	112
OR4M2	6-2	222
OR4M2	6-3	212
OR5J2	1-1	119
OR5J2	1-2	205
OR5J2	1-3	174
OR5J2	2-1	221
OR5J2	2-2	153
OR5J2	2-3	108
OR5J2	3-1	222
OR5J2	3-2	229
OR5J2	3-3	141
OR5J2	4-1	204
OR5J2	4-2	231
OR5J2	4-3	213
OR5J2	5-1	195
OR5J2	5-2	230
OR5J2	5-3	293
OR5J2	6-1	245
OR5J2	6-2	201
OR5J2	6-3	118
OR5R1	1-1	28
OR5R1	1-2	76
OR5R1	1-3	134
OR5R1	2-1	68
OR5R1	2-2	210
OR5R1	2-3	239
OR5R1	3-1	140
OR5R1	3-2	112
OR5R1	3-3	89
OR5R1	4-1	200
OR5R1	4-2	92
OR5R1	4-3	243
OR5R1	5-1	288
OR5R1	5-2	190
OR5R1	5-3	177
OR5R1	6-1	300
OR5R1	6-2	237
OR5R1	6-3	242
OTUB2	1-1	92
OTUB2	1-2	120
OTUB2	1-3	276
OTUB2	2-1	128
OTUB2	2-2	273
OTUB2	2-3	125
OTUB2	3-1	142
OTUB2	3-2	314
OTUB2	3-3	155
OTUB2	4-1	199
OTUB2	4-2	160
OTUB2	4-3	175
OTUB2	5-1	143
OTUB2	5-2	118
OTUB2	5-3	198
OTUB2	6-1	366
OTUB2	6-2	260
OTUB2	6-3	158
OXSM	1-1	225
OXSM	1-2	109
OXSM	1-3	199
OXSM	2-1	248
OXSM	2-2	193
OXSM	2-3	295
OXSM	3-1	245
OXSM	3-2	310
OXSM	3-3	303
OXSM	4-1	140
OXSM	4-2	210
OXSM	4-3	218
OXSM	5-1	217
OXSM	5-2	365
OXSM	5-3	80
OXSM	6-1	231
OXSM	6-2	213
OXSM	6-3	123
PDZD8	1-1	215
PDZD8	1-2	208
PDZD8	1-3	217
PDZD8	2-1	149
PDZD8	2-2	182
PDZD8	2-3	137
PDZD8	3-1	226
PDZD8	3-2	352
PDZD8	3-3	290
PDZD8	4-1	241
PDZD8	4-2	215
PDZD8	4-3	109
PDZD8	5-1	138
PDZD8	5-2	287
PDZD8	5-3	191
PDZD8	6-1	277
PDZD8	6-2	128
PDZD8	6-3	210
PIAS3	1-1	230
PIAS3	1-2	157
PIAS3	1-3	148
PIAS3	2-1	170
PIAS3	2-2	100
PIAS3	2-3	138
PIAS3	3-1	161
PIAS3	3-2	199
PIAS3	3-3	221
PIAS3	4-1	373
PIAS3	4-2	170
PIAS3	4-3	177
PIAS3	5-1	173
PIAS3	5-2	178
PIAS3	5-3	231
PIAS3	6-1	461
PIAS3	6-2	109
PIAS3	6-3	184
RAC2	1-1	151
RAC2	1-2	276
RAC2	1-3	133
RAC2	2-1	129
RAC2	2-2	145
RAC2	2-3	178
RAC2	3-1	106
RAC2	3-2	122
RAC2	3-3	127
RAC2	4-1	202
RAC2	4-2	163
RAC2	4-3	207
RAC2	5-1	256
RAC2	5-2	189
RAC2	5-3	139
RAC2	6-1	302
RAC2	6-2	159
RAC2	6-3	235
RHBDD2	1-1	295
RHBDD2	1-2	285
RHBDD2	1-3	197
RHBDD2	2-1	245
RHBDD2	2-2	228
RHBDD2	2-3	114
RHBDD2	3-1	98
RHBDD2	3-2	287
RHBDD2	3-3	217
RHBDD2	4-1	462
RHBDD2	4-2	356
RHBDD2	4-3	153
RHBDD2	5-1	490
RHBDD2	5-2	198
RHBDD2	5-3	450
RHBDD2	6-1	372
RHBDD2	6-2	427
RHBDD2	6-3	132
S100A4	1-1	213
S100A4	1-2	335
S100A4	1-3	237
S100A4	2-1	213
S100A4	2-2	223
S100A4	2-3	254
S100A4	3-1	204
S100A4	3-2	226
S100A4	3-3	184
S100A4	4-1	136
S100A4	4-2	158
S100A4	4-3	225
S100A4	5-1	234
S100A4	5-2	187
S100A4	5-3	113
S100A4	6-1	126
S100A4	6-2	168
S100A4	6-3	273
SCHIP1	1-1	315
SCHIP1	1-2	184
SCHIP1	1-3	134
SCHIP1	2-1	116
SCHIP1	2-2	179
SCHIP1	2-3	78
SCHIP1	3-1	259
SCHIP1	3-2	182
SCHIP1	3-3	206
SCHIP1	4-1	223
SCHIP1	4-2	134
SCHIP1	4-3	175
SCHIP1	5-1	236
SCHIP1	5-2	312
SCHIP1	5-3	191
SCHIP1	6-1	296
SCHIP1	6-2	121
SCHIP1	6-3	251
SETD9	1-1	145
SETD9	1-2	149
SETD9	1-3	205
SETD9	2-1	319
SETD9	2-2	162
SETD9	2-3	193
SETD9	3-1	284
SETD9	3-2	167
SETD9	3-3	92
SETD9	4-1	251
SETD9	4-2	124
SETD9	4-3	147
SETD9	5-1	180
SETD9	5-2	167
SETD9	5-3	182
SETD9	6-1	203
SETD9	6-2	126
SETD9	6-3	157
SLCO1B1	1-1	308
SLCO1B1	1-2	276
SLCO1B1	1-3	280
SLCO1B1	2-1	214
SLCO1B1	2-2	192
SLCO1B1	2-3	300
SLCO1B1	3-1	143
SLCO1B1	3-2	267
SLCO1B1	3-3	301
SLCO1B1	4-1	309
SLCO1B1	4-2	274
SLCO1B1	4-3	360
SLCO1B1	5-1	295
SLCO1B1	5-2	300
SLCO1B1	5-3	347
SLCO1B1	6-1	301
SLCO1B1	6-2	319
SLCO1B1	6-3	255
STAP1	1-1	270
STAP1	1-2	67
STAP1	1-3	107
STAP1	2-1	88
STAP1	2-2	84
STAP1	2-3	78
STAP1	3-1	116
STAP1	3-2	73
STAP1	3-3	91
STAP1	4-1	184
STAP1	4-2	214
STAP1	4-3	271
STAP1	5-1	117
STAP1	5-2	228
STAP1	5-3	220
STAP1	6-1	69
STAP1	6-2	226
STAP1	6-3	222
TMEM249	1-1	376
TMEM249	1-2	103
TMEM249	1-3	92
TMEM249	2-1	100
TMEM249	2-2	306
TMEM249	2-3	125
TMEM249	3-1	160
TMEM249	3-2	196
TMEM249	3-3	206
TMEM249	4-1	277
TMEM249	4-2	317
TMEM249	4-3	209
TMEM249	5-1	223
TMEM249	5-2	180
TMEM249	5-3	156
TMEM249	6-1	160
TMEM249	6-2	108
TMEM249	6-3	205
VIL1	1-1	94
VIL1	1-2	179
VIL1	1-3	157
VIL1	2-1	188
VIL1	2-2	129
VIL1	2-3	205
VIL1	3-1	262
VIL1	3-2	194
VIL1	3-3	182
VIL1	4-1	290
VIL1	4-2	216
VIL1	4-3	156
VIL1	5-1	323
VIL1	5-2	215
VIL1	5-3	131
VIL1	6-1	196
VIL1	6-2	230
VIL1	6-3	225
ZFAND6	1-1	76
ZFAND6	1-2	257
ZFAND6	1-3	186
ZFAND6	2-1	136
ZFAND6	2-2	217
ZFAND6	2-3	187
ZFAND6	3-1	249
ZFAND6	3-2	147
ZFAND6	3-3	212
ZFAND6	4-1	164
ZFAND6	4-2	126
ZFAND6	4-3	248
ZFAND6	5-1	335
ZFAND6	5-2	159
ZFAND6	5-3	161
ZFAND6	6-1	128
ZFAND6	6-2	282
ZFAND6	6-3	191
ZFP62	1-1	171
ZFP62	1-2	266
ZFP62	1-3	158
ZFP62	2-1	178
ZFP62	2-2	173
ZFP62	2-3	234
ZFP62	3-1	246
ZFP62	3-2	246
ZFP62	3-3	228
ZFP62	4-1	96
ZFP62	4-2	61
ZFP62	4-3	80
ZFP62	5-1	258
ZFP62	5-2	115
ZFP62	5-3	162
ZFP62	6-1	119
ZFP62	6-2	150
ZFP62	6-3	163
ZNF48	1-1	346
ZNF48	1-2	361
ZNF48	1-3	407
ZNF48	2-1	155
ZNF48	2-2	230
ZNF48	2-3	323
ZNF48	3-1	201
ZNF48	3-2	394
ZNF48	3-3	245
ZNF48	4-1	569
ZNF48	4-2	291
ZNF48	4-3	213
ZNF48	5-1	364
ZNF48	5-2	304
ZNF48	5-3	180
ZNF48	6-1	215
ZNF48	6-2	174
ZNF48	6-3	327

## Sheet: Values for the graph in Fig 2c
Values for the graph in Figure 2c.
Sample	field ID	Viable U937 cell counts
Non-target	1-1	47
Non-target	1-2	97
Non-target	1-3	76
Non-target	2-1	75
Non-target	2-2	131
Non-target	2-3	61
Non-target	3-1	112
Non-target	3-2	97
Non-target	3-3	132
Non-target	4-1	69
Non-target	4-2	102
Non-target	4-3	66
Non-target	5-1	133
Non-target	5-2	121
Non-target	5-3	68
Non-target	6-1	125
Non-target	6-2	36
Non-target	6-3	108
ACTRT2	1-1	244
ACTRT2	1-2	154
ACTRT2	1-3	214
ACTRT2	2-1	169
ACTRT2	2-2	162
ACTRT2	2-3	242
ACTRT2	3-1	166
ACTRT2	3-2	230
ACTRT2	3-3	210
ACTRT2	4-1	156
ACTRT2	4-2	248
ACTRT2	4-3	162
ACTRT2	5-1	169
ACTRT2	5-2	257
ACTRT2	5-3	111
ACTRT2	6-1	217
ACTRT2	6-2	229
ACTRT2	6-3	192
C9orf89	1-1	263
C9orf89	1-2	284
C9orf89	1-3	212
C9orf89	2-1	261
C9orf89	2-2	219
C9orf89	2-3	164
C9orf89	3-1	218
C9orf89	3-2	267
C9orf89	3-3	175
C9orf89	4-1	278
C9orf89	4-2	301
C9orf89	4-3	264
C9orf89	5-1	355
C9orf89	5-2	339
C9orf89	5-3	250
C9orf89	6-1	251
C9orf89	6-2	221
C9orf89	6-3	214
C19orf70	1-1	218
C19orf70	1-2	260
C19orf70	1-3	267
C19orf70	2-1	240
C19orf70	2-2	246
C19orf70	2-3	241
C19orf70	3-1	276
C19orf70	3-2	248
C19orf70	3-3	211
C19orf70	4-1	364
C19orf70	4-2	190
C19orf70	4-3	246
C19orf70	5-1	250
C19orf70	5-2	139
C19orf70	5-3	136
C19orf70	6-1	369
C19orf70	6-2	120
C19orf70	6-3	234
C21orf33	1-1	181
C21orf33	1-2	192
C21orf33	1-3	106
C21orf33	2-1	119
C21orf33	2-2	201
C21orf33	2-3	241
C21orf33	3-1	125
C21orf33	3-2	161
C21orf33	3-3	159
C21orf33	4-1	115
C21orf33	4-2	150
C21orf33	4-3	170
C21orf33	5-1	172
C21orf33	5-2	179
C21orf33	5-3	164
C21orf33	6-1	169
C21orf33	6-2	255
C21orf33	6-3	305
ENAM	1-1	170
ENAM	1-2	23
ENAM	1-3	91
ENAM	2-1	132
ENAM	2-2	217
ENAM	2-3	122
ENAM	3-1	118
ENAM	3-2	87
ENAM	3-3	99
ENAM	4-1	126
ENAM	4-2	124
ENAM	4-3	180
ENAM	5-1	220
ENAM	5-2	267
ENAM	5-3	80
ENAM	6-1	205
ENAM	6-2	184
ENAM	6-3	202
MAGI2	1-1	133
MAGI2	1-2	115
MAGI2	1-3	95
MAGI2	2-1	126
MAGI2	2-2	137
MAGI2	2-3	130
MAGI2	3-1	151
MAGI2	3-2	136
MAGI2	3-3	275
MAGI2	4-1	241
MAGI2	4-2	235
MAGI2	4-3	213
MAGI2	5-1	228
MAGI2	5-2	132
MAGI2	5-3	239
MAGI2	6-1	263
MAGI2	6-2	244
MAGI2	6-3	243
MLPH	1-1	278
MLPH	1-2	268
MLPH	1-3	281
MLPH	2-1	225
MLPH	2-2	302
MLPH	2-3	243
MLPH	3-1	174
MLPH	3-2	295
MLPH	3-3	296
MLPH	4-1	302
MLPH	4-2	302
MLPH	4-3	209
MLPH	5-1	241
MLPH	5-2	362
MLPH	5-3	331
MLPH	6-1	271
MLPH	6-2	243
MLPH	6-3	342
OXSM	1-1	267
OXSM	1-2	142
OXSM	1-3	277
OXSM	2-1	241
OXSM	2-2	200
OXSM	2-3	310
OXSM	3-1	252
OXSM	3-2	181
OXSM	3-3	330
OXSM	4-1	167
OXSM	4-2	151
OXSM	4-3	113
OXSM	5-1	85
OXSM	5-2	100
OXSM	5-3	69
OXSM	6-1	114
OXSM	6-2	106
OXSM	6-3	156
RHBDD2	1-1	197
RHBDD2	1-2	245
RHBDD2	1-3	91
RHBDD2	2-1	69
RHBDD2	2-2	122
RHBDD2	2-3	133
RHBDD2	3-1	159
RHBDD2	3-2	159
RHBDD2	3-3	304
RHBDD2	4-1	293
RHBDD2	4-2	169
RHBDD2	4-3	227
RHBDD2	5-1	175
RHBDD2	5-2	207
RHBDD2	5-3	206
RHBDD2	6-1	253
RHBDD2	6-2	199
RHBDD2	6-3	293
SLCO1B1	1-1	157
SLCO1B1	1-2	156
SLCO1B1	1-3	127
SLCO1B1	2-1	222
SLCO1B1	2-2	157
SLCO1B1	2-3	255
SLCO1B1	3-1	179
SLCO1B1	3-2	153
SLCO1B1	3-3	243
SLCO1B1	4-1	229
SLCO1B1	4-2	135
SLCO1B1	4-3	259
SLCO1B1	5-1	211
SLCO1B1	5-2	211
SLCO1B1	5-3	134
SLCO1B1	6-1	230
SLCO1B1	6-2	115
SLCO1B1	6-3	175
ZNF48	1-1	203
ZNF48	1-2	198
ZNF48	1-3	149
ZNF48	2-1	161
ZNF48	2-2	137
ZNF48	2-3	211
ZNF48	3-1	165
ZNF48	3-2	135
ZNF48	3-3	121
ZNF48	4-1	184
ZNF48	4-2	208
ZNF48	4-3	241
ZNF48	5-1	168
ZNF48	5-2	191
ZNF48	5-3	159
ZNF48	6-1	153
ZNF48	6-2	183
ZNF48	6-3	213

## Sheet: Values for the graph in Fig 3a
Values for the graph in Figure 3a.
Sample	field ID	Viable MIA PaCa-2 cell counts
Non-target	1-1	57
Non-target	1-2	71
Non-target	1-3	69
Non-target	2-1	103
Non-target	2-2	85
Non-target	2-3	73
Non-target	3-1	63
Non-target	3-2	70
Non-target	3-3	72
Non-target	4-1	76
Non-target	4-2	67
Non-target	4-3	70
Non-target	5-1	74
Non-target	5-2	46
Non-target	5-3	85
Non-target	6-1	80
Non-target	6-2	76
Non-target	6-3	91
ACTRT2	1-1	45
ACTRT2	1-2	69
ACTRT2	1-3	84
ACTRT2	2-1	73
ACTRT2	2-2	78
ACTRT2	2-3	85
ACTRT2	3-1	80
ACTRT2	3-2	88
ACTRT2	3-3	85
ACTRT2	4-1	52
ACTRT2	4-2	80
ACTRT2	4-3	98
ACTRT2	5-1	85
ACTRT2	5-2	90
ACTRT2	5-3	99
ACTRT2	6-1	92
ACTRT2	6-2	102
ACTRT2	6-3	99
C9orf89	1-1	128
C9orf89	1-2	76
C9orf89	1-3	96
C9orf89	2-1	92
C9orf89	2-2	128
C9orf89	2-3	102
C9orf89	3-1	115
C9orf89	3-2	208
C9orf89	3-3	94
C9orf89	4-1	138
C9orf89	4-2	145
C9orf89	4-3	108
C9orf89	5-1	142
C9orf89	5-2	124
C9orf89	5-3	212
C9orf89	6-1	128
C9orf89	6-2	159
C9orf89	6-3	204
C19orf70	1-1	135
C19orf70	1-2	131
C19orf70	1-3	150
C19orf70	2-1	111
C19orf70	2-2	155
C19orf70	2-3	130
C19orf70	3-1	129
C19orf70	3-2	173
C19orf70	3-3	131
C19orf70	4-1	208
C19orf70	4-2	188
C19orf70	4-3	136
C19orf70	5-1	140
C19orf70	5-2	175
C19orf70	5-3	328
C19orf70	6-1	221
C19orf70	6-2	209
C19orf70	6-3	223
C21orf33	1-1	101
C21orf33	1-2	108
C21orf33	1-3	79
C21orf33	2-1	128
C21orf33	2-2	80
C21orf33	2-3	124
C21orf33	3-1	113
C21orf33	3-2	154
C21orf33	3-3	106
C21orf33	4-1	127
C21orf33	4-2	108
C21orf33	4-3	140
C21orf33	5-1	126
C21orf33	5-2	265
C21orf33	5-3	165
C21orf33	6-1	150
C21orf33	6-2	118
C21orf33	6-3	192
ENAM	1-1	130
ENAM	1-2	94
ENAM	1-3	100
ENAM	2-1	114
ENAM	2-2	83
ENAM	2-3	80
ENAM	3-1	103
ENAM	3-2	87
ENAM	3-3	91
ENAM	4-1	130
ENAM	4-2	205
ENAM	4-3	229
ENAM	5-1	117
ENAM	5-2	151
ENAM	5-3	172
ENAM	6-1	215
ENAM	6-2	146
ENAM	6-3	152
MAGI2	1-1	135
MAGI2	1-2	171
MAGI2	1-3	167
MAGI2	2-1	120
MAGI2	2-2	184
MAGI2	2-3	179
MAGI2	3-1	191
MAGI2	3-2	189
MAGI2	3-3	152
MAGI2	4-1	121
MAGI2	4-2	139
MAGI2	4-3	150
MAGI2	5-1	134
MAGI2	5-2	125
MAGI2	5-3	161
MAGI2	6-1	189
MAGI2	6-2	142
MAGI2	6-3	154
MLPH	1-1	174
MLPH	1-2	112
MLPH	1-3	150
MLPH	2-1	214
MLPH	2-2	160
MLPH	2-3	156
MLPH	3-1	177
MLPH	3-2	153
MLPH	3-3	167
MLPH	4-1	163
MLPH	4-2	146
MLPH	4-3	134
MLPH	5-1	167
MLPH	5-2	181
MLPH	5-3	143
MLPH	6-1	130
MLPH	6-2	221
MLPH	6-3	246
OXSM	1-1	58
OXSM	1-2	108
OXSM	1-3	40
OXSM	2-1	33
OXSM	2-2	47
OXSM	2-3	44
OXSM	3-1	66
OXSM	3-2	66
OXSM	3-3	32
OXSM	4-1	160
OXSM	4-2	178
OXSM	4-3	131
OXSM	5-1	88
OXSM	5-2	202
OXSM	5-3	150
OXSM	6-1	217
OXSM	6-2	116
OXSM	6-3	116
RHBDD2	1-1	111
RHBDD2	1-2	131
RHBDD2	1-3	109
RHBDD2	2-1	155
RHBDD2	2-2	96
RHBDD2	2-3	115
RHBDD2	3-1	112
RHBDD2	3-2	144
RHBDD2	3-3	90
RHBDD2	4-1	136
RHBDD2	4-2	118
RHBDD2	4-3	110
RHBDD2	5-1	140
RHBDD2	5-2	117
RHBDD2	5-3	159
RHBDD2	6-1	140
RHBDD2	6-2	178
RHBDD2	6-3	180
SLCO1B1	1-1	90
SLCO1B1	1-2	57
SLCO1B1	1-3	77
SLCO1B1	2-1	98
SLCO1B1	2-2	133
SLCO1B1	2-3	91
SLCO1B1	3-1	69
SLCO1B1	3-2	158
SLCO1B1	3-3	132
SLCO1B1	4-1	179
SLCO1B1	4-2	161
SLCO1B1	4-3	149
SLCO1B1	5-1	143
SLCO1B1	5-2	273
SLCO1B1	5-3	188
SLCO1B1	6-1	215
SLCO1B1	6-2	195
SLCO1B1	6-3	154
ZNF48	1-1	109
ZNF48	1-2	82
ZNF48	1-3	78
ZNF48	2-1	77
ZNF48	2-2	83
ZNF48	2-3	53
ZNF48	3-1	35
ZNF48	3-2	53
ZNF48	3-3	101
ZNF48	4-1	87
ZNF48	4-2	89
ZNF48	4-3	95
ZNF48	5-1	86
ZNF48	5-2	117
ZNF48	5-3	105
ZNF48	6-1	87
ZNF48	6-2	103
ZNF48	6-3	111

## Sheet: Values for the graph in Fig 3b
Values for the graph in Figure 3b.
Sample	field ID	Viable SUIT-2 cell counts
Non-target	1-1	43
Non-target	1-2	67
Non-target	1-3	76
Non-target	2-1	36
Non-target	2-2	71
Non-target	2-3	47
Non-target	3-1	58
Non-target	3-2	46
Non-target	3-3	59
Non-target	4-1	44
Non-target	4-2	30
Non-target	4-3	55
Non-target	5-1	42
Non-target	5-2	50
Non-target	5-3	76
Non-target	6-1	57
Non-target	6-2	79
Non-target	6-3	71
ACTRT2	1-1	119
ACTRT2	1-2	69
ACTRT2	1-3	169
ACTRT2	2-1	209
ACTRT2	2-2	69
ACTRT2	2-3	97
ACTRT2	3-1	119
ACTRT2	3-2	93
ACTRT2	3-3	68
ACTRT2	4-1	213
ACTRT2	4-2	207
ACTRT2	4-3	234
ACTRT2	5-1	214
ACTRT2	5-2	156
ACTRT2	5-3	186
ACTRT2	6-1	241
ACTRT2	6-2	326
ACTRT2	6-3	389
C9orf89	1-1	127
C9orf89	1-2	67
C9orf89	1-3	93
C9orf89	2-1	115
C9orf89	2-2	83
C9orf89	2-3	99
C9orf89	3-1	213
C9orf89	3-2	126
C9orf89	3-3	119
C9orf89	4-1	155
C9orf89	4-2	128
C9orf89	4-3	202
C9orf89	5-1	196
C9orf89	5-2	219
C9orf89	5-3	179
C9orf89	6-1	282
C9orf89	6-2	140
C9orf89	6-3	144
C19orf70	1-1	140
C19orf70	1-2	203
C19orf70	1-3	203
C19orf70	2-1	118
C19orf70	2-2	130
C19orf70	2-3	115
C19orf70	3-1	83
C19orf70	3-2	126
C19orf70	3-3	111
C19orf70	4-1	180
C19orf70	4-2	207
C19orf70	4-3	145
C19orf70	5-1	183
C19orf70	5-2	195
C19orf70	5-3	181
C19orf70	6-1	193
C19orf70	6-2	151
C19orf70	6-3	154
C21orf33	1-1	106
C21orf33	1-2	78
C21orf33	1-3	158
C21orf33	2-1	54
C21orf33	2-2	69
C21orf33	2-3	97
C21orf33	3-1	74
C21orf33	3-2	242
C21orf33	3-3	95
C21orf33	4-1	134
C21orf33	4-2	109
C21orf33	4-3	116
C21orf33	5-1	90
C21orf33	5-2	271
C21orf33	5-3	141
C21orf33	6-1	160
C21orf33	6-2	43
C21orf33	6-3	88
ENAM	1-1	84
ENAM	1-2	127
ENAM	1-3	83
ENAM	2-1	77
ENAM	2-2	97
ENAM	2-3	89
ENAM	3-1	182
ENAM	3-2	95
ENAM	3-3	84
ENAM	4-1	120
ENAM	4-2	315
ENAM	4-3	183
ENAM	5-1	122
ENAM	5-2	204
ENAM	5-3	167
ENAM	6-1	180
ENAM	6-2	219
ENAM	6-3	157
MAGI2	1-1	146
MAGI2	1-2	179
MAGI2	1-3	145
MAGI2	2-1	110
MAGI2	2-2	139
MAGI2	2-3	160
MAGI2	3-1	143
MAGI2	3-2	137
MAGI2	3-3	217
MAGI2	4-1	161
MAGI2	4-2	150
MAGI2	4-3	118
MAGI2	5-1	222
MAGI2	5-2	177
MAGI2	5-3	117
MAGI2	6-1	210
MAGI2	6-2	225
MAGI2	6-3	153
MLPH	1-1	144
MLPH	1-2	198
MLPH	1-3	139
MLPH	2-1	115
MLPH	2-2	155
MLPH	2-3	162
MLPH	3-1	133
MLPH	3-2	174
MLPH	3-3	155
MLPH	4-1	186
MLPH	4-2	256
MLPH	4-3	170
MLPH	5-1	158
MLPH	5-2	253
MLPH	5-3	465
MLPH	6-1	215
MLPH	6-2	283
MLPH	6-3	182
OXSM	1-1	123
OXSM	1-2	90
OXSM	1-3	130
OXSM	2-1	61
OXSM	2-2	70
OXSM	2-3	68
OXSM	3-1	74
OXSM	3-2	61
OXSM	3-3	68
OXSM	4-1	71
OXSM	4-2	79
OXSM	4-3	97
OXSM	5-1	69
OXSM	5-2	102
OXSM	5-3	87
OXSM	6-1	133
OXSM	6-2	52
OXSM	6-3	78
RHBDD2	1-1	151
RHBDD2	1-2	153
RHBDD2	1-3	111
RHBDD2	2-1	143
RHBDD2	2-2	194
RHBDD2	2-3	106
RHBDD2	3-1	182
RHBDD2	3-2	186
RHBDD2	3-3	112
RHBDD2	4-1	164
RHBDD2	4-2	197
RHBDD2	4-3	107
RHBDD2	5-1	145
RHBDD2	5-2	143
RHBDD2	5-3	191
RHBDD2	6-1	175
RHBDD2	6-2	229
RHBDD2	6-3	165
SLCO1B1	1-1	154
SLCO1B1	1-2	53
SLCO1B1	1-3	96
SLCO1B1	2-1	91
SLCO1B1	2-2	110
SLCO1B1	2-3	69
SLCO1B1	3-1	189
SLCO1B1	3-2	114
SLCO1B1	3-3	133
SLCO1B1	4-1	161
SLCO1B1	4-2	147
SLCO1B1	4-3	128
SLCO1B1	5-1	180
SLCO1B1	5-2	256
SLCO1B1	5-3	157
SLCO1B1	6-1	180
SLCO1B1	6-2	173
SLCO1B1	6-3	188
ZNF48	1-1	117
ZNF48	1-2	121
ZNF48	1-3	146
ZNF48	2-1	192
ZNF48	2-2	116
ZNF48	2-3	151
ZNF48	3-1	161
ZNF48	3-2	112
ZNF48	3-3	146
ZNF48	4-1	413
ZNF48	4-2	206
ZNF48	4-3	139
ZNF48	5-1	110
ZNF48	5-2	224
ZNF48	5-3	307
ZNF48	6-1	189
ZNF48	6-2	231
ZNF48	6-3	297

## Sheet: Values for the graph in Fig 4a
Values for the graph in Figure 4a.
Culture condition	Sample	Well ID	Cleaved Caspase-3 positive cells (%)
HEK 293T cells mono-culture	HEK293T cells only	1	3.2
	HEK293T cells only	2	3.8
	HEK293T cells only	3	3.4
U937 cells co-cultured with HEK293T	Non-target	1	18.6
	Non-target	2	18.8
	Non-target	3	18.1
	C9orf89-CKO	1	10.8
	C9orf89-CKO	2	9.7
	C9orf89-CKO	3	10.2
	C19orf70-CKO	1	17.3
	C19orf70-CKO	2	20.2
	C19orf70-CKO	3	21.3
	C21orf33-CKO	1	17.5
	C21orf33-CKO	2	16.7
	C21orf33-CKO	3	16.4
	MAGI2-CKO	1	10.2
	MAGI2-CKO	2	10
	MAGI2-CKO	3	11.4
	MLPH-CKO	1	14.9
	MLPH-CKO	2	12.1
	MLPH-CKO	3	12.3
	RHBDD2-CKO	1	10.3
	RHBDD2-CKO	2	8.6
	RHBDD2-CKO	3	9.6

## Sheet: Values for the graph in Fig 4d
Values for the graph in Figure 4d.
Sample	Well ID	CXCL12 fold change
Non-target	1	0.11714
Non-target	2	0.109635
Non-target	3	0.178992
C9orf89-CKO	1	10.1303
C9orf89-CKO	2	13.8305
C9orf89-CKO	3	14.7578
MAGI2-CKO	1	30.6369
MAGI2-CKO	2	19.6671
MAGI2-CKO	3	23.2302
MLPH-CKO	1	5.81631
MLPH-CKO	2	6.71957
MLPH-CKO	3	6.80629
RHBDD2-CKO	1	58.3487
RHBDD2-CKO	2	70.7338
RHBDD2-CKO	3	53.0098

## Sheet: Values for the graph in Fig 4e
Values for the graph in Figure 4e.
Sample	Well ID	CXCL12 fold change
Non-target	1	738.049
Non-target	2	619.818
Non-target	3	522.206
C9orf89-CKO	1	434.696
C9orf89-CKO	2	507.932
C9orf89-CKO	3	359.594
MAGI2-CKO	1	654.1
MAGI2-CKO	2	661.475
MAGI2-CKO	3	936.556
MLPH-CKO	1	465.223
MLPH-CKO	2	358.439
MLPH-CKO	3	369.653
RHBDD2-CKO	1	1140.31
RHBDD2-CKO	2	1139.83
RHBDD2-CKO	3	1308.58

## Sheet: Values for the graph in Fig 4f
Values for the graph in Figure 4f.
Sample	Well ID	CXCL12 (pg/mL)
Non-target	1	38.2995
Non-target	2	13.2715
Non-target	3	38.2995
Non-target	4	25.7855
Non-target	5	25.7855
C9orf89-CKO	1	413.719
C9orf89-CKO	2	338.635
C9orf89-CKO	3	288.579
C9orf89-CKO	4	238.524
C9orf89-CKO	5	288.579
MAGI2-CKO	1	1164.56
MAGI2-CKO	2	939.308
MAGI2-CKO	3	751.597
MAGI2-CKO	4	1026.91
MAGI2-CKO	5	801.654
MLPH-CKO	1	401.205
MLPH-CKO	2	313.608
MLPH-CKO	3	301.094
MLPH-CKO	4	263.551
MLPH-CKO	5	263.551
RHBDD2-CKO	1	1177.07
RHBDD2-CKO	2	1202.1
RHBDD2-CKO	3	1314.73
RHBDD2-CKO	4	1377.3
RHBDD2-CKO	5	1152.05

## Sheet: Values for the graph in Fig 4g
Values for the graph in Figure 4g.
Sample	Well ID	CXCL12 (pg/mL)
Non-target	1	1114.27
Non-target	2	1002.23
Non-target	3	1142.28
C9orf89-CKO	1	4030.69
C9orf89-CKO	2	3943.16
C9orf89-CKO	3	3796.11
MAGI2-CKO	1	4769.42
MAGI2-CKO	2	4188.23
MAGI2-CKO	3	5182.55
MLPH-CKO	1	4132.22
MLPH-CKO	2	3519.52
MLPH-CKO	3	3736.59
RHBDD2-CKO	1	9324.35
RHBDD2-CKO	2	9068.77
RHBDD2-CKO	3	8963.74

## Sheet: Values for the graph in Fig 4h
Values for the graph in Figure 4h.
Sample	Well ID	Cleaved Caspase-3 positive cells (%)
Non-target Isotype control	1	19.1
Non-target Isotype control	2	18.3
Non-target Isotype control	3	20.8
Non-target CXCL12 Neut.Ab.	1	20.2
Non-target CXCL12 Neut.Ab.	2	23.7
Non-target CXCL12 Neut.Ab.	3	23.6
RHBDD2-CKO Isotype control	1	10
RHBDD2-CKO Isotype control	2	10.9
RHBDD2-CKO Isotype control	3	10.3
RHBDD2-CKO CXCL12 Neut.Ab.	1	16.3
RHBDD2-CKO CXCL12 Neut.Ab.	2	18.9
RHBDD2-CKO CXCL12 Neut.Ab.	3	16.8

[truncated: 3 more sheets: Values for the graph in Fig 4i, Values for the graph in Fig 4j, Values for the graph in Fig 4k]
